# Supplementary material for: Breakdown of self-incompatibility due to genetic interaction between a specific S-allele and an unlinked modifier
Source: Nat Commun. 2023 Jun 9;14:3420. doi: 10.1038/s41467-023-38802-0 (PMC10256779; doi:10.1038/s41467-023-38802-0)
Supplement: Supplementary file 3 — Supplementary Data 1 [file 41467_2023_38802_MOESM3_ESM.xlsx]

## Sheet: Supplementary Data 1
Supplementary Data 1. S-locus background information of the 36 SC and 36 SI parents. S-alleles were identified indirectly based on known linkage with S-linked gene B80 and directly based on screening with S-allele-specific primers (see Supplementary Table 6 for details). PCR-positive samples are indicated by the SRK allele followed by + (e.g., SRK1+ indicates that the PCR resulted in a fragment o…
Mating system (predominant breeding system)	Pop	First set of cross-partners (A, B and C)
		ID (design letter)	S-alleles based on B80 linkagea	SRK-alleles based on PCR	Inferred
					S-genotype
Selfing (SC)	KTT	11 (A)	S19 (B80H75)	SRK1, SRK19+	S19-S19
		7 (B)	S19 (B80H75)	SRK19+	S19-S19
		17 (C)	S19 (B80H75)	SRK19+	S19-S19
Selfing (SC)	LPT	1 (A)	S19 (B80H75)	SRK19+	S19-S19
		27 (B)	S19 (B80H75)	SRK1, SRK19+	S19-S19
		3 (C)	S19 (B80H75)	SRK19+	S19-S19
Selfing (SC)	PTP	10 (A)	S1 (B80H50)	SRK1+	S1-S1
		3 (B)	S1 (B80H50)	SRK1+	S1-S1
		7 (C)	S1 (B80H50)	SRK1+	S1-S1
Selfing (SC)	RON	21 (A)	S1 (B80H50)	SRK1+	S1-S1
		4 (B)	S1 (B80H50)	SRK1+, SRK19	S1-S1
		17 (C)	S1 (B80H50)	SRK1+	S1-S1
Selfing (SC)	TC	16 (A)	S19 (B80H75)	SRK19+	S19-S19
		8 (B)	S19 (B80H75)	SRK19+	S19-S19
		19 (C)	S19 (B80H75)	SRK19+	S19-S19
Mixed (SC)	TSSA	22 (A)	S19 (B80H75)	SRK1, SRK19+	S19-S19
		19 (B)	S1/S27 (B80H119)	SRK1, SRK19	S27-S27
		30 (C)	S19 (B80H75)	SRK1, SRK19+	S19-S19
Outcrossing (SI)	IND	10 (A)		SRK1
		4 (B)	S1 (B80H62); Sa (B80H92)	SRK1+	S1-Sa
		7 (C)	S3 (B80H48); S19 (B80H75)	SRK1; SRK3+; SRK19+	S3-S19
Outcrossing (SI)	MAN	12 (A)	S1 (B80H43); S20 (B80H82)	SRK1+; SRK20?	S1-S20?
		8 (B)	S1 (B80H43) ; Sa (B80H92)	SRK1+	S1-Sa
		14 (C)	S1 (B80H43); S20 (B80H82)	SRK1+; SRK20?	S1-S20?
Outcrossing (SI)	PCR	17 (A)		SRK1
		5 (B)	Sa (B80H92); Sb (B80H127)	SRK1	Sa-Sb
		20 (C)		SRK1+	S1-S?
Outcrossing (SI)	PIN	18 (A)		SRK1+	S1-S?
		13 (B)	S1 (B80H43); S19 (B80H75)	SRK1+; SRK13; SRK19+	S1-S19
		23 (C)	S1 (B80H43); S39 (B80H128)	SRK1+; SRK39+	S1-S39
Outcrossing (SI)	SBD	22 (A)	S1 (B80H46)	SRK1+	S1-S1?
		18 (B)	S1 (B80H115); Sc (B80H55)	SRK1+	S1-Sc
		28 (C)	S1 (B80H46)	SRK1+	S1-S1?
Outcrossing (SI)	TSS	25 (A)	S1 (B80H43); S19 (B80H75)	SRK1+; SRK03; SRK19+	S1-S19
		28 (B)	S1 (B80H43)	SRK1+	S1-S1?
		11 (C)	S1 (B80H43)	SRK1+	S1-S1?
Mating system (predominant breeding system)	Pop	Second set of cross-partners (D, E and F)
		ID (design letter)	S-alleles indirect (B80 linkage)a	SRK-alleles based on PCR	Inferred
					S-genotype
Selfing (SC)	KTT	2 (D)	S19 (B80H75)	SRK19+	S19-S19
		3 (E)	S19 (B80H75)	SRK1; SRK19+	S19-S19
		1 (F)	S19 (B80H75)	SRK19+	S19-S19
Selfing (SC)	LPT	10 (D)	S19 (B80H75)	SRK19+	S19-S19
		9 (E)	S19 (B80H75)	SRK1; SRK19+	S19-S19
		24 (F)	S19 (B80H75)	SRK19+	S19-S19
Selfing (SC)	PTP	8 (D)	S1 (B80H50)	SRK1+	S1-S1
		6 (E)	S1 (B80H50)	SRK1+	S1-S1
		1 (F)	S1 (B80H50)	SRK1+; SRK19	S1-S1
Selfing (SC)	RON	14 (D)	S1 (B80H50)	SRK1+; SRK3; SRK13; SRK19; SRK20; SRK23; SRK39	S1-S1
		3 (E)	S1 (B80H50)	SRK1+	S1-S1
		7 (F)	S1 (B80H50)	SRK1+	S1-S1
Selfing (SC)	TC	24 (D)	S19 (B80H75)	SRK19+	S19-S19
		21 (E)	S19 (B80H75)	SRK19+	S19-S19
		25 (F)	S19 (B80H75)	SRK19+	S19-S19
Mixed (SC)	TSSA	10 (D)b	S1 (B80H43)	SRK1+; SRK19	S1-S1
		9 (E)	S1 (B80H43)	SRK1+; SRK19	S1-S1
		16 (F)	S1 (B80H43)	SRK1+; SRK19	S1-S1
Outcrossing (SI)	IND	15 (D)		SRK1+	S1-S?
		5 (E)	S1 (B80H62)	SRK1+	S1-S1?
		9 (F)	Sd (B80H129); S1 (B80H130)	SRK1+; SRK19; SRK20?	S1-Sd
Outcrossing (SI)	MAN	27 (D)	S1 (B80H43); Sa (B80H92)	SRK1+	S1-Sa
		2 (E)	S13 (B80H118)	SRK1; SRK13+; SRK20	S13-S13?
		1 (F)	S1 (B80H43)	SRK1+	S1-S1c
Outcrossing (SI)	PCR	1 (D)	Se (B80H79); S23 (B80H80)	SRK1; SRK23+	Se-S23
		11 (E)	S19 (B80H75); S23 (B80H80)	SRK1; SRK19+; SRK23+	S19-S23
		9 (F)		SRK1+, SRK19; SRK23	S1-S?
Outcrossing (SI)	PIN	8 (D)		SRK1+; SRK13+	S1-S13
		3 (E)	S1 (B80H51); S20 (B80H101)	SRK1; SRK13;SRK20?; SRK39	Sf-S20?
		20 (F)		SRK1+	S1-S?
Outcrossing (SI)	SBD	11 (D)	S1 (B80H46)	SRK1+	S1-S1?
		20 (E)		SRK1
		29 (F)	S1 (B80H46)	SRK1+	S1-S1?
Outcrossing (SI)	TSS	12 (D)	S1 (B80H43); S3 (B80H48)	SRK1+; SRK3+; SRK19	S1-S3
		6 (E)	S1 (B80H43)	SRK1+; SRK3	S1-S1?
		17 (F)	S1 (B80H43); S3 (B80H48)	SRK1+; SRK3+	S1-S3
a Column lists previously reported S-allele-linkage for the obtained B80 haplotypes (Ref 52). For haplotypes without known linkage, or in cases where the reported linkage could not be confirmed by PCR with allele-specific SRK primers, we denoted putatively different S-alleles (linked to different B80 sequences) with different letter subscripts (Sa, Sb, Sc, etc.). b This plant was SI rather than S…
