# Supplementary material for: Breakdown of self-incompatibility due to genetic interaction between a specific S-allele and an unlinked modifier
Source: Nat Commun. 2023 Jun 9;14:3420. doi: 10.1038/s41467-023-38802-0 (PMC10256779; doi:10.1038/s41467-023-38802-0)
Supplement: Supplementary file 4 — Supplementary Data 2 [file 41467_2023_38802_MOESM4_ESM.xlsx]

## Sheet: Sheet1
Supplementary Data 2. Fruit lengths and corresponding SC-index values after self-pollination of the 72 parental plants in our crossing design (Fig. 4).
		Set 1					Set2
Breeding system	Population code	Plant code	Flower code of selfing	Fruit length	SC-index		Plant code	Flower code.of selfing	Fruit length	SC-index
SI	IND	IND-A	37	5.98	0.00333333		IND-D	1	5.83	0.0283333
			38	5.03	0.161667			2	10.09	-0.681667
			39	6.24	-0.04			3	6.03	-0.005
			40	10.7	-0.783333			4	14.85	-1.475
			41	8.35	-0.391667			5	5.92	0.0133333
			42	5.98	0.00333333			6	8.55	-0.425
		IND-B	37	5	0.166667		IND-E	1	4.12	0.313333
			38	4.01	0.331667			2	3.25	0.458333
			39	3.85	0.358333			3	3.22	0.463333
			40	3.9	0.35			4	3.04	0.493333
			41	3.15	0.475			5	NA	NA
			42	4.28	0.286667			6	NA	NA
		IND-C	1	8.53	-0.421667		IND-F	1	3.13	0.478333
			2	7.89	-0.315			2	3.12	0.48
			3	3.75	0.375			3	4.04	0.326667
			4	3.74	0.376667			4	3.15	0.475
			5	4.18	0.303333			5	4.15	0.308333
			6	4.02	0.33			6	4.27	0.288333
	MAN	MAN-A	40	7.87	-0.311667		MAN -D	1	NA	NA
			41	7.15	-0.191667			2	NA	NA
			42	5.44	0.0933333			3	NA	NA
			43	13.57	-1.26167			4	NA	NA
			44	13.98	-1.33			5	5.05	0.158333
			45	5.29	0.118333			6	5.04	0.16
		MAN-B	43	5.22	0.13		MAN -E	1	4.26	0.29
			44	4.74	0.21			2	4.15	0.308333
			45	5.44	0.0933333			3	NA	NA
			46	5.92	0.0133333			4	NA	NA
			47	5.16	0.14			5	6.28	-0.0466667
			48	13.08	-1.18			6	NA	NA
		MAN-C	1	4.67	0.221667		MAN-F	1	7.05	-0.175
			2	4.38	0.27			2	5.47	0.0883333
			3	5.21	0.131667			3	5.15	0.141667
			4	4.92	0.18			4	5.03	0.161667
			5	4.7	0.216667			5	5.91	0.015
			6	4.94	0.176667			6	8.69	-0.448333
	PCR	PCR-A	40	14.29	-1.38167		PCR-D	1	4.17	0.305
			41	15.58	-1.59667			2	6.9	-0.15
			42	15.32	-1.55333			3	5.14	0.143333
			43	11.42	-0.903333			4	5.72	0.0466667
			44	16.42	-1.73667			5	4.99	0.168333
			45	18.17	-2.02833			6	6.37	-0.0616667
			46	16.64	-1.77333
			47	14.59	-1.43167
			48	12.47	-1.07833
			49	8.91	-0.485
		PCR-B	43	6.27	-0.045		PCR-E	1	5.12	0.146667
			44	5.71	0.0483333			2	5.71	0.0483333
			45	5.59	0.0683333			3	7.2	-0.2
			46	5.9	0.0166667			4	4.63	0.228333
			47	6.05	-0.00833333			5	5.28	0.12
			48	5.79	0.035			6	15.09	-1.515
		PCR-C	1	5.62	0.0633333		PCR-F	1	6.5	-0.0833333
			2	12.74	-1.12333			2	5.71	0.0483333
			3	11.51	-0.918333			3	5.24	0.126667
			4	24.83	-3.13833			4	6.21	-0.035
			5	21.89	-2.64833			5	6.03	-0.005
			6	21.04	-2.50667			6	6	0
	PIN	PIN-A	43	4.69	0.218333		PIN-D	1	5.57	0.0716667
			44	10.87	-0.811667			2	7.56	-0.26
			45	3.68	0.386667			3	11.19	-0.865
			46	4.38	0.27			4	6.27	-0.045
			47	7.08	-0.18			5	10.8	-0.8
			48	4.11	0.315			6	11.5	-0.916667
		PIN-B	37	7.89	-0.315		PIN-E	1	5.22	0.13
			38	4.96	0.173333			2	5.59	0.0683333
			39	4.43	0.261667			3	6.38	-0.0633333
			40	4.23	0.295			4	12.1	-1.01667
			41	4.52	0.246667			5	5.14	0.143333
			42	3.22	0.463333			6	6.72	-0.12
		PIN-C	1	13.78	-1.29667		PIN-F	1	0	1
			2	8.42	-0.403333			2	0	1
			3	7.59	-0.265			3	0	1
			4	7.6	-0.266667			4	0	1
			5	10.63	-0.771667			5	0	1
			6	13.83	-1.305			6	0	1
	SBD	SBD-A	19	9.55	-0.591667		SBD-D	1	7.18	-0.196667
			20	5.74	0.0433333			2	6.92	-0.153333
			21	4.96	0.173333			5	6.22	-0.0366667
			46	14.59	-1.43167			6	5.68	0.0533333
			47	4.64	0.226667			27	5.41	0.0983333
			48	6.01	-0.00166667			28	6.25	-0.0416667
		SBD-B	37	6.12	-0.02		SBD-E	1	15.89	-1.64833
			38	4.17	0.305			2	8.46	-0.41
			39	4.02	0.33			3	5.08	0.153333
			40	5.33	0.111667			4	6.86	-0.143333
			41	4.29	0.285			5	9.57	-0.595
			42	5.34	0.11			6	13.35	-1.225
		SBD-C	1	7.48	-0.246667		SBD-F	1	6.13	-0.0216667
			2	4.57	0.238333			2	5.63	0.0616667
			3	4.56	0.24			3	14.45	-1.40833
			4	5.17	0.138333			4	6.04	-0.00666667
			5	4.32	0.28			5	6	0
			6	4.81	0.198333			6	10.06	-0.676667
	TSS	TSS-A	19	4.85	0.191667		TSS-D	1	6.73	-0.121667
			20	3.06	0.49			2	6.72	-0.12
			21	3.98	0.336667			3	7.09	-0.181667
			45	4.28	0.286667			4	5.04	0.16
			46	4.6	0.233333			5	7.12	-0.186667
			47	3.82	0.363333			6	6.66	-0.11
		TSS-B	43	5.12	0.146667		TSS-E	1	5.97	0.005
			44	3.04	0.493333			2	9.88	-0.646667
			45	3.91	0.348333			3	9.86	-0.643333
			46	5.08	0.153333			4	12.52	-1.08667
			47	4.25	0.291667			5	9.71	-0.618333
			48	0	1			6	6.87	-0.145
		TSS-C	1	4.72	0.213333		TSS-F	1	13.86	-1.31
			2	8.23	-0.371667			2	14.19	-1.365
			3	10.04	-0.673333			3	11.29	-0.881667
			4	10.05	-0.675			4	6.94	-0.156667
			5	4.89	0.185			5	11.1	-0.85
			6	0	1			6	9.09	-0.515
SC	KTT	KTT-A	1	17.05	-1.84167		KTT-D	1	25.6	-3.26667
			2	22.06	-2.67667			2	25.29	-3.215
			3	15.65	-1.60833			3	24.09	-3.015
			4	22.56	-2.76			4	21.86	-2.64333
			5	26.24	-3.37333			5	26.6	-3.43333
			6	20.24	-2.37333			6	26.08	-3.34667
		KTT-B	1	15.83	-1.63833		KTT-E	1	33.61	-4.60167
			2	20.61	-2.435			2	32.59	-4.43167
			3	23.5	-2.91667			3	33.45	-4.575
			4	21.18	-2.53			4	32.33	-4.38833
			5	27.16	-3.52667			5	32.85	-4.475
			6	24.3	-3.05			6	28.71	-3.785
		KTT-C	1	23.65	-2.94167		KTT-F	1	NA	NA
			2	19.49	-2.24833			2	NA	NA
			3	23.5	-2.91667			3	NA	NA
			4	22.78	-2.79667			4	NA	NA
			5	14.85	-1.475			5	NA	NA
			6	22.49	-2.74833			6	NA	NA
	LPT	LPT-A	1	31.06	-4.17667		LPT-D	1	33.8	-4.63333
			2	27.24	-3.54			2	36.36	-5.06
			3	36.14	-5.02333			3	36.05	-5.00833
			4	35.46	-4.91			4	34.23	-4.705
			5	25.53	-3.255			5	33.98	-4.66333
			6	NA	NA			6	27.63	-3.605
		LPT-B	1	49.39	-7.23167		LPT-E	1	41.06	-5.84333
			2	36.96	-5.16			2	40.85	-5.80833
			3	34.04	-4.67333			3	38.6	-5.43333
			4	35.24	-4.87333			4	36.05	-5.00833
			5	38.67	-5.445			5	37.09	-5.18167
			6	21.73	-2.62167			6	35.7	-4.95
		LPT-C	1	25.75	-3.29167		LPT-F	1	37.17	-5.195
			2	NA	NA			2	34.58	-4.76333
			3	NA	NA			3	37.9	-5.31667
			4	NA	NA			4	41.68	-5.94667
			5	NA	NA			5	40.26	-5.71
			6	19.75	-2.29167			6	36.19	-5.03167
	PTP	PTP-A	1	20.21	-2.36833		PTP-D	1	32	-4.33333
			2	21.46	-2.57667			2	36.22	-5.03667
			3	22.68	-2.78			3	33.52	-4.58667
			4	28.78	-3.79667			4	33.33	-4.555
			5	29.62	-3.93667			5	34.03	-4.67167
			6	21.79	-2.63167			6	34.72	-4.78667
		PTP-B	1	22.86	-2.81		PTP-E	1	28.88	-3.81333
			2	24.67	-3.11167			2	30.22	-4.03667
			3	22.35	-2.725			3	34.13	-4.68833
			4	32.96	-4.49333			4	34.26	-4.71
			5	29.74	-3.95667			5	27.09	-3.515
			6	NA	NA			6	28.28	-3.71333
		PTP-C	1	24.26	-3.04333		PTP-F	1	30.71	-4.11833
			2	29.46	-3.91			2	30.45	-4.075
			3	25.64	-3.27333			3	32.48	-4.41333
			4	26.73	-3.455			4	32.91	-4.485
			5	31.07	-4.17833			5	30.8	-4.13333
			22	35.96	-4.99333			6	34.91	-4.81833
	RON	RON-A	1	21.56	-2.59333		RON-D	1	29.03	-3.83833
			2	21.58	-2.59667			2	28.57	-3.76167
			3	17.43	-1.905			3	26.54	-3.42333
			4	NA	NA			4	30	-4
			5	25.63	-3.27167			5	22.84	-2.80667
			6	19.36	-2.22667			6	25.48	-3.24667
		RON-B	1	31.02	-4.17		RON-E	1	28.78	-3.79667
			2	33.22	-4.53667			2	30.5	-4.08333
			3	33.34	-4.55667			3	24.42	-3.07
			4	32.45	-4.40833			4	28.7	-3.78333
			5	31.18	-4.19667			5	26.21	-3.36833
			6	NA	NA			6	27.36	-3.56
		RON-C	1	24.32	-3.05333		RON-F	1	26.53	-3.42167
			2	19.48	-2.24667			2	20.54	-2.42333
			3	18.4	-2.06667			3	28.92	-3.82
			4	22.11	-2.685			4	20.4	-2.4
			5	20.5	-2.41667			5	26.86	-3.47667
			6	16.39	-1.73167			6	26.64	-3.44
	TC	TC-A	1	16.67	-1.77833		TC-D	1	30.12	-4.02
			2	22.61	-2.76833			2	32.61	-4.435
			3	25.75	-3.29167			3	27.62	-3.60333
			4	28.82	-3.80333			4	28.09	-3.68167
			5	26.12	-3.35333			5	28.24	-3.70667
			6	17.98	-1.99667			6	29.25	-3.875
		TC-B	1	28.89	-3.815		TC-E	1	24.82	-3.13667
			2	29.75	-3.95833			2	27.03	-3.505
			3	22.54	-2.75667			3	33.23	-4.53833
			4	21.11	-2.51833			4	32.79	-4.465
			5	18.95	-2.15833			5	36.63	-5.105
			6	32.16	-4.36			6	30.85	-4.14167
		TC-C	1	36.57	-5.095		TC-F	1	29.42	-3.90333
			2	27.14	-3.52333			2	34.19	-4.69833
			3	18.28	-2.04667			3	33.53	-4.58833
			4	30.99	-4.165			4	39.31	-5.55167
			5	38.82	-5.47			5	37.35	-5.225
			6	28.18	-3.69667			6	43.13	-6.18833
	TSSA	TSSA-A	1	15.12	-1.52		TSSA-D	1	13.5	-1.25
			2	15.74	-1.62333			2	13.97	-1.32833
			3	17.35	-1.89167			3	9.05	-0.508333
			4	19.01	-2.16833			4	8.07	-0.345
			5	22.24	-2.70667			5	13.5	-1.25
			6	7.18	-0.196667			6	0	1
		TSSA-B	1	15.14	-1.52333			36	9.13	-0.521667
			2	15.41	-1.56833			37	8.1	-0.35
			3	14.66	-1.44333			38	10.7	-0.783333
			4	7.56	-0.26		TSSA-E	1	12.61	-1.10167
			5	12.43	-1.07167			2	21.48	-2.58
			6	12.89	-1.14833			3	20.56	-2.42667
			7	16.85	-1.80833			4	14.45	-1.40833
			8	9.76	-0.626667			5	13.82	-1.30333
			9	10.86	-0.81			6	14.03	-1.33833
		TSSA-C	1	16.03	-1.67167		TSSA-F	1	12.18	-1.03
			2	13.76	-1.29333			2	12.35	-1.05833
			3	12.75	-1.125			3	13.56	-1.26
			4	17.01	-1.835			4	18.15	-2.025
			5	NA	NA			5	17.55	-1.925
			19	20.45	-2.40833			6	18.65	-2.10833
Note: Population codes correspond to the ones in Supplementary Table 3.
