# Supplementary material for: Breakdown of self-incompatibility due to genetic interaction between a specific S-allele and an unlinked modifier
Source: Nat Commun. 2023 Jun 9;14:3420. doi: 10.1038/s41467-023-38802-0 (PMC10256779; doi:10.1038/s41467-023-38802-0)
Supplement: Supplementary file 6 — Source Data [file 41467_2023_38802_MOESM6_ESM.xlsx]

## Sheet:  Fig.1
Round_code	Round	GrandFather.plant.ID	GrandMother.plant.ID	GrandFather.Pop	GrandMother.Pop	GrandMother_matingsystem	GrandFather_matingsystem	F1.crosstype	unique_plant	Index_SC
R5	Fifth	IND10-11	RON21-11	IND	RON	SC	SI	SCXSI	FifthRON21-11IND10-11-87	-0.112649
R6	Sixth	IND10-11	TC16-11	IND	TC	SC	SI	SCXSI	SixthTC16-11IND10-11-66	-0.157123
R5	Fifth	IND10-11	MAN12-11	IND	MAN	SI	SI	SIXSI	FifthMAN12-11IND10-11-60	-0.129358
R5	Fifth	IND10-11	TC16-11	IND	TC	SC	SI	SCXSI	FifthTC16-11IND10-11-66	1.13653
R5	Fifth	IND10-11	KTT11-11	IND	KTT	SC	SI	SCXSI	FifthKTT11-11IND10-11-51	1.21434
R7	Seventh	IND10-11	KTT11-11	IND	KTT	SC	SI	SCXSI	SeventhKTT11-11IND10-11-51	1.58331
R2	Second	IND10-11	SBD22-11	IND	SBD	SI	SI	SIXSI	SecondSBD22-11IND10-11-55	0.641716
R1	First	IND10-11	MAN12-11	IND	MAN	SI	SI	SIXSI	FirstMAN12-11IND10-11-60	-0.0570459
R5	Fifth	IND10-11	PTP10-11	IND	PTP	SC	SI	SCXSI	FifthPTP10-11IND10-11-111	-0.272881
R5	Fifth	IND10-11	TSS25-11	IND	TSS	SI	SI	SIXSI	FifthTSS25-11IND10-11-52	-0.234396
R1	First	IND10-11	IND7-11	IND	IND	SI	SI	WITHINSI	FirstIND7-11IND10-11-46	-0.109449
R7	Seventh	IND10-11	PTP10-11	IND	PTP	SC	SI	SCXSI	SeventhPTP10-11IND10-11-111	-0.0820635
R1	First	IND10-11	PCR17-11	IND	PCR	SI	SI	SIXSI	FirstPCR17-11IND10-11-65	-0.0941953
R5	Fifth	IND10-11	SBD22-11	IND	SBD	SI	SI	SIXSI	FifthSBD22-11IND10-11-55	-0.173168
R1	First	IND10-11	TC16-11	IND	TC	SC	SI	SCXSI	FirstTC16-11IND10-11-66	1.65262
R2	Second	IND10-11	MAN12-11	IND	MAN	SI	SI	SIXSI	SecondMAN12-11IND10-11-61	0.418605
R2	Second	IND10-11	PCR17-11	IND	PCR	SI	SI	SIXSI	SecondPCR17-11IND10-11-66	0.351847
R2	Second	IND10-11	PIN18-11	IND	PIN	SI	SI	SIXSI	SecondPIN18-11IND10-11-70	0.677778
R1	First	IND10-11	RON21-11	IND	RON	SC	SI	SCXSI	FirstRON21-11IND10-11-87	-0.0041582
R5	Fifth	IND10-11	PIN18-11	IND	PIN	SI	SI	SIXSI	FifthPIN18-11IND10-11-69	-0.195833
R5	Fifth	IND10-11	PCR17-11	IND	PCR	SI	SI	SIXSI	FifthPCR17-11IND10-11-65	-0.00237467
R1	First	IND10-11	TSSA22-11	IND	TSSA	SC	SI	SCXSI	FirstTSSA22-11IND10-11-117	0.972212
R2	Second	IND10-11	IND4-11	IND	IND	SI	SI	WITHINSI	SecondIND4-11IND10-11-71	-0.0725987
R1	First	IND10-11	PIN18-11	IND	PIN	SI	SI	SIXSI	FirstPIN18-11IND10-11-69	0.242593
R1	First	IND10-11	KTT11-11	IND	KTT	SC	SI	SCXSI	FirstKTT11-11IND10-11-51	1.21434
R4	Fourth	IND15-11	SBD11-12	IND	SBD	SI	SI	SIXSI	FourthSBD11-12IND15-11-8	-0.0539154
R3	Third	IND15-11	RON14-11	IND	RON	SC	SI	SCXSI	ThirdRON14-11IND15-11-41	-0.071491
R3	Third	IND15-11	PTP8-11	IND	PTP	SC	SI	SCXSI	ThirdPTP8-11IND15-11-44	-0.0363993
R3	Third	IND15-11	SBD11-12	IND	SBD	SI	SI	SIXSI	ThirdSBD11-12IND15-11-8	-0.0941548
R3	Third	IND15-11	KTT2-11	IND	KTT	SC	SI	SCXSI	ThirdKTT2-11IND15-11-34	1.27298
R3	Third	IND15-11	LPT10-11	IND	LPT	SC	SI	SCXSI	ThirdLPT10-11IND15-11-49	1.84357
NK	Nadja	IND15-11	RON14-11	IND	RON	SC	SI	SCXSI	NadjaRON14-11IND15-11-41	0.835616
R3	Third	IND15-11	TC24-11	IND	TC	SC	SI	SCXSI	ThirdTC24-11IND15-11-37	1.29735
R4	Fourth	IND15-11	RON14-11	IND	RON	SC	SI	SCXSI	FourthRON14-11IND15-11-41	-0.0774486
R4	Fourth	IND15-11	TC24-11	IND	TC	SC	SI	SCXSI	FourthTC24-11IND15-11-37	1.4405
R3	Third	IND15-11	PCR1-11	IND	PCR	SI	SI	SIXSI	ThirdPCR1-11IND15-11-19	0.0287124
R2	Second	IND4-11	SBD18-11	IND	SBD	SI	SI	SIXSI	SecondSBD18-11IND4-11-54	0.347678
NK	Nadja	IND4-11	KTT7-11	IND	KTT	SC	SI	SCXSI	NadjaKTT7-11IND4-11-58	1.84729
R7	Seventh	IND4-11	KTT7-11	IND	KTT	SC	SI	SCXSI	SeventhKTT7-11IND4-11-57	1.88566
R2	Second	IND4-11	PIN13-11	IND	PIN	SI	SI	SIXSI	SecondPIN13-11IND4-11-63	-0.103169
R1	First	IND4-11	SBD18-11	IND	SBD	SI	SI	SIXSI	FirstSBD18-11IND4-11-54	0.137187
R1	First	IND4-11	PTP3-11	IND	PTP	SC	SI	SCXSI	FirstPTP3-11IND4-11-113	1.20916
R6	Sixth	IND4-11	KTT7-11	IND	KTT	SC	SI	SCXSI	SixthKTT7-11IND4-11-58	1.67597
R5	Fifth	IND4-11	PTP3-11	IND	PTP	SC	SI	SCXSI	FifthPTP3-11IND4-11-113	-0.0632744
R5	Fifth	IND4-11	SBD18-11	IND	SBD	SI	SI	SIXSI	FifthSBD18-11IND4-11-54	-0.0892741
R2	Second	IND4-11	TSSA19-11	IND	TSSA	SC	SI	SCXSI	SecondTSSA19-11IND4-11-117	2.1504
NK	Nadja	IND4-11	PTP3-11	IND	PTP	SC	SI	SCXSI	NadjaPTP3-11IND4-11-113	-0.189092
R1	First	IND4-11	PCR5-11	IND	PCR	SI	SI	SIXSI	FirstPCR5-11IND4-11-71	-0.0941074
R2	Second	IND4-11	TC8-11	IND	TC	SC	SI	SCXSI	SecondTC8-11IND4-11-114	0.0358837
R5	Fifth	IND4-11	TSSA19-11	IND	TSSA	SC	SI	SCXSI	FifthTSSA19-11IND4-11-116	-0.389493
R1	First	IND4-11	RON4-11	IND	RON	SC	SI	SCXSI	FirstRON4-11IND4-11-66	1.08356
R5	Fifth	IND4-11	KTT7-11	IND	KTT	SC	SI	SCXSI	FifthKTT7-11IND4-11-57	1.63153
R1	First	IND4-11	TSSA19-11	IND	TSSA	SC	SI	SCXSI	FirstTSSA19-11IND4-11-116	2.62352
R7	Seventh	IND4-11	RON4-11	IND	RON	SC	SI	SCXSI	SeventhRON4-11IND4-11-66	1.01738
R3	Third	IND5-12	MAN2-11	IND	MAN	SI	SI	SIXSI	ThirdMAN2-11IND5-12-24	-0.0132316
NK	Nadja	IND5-12	RON3-11	IND	RON	SC	SI	SCXSI	NadjaRON3-11IND5-12-47	1.32205
R3	Third	IND5-12	TC21-11	IND	TC	SC	SI	SCXSI	ThirdTC21-11IND5-12-53	0.805638
R3	Third	IND5-12	SBD20-12	IND	SBD	SI	SI	SIXSI	ThirdSBD20-12IND5-12-7	0.0370813
NK	Nadja	IND5-12	TC21-11	IND	TC	SC	SI	SCXSI	NadjaTC21-11IND5-12-53	1.17213
R4	Fourth	IND5-12	TSS6-11	IND	TSS	SI	SI	SIXSI	FourthTSS6-11IND5-12-23	0.453177
R4	Fourth	IND5-12	TC21-11	IND	TC	SC	SI	SCXSI	FourthTC21-11IND5-12-53	1.1485
R4	Fourth	IND5-12	SBD20-12	IND	SBD	SI	SI	SIXSI	FourthSBD20-12IND5-12-7	-0.069106
R4	Fourth	IND5-12	MAN2-11	IND	MAN	SI	SI	SIXSI	FourthMAN2-11IND5-12-24	0.0108013
R3	Third	IND5-12	PCR11-11	IND	PCR	SI	SI	SIXSI	ThirdPCR11-11IND5-12-23	0.00629516
R4	Fourth	IND5-12	RON3-11	IND	RON	SC	SI	SCXSI	FourthRON3-11IND5-12-47	1.11483
R4	Fourth	IND5-12	IND9-11	IND	IND	SI	SI	WITHINSI	FourthIND9-11IND5-12-34	0.256414
R3	Third	IND5-12	IND9-11	IND	IND	SI	SI	WITHINSI	ThirdIND9-11IND5-12-34	-0.0420798
R3	Third	IND5-12	RON3-11	IND	RON	SC	SI	SCXSI	ThirdRON3-11IND5-12-47	1.33015
R2	Second	IND7-11	TC19-11	IND	TC	SC	SI	SCXSI	SecondTC19-11IND7-11-101	0.23409
NK	Nadja	IND7-11	LPT3-11	IND	LPT	SC	SI	SCXSI	NadjaLPT3-11IND7-11-67	1.49685
R7	Seventh	IND7-11	PTP7-11	IND	PTP	SC	SI	SCXSI	SeventhPTP7-11IND7-11-107	-0.0691127
R5	Fifth	IND7-11	TC19-11	IND	TC	SC	SI	SCXSI	FifthTC19-11IND7-11-101	1.03318
R2	Second	IND7-11	PTP7-11	IND	PTP	SC	SI	SCXSI	SecondPTP7-11IND7-11-108	0.620388
R1	First	IND7-11	TSS11-11	IND	TSS	SI	SI	SIXSI	FirstTSS11-11IND7-11-44	0.209843
R5	Fifth	IND7-11	IND4-11	IND	IND	SI	SI	WITHINSI	FifthIND4-11IND7-11-72	-0.210384
R5	Fifth	IND7-11	PTP7-11	IND	PTP	SC	SI	SCXSI	FifthPTP7-11IND7-11-107	-0.101636
R1	First	IND7-11	PTP7-11	IND	PTP	SC	SI	SCXSI	FirstPTP7-11IND7-11-107	-0.00731782
NK	Nadja	IND7-11	KTT17-11	IND	KTT	SC	SI	SCXSI	NadjaKTT17-11IND7-11-52	1.30537
R6	Sixth	IND7-11	KTT17-11	IND	KTT	SC	SI	SCXSI	SixthKTT17-11IND7-11-88	0.968232
R5	Fifth	IND7-11	PIN23-11	IND	PIN	SI	SI	SIXSI	FifthPIN23-11IND7-11-37	0.0404934
R5	Fifth	IND7-11	SBD28-11	IND	SBD	SI	SI	SIXSI	FifthSBD28-11IND7-11-43	-0.142595
R1	First	IND7-11	PIN23-11	IND	PIN	SI	SI	SIXSI	FirstPIN23-11IND7-11-37	0.430492
R2	Second	IND7-11	TSS11-11	IND	TSS	SI	SI	SIXSI	SecondTSS11-11IND7-11-44	0.26768
R6	Sixth	IND7-11	TC19-11	IND	TC	SC	SI	SCXSI	SixthTC19-11IND7-11-101	1.28296
R7	Seventh	IND7-11	TC19-11	IND	TC	SC	SI	SCXSI	SeventhTC19-11IND7-11-101	1.66608
R1	First	IND7-11	TC19-11	IND	TC	SC	SI	SCXSI	FirstTC19-11IND7-11-101	1.72908
R2	Second	IND7-11	MAN14-11	IND	MAN	SI	SI	SIXSI	SecondMAN14-11IND7-11-40	0.0126335
R5	Fifth	IND7-11	KTT17-11	IND	KTT	SC	SI	SCXSI	FifthKTT17-11IND7-11-88	1.09318
NK	Nadja	IND7-11	RON17-11	IND	RON	SC	SI	SCXSI	NadjaRON17-11IND7-11-66	-0.0955059
R4	Fourth	IND9-11	PTP1-12	IND	PTP	SC	SI	SCXSI	FourthPTP1-12IND9-11-62	-0.131091
R4	Fourth	IND9-11	TC25-11	IND	TC	SC	SI	SCXSI	FourthTC25-11IND9-11-59	-0.0779885
R3	Third	IND9-11	IND15-11	IND	IND	SI	SI	WITHINSI	ThirdIND15-11IND9-11-32	-0.116556
R3	Third	IND9-11	TSSA16-11	IND	TSSA	SC	SI	SCXSI	ThirdTSSA16-11IND9-11-53	-0.139522
R4	Fourth	IND9-11	RON7-12	IND	RON	SC	SI	SCXSI	FourthRON7-12IND9-11-61	-0.070043
NK	Nadja	IND9-11	KTT1-11	IND	KTT	SC	SI	SCXSI	NadjaKTT1-11IND9-11-53	-0.0353554
R3	Third	IND9-11	KTT1-11	IND	KTT	SC	SI	SCXSI	ThirdKTT1-11IND9-11-53	1.25947
R4	Fourth	KTT1-11	PCR9-12	KTT	PCR	SI	SC	SIXSC	FourthPCR9-12KTT1-11-49	1.00055
R4	Fourth	KTT1-11	MAN1-11	KTT	MAN	SI	SC	SIXSC	FourthMAN1-11KTT1-11-57	1.49003
NK	Nadja	KTT1-11	PIN20-11	KTT	PIN	SI	SC	SIXSC	NadjaPIN20-11KTT1-11-47	-0.0369792
R3	Third	KTT1-11	TSSA16-11	KTT	TSSA	SC	SC	SCXSC	ThirdTSSA16-11KTT1-11-19	0.853388
NK	Nadja	KTT1-11	IND9-11	KTT	IND	SI	SC	SIXSC	NadjaIND9-11KTT1-11-53	-0.0828187
R3	Third	KTT1-11	MAN1-11	KTT	MAN	SI	SC	SIXSC	ThirdMAN1-11KTT1-11-57	1.51491
R4	Fourth	KTT1-11	TSSA16-11	KTT	TSSA	SC	SC	SCXSC	FourthTSSA16-11KTT1-11-19	0.795642
R3	Third	KTT1-11	IND9-11	KTT	IND	SI	SC	SIXSC	ThirdIND9-11KTT1-11-53	1.37983
R3	Third	KTT1-11	PIN20-11	KTT	PIN	SI	SC	SIXSC	ThirdPIN20-11KTT1-11-47	1.28653
R4	Fourth	KTT1-11	IND9-11	KTT	IND	SI	SC	SIXSC	FourthIND9-11KTT1-11-53	0.982443
R5	Fifth	KTT11-11	PCR17-11	KTT	PCR	SI	SC	SIXSC	FifthPCR17-11KTT11-11-31	1.03683
NK	Nadja	KTT11-11	SBD22-11	KTT	SBD	SI	SC	SIXSC	NadjaSBD22-11KTT11-11-11	1.13362
R5	Fifth	KTT11-11	PIN18-11	KTT	PIN	SI	SC	SIXSC	FifthPIN18-11KTT11-11-10	1.1111
R6	Sixth	KTT11-11	PIN18-11	KTT	PIN	SI	SC	SIXSC	SixthPIN18-11KTT11-11-11	1.16058
NK	Nadja	KTT11-11	MAN12-11	KTT	MAN	SI	SC	SIXSC	NadjaMAN12-11KTT11-11-31	1.2278
R1	First	KTT11-11	PCR17-11	KTT	PCR	SI	SC	SIXSC	FirstPCR17-11KTT11-11-31	1.16407
R6	Sixth	KTT11-11	MAN12-11	KTT	MAN	SI	SC	SIXSC	SixthMAN12-11KTT11-11-32	1.31186
R6	Sixth	KTT11-11	SBD22-11	KTT	SBD	SI	SC	SIXSC	SixthSBD22-11KTT11-11-11	1.50703
R1	First	KTT11-11	RON21-11	KTT	RON	SC	SC	SCXSC	FirstRON21-11KTT11-11-34	1.39753
R1	First	KTT11-11	PIN18-11	KTT	PIN	SI	SC	SIXSC	FirstPIN18-11KTT11-11-10	1.47082
R5	Fifth	KTT11-11	PTP10-11	KTT	PTP	SC	SC	SCXSC	FifthPTP10-11KTT11-11-81	0.813585
R5	Fifth	KTT11-11	RON21-11	KTT	RON	SC	SC	SCXSC	FifthRON21-11KTT11-11-34	1.2076
R2	Second	KTT11-11	PIN18-11	KTT	PIN	SI	SC	SIXSC	SecondPIN18-11KTT11-11-11	1.74636
R7	Seventh	KTT11-11	PIN18-11	KTT	PIN	SI	SC	SIXSC	SeventhPIN18-11KTT11-11-10	1.43337
R7	Seventh	KTT11-11	PCR17-11	KTT	PCR	SI	SC	SIXSC	SeventhPCR17-11KTT11-11-31	1.09298
R2	Second	KTT11-11	MAN12-11	KTT	MAN	SI	SC	SIXSC	SecondMAN12-11KTT11-11-32	1.44834
R5	Fifth	KTT11-11	IND10-11	KTT	IND	SI	SC	SIXSC	FifthIND10-11KTT11-11-31	1.45861
R6	Sixth	KTT17-11	PIN23-11	KTT	PIN	SI	SC	SIXSC	SixthPIN23-11KTT17-11-11	0.358772
R6	Sixth	KTT17-11	MAN14-11	KTT	MAN	SI	SC	SIXSC	SixthMAN14-11KTT17-11-11	-0.149643
R5	Fifth	KTT17-11	PIN23-11	KTT	PIN	SI	SC	SIXSC	FifthPIN23-11KTT17-11-10	0.898431
R5	Fifth	KTT17-11	RON17-11	KTT	RON	SC	SC	SCXSC	FifthRON17-11KTT17-11-11	1.07072
R6	Sixth	KTT17-11	KTT11-11	KTT	KTT	SC	SC	WITHINSC	SixthKTT11-11KTT17-11-97	1.04122
R5	Fifth	KTT17-11	PTP7-11	KTT	PTP	SC	SC	SCXSC	FifthPTP7-11KTT17-11-54	1.23873
R5	Fifth	KTT17-11	TSSA30-11	KTT	TSSA	SC	SC	SCXSC	FifthTSSA30-11KTT17-11-57	0.613867
R2	Second	KTT17-11	TSSA30-11	KTT	TSSA	SC	SC	SCXSC	SecondTSSA30-11KTT17-11-58	1.16855
R7	Seventh	KTT17-11	SBD28-11	KTT	SBD	SI	SC	SIXSC	SeventhSBD28-11KTT17-11-10	1.98156
R5	Fifth	KTT17-11	PTP7-11	KTT	PTP	SC	SC	SCXSC	FifthPTP7-11KTT17-11-137	0.808848
R5	Fifth	KTT17-11	MAN14-11	KTT	MAN	SI	SC	SIXSC	FifthMAN14-11KTT17-11-10	-0.0352778
R1	First	KTT17-11	PIN23-11	KTT	PIN	SI	SC	SIXSC	FirstPIN23-11KTT17-11-10	0.0423851
NK	Nadja	KTT17-11	MAN14-11	KTT	MAN	SI	SC	SIXSC	NadjaMAN14-11KTT17-11-11	-0.166936
R2	Second	KTT17-11	TSS11-11	KTT	TSS	SI	SC	SIXSC	SecondTSS11-11KTT17-11-55	0.402499
R5	Fifth	KTT17-11	SBD28-11	KTT	SBD	SI	SC	SIXSC	FifthSBD28-11KTT17-11-10	-0.152908
R6	Sixth	KTT17-11	PCR20-11	KTT	PCR	SI	SC	SIXSC	SixthPCR20-11KTT17-11-11	0.859808
NK	Nadja	KTT17-11	SBD28-11	KTT	SBD	SI	SC	SIXSC	NadjaSBD28-11KTT17-11-11	-0.123404
R2	Second	KTT17-11	PTP7-11	KTT	PTP	SC	SC	SCXSC	SecondPTP7-11KTT17-11-137	1.42712
R7	Seventh	KTT17-11	PCR20-11	KTT	PCR	SI	SC	SIXSC	SeventhPCR20-11KTT17-11-10	0.957616
R7	Seventh	KTT17-11	MAN14-11	KTT	MAN	SI	SC	SIXSC	SeventhMAN14-11KTT17-11-10	1.05603
NK	Nadja	KTT17-11	PIN23-11	KTT	PIN	SI	SC	SIXSC	NadjaPIN23-11KTT17-11-11	0.0620759
R4	Fourth	KTT2-11	MAN27-12	KTT	MAN	SI	SC	SIXSC	FourthMAN27-12KTT2-11-58	-0.061403
R4	Fourth	KTT2-11	PCR1-11	KTT	PCR	SI	SC	SIXSC	FourthPCR1-11KTT2-11-57	-0.0817527
R3	Third	KTT2-11	PTP8-11	KTT	PTP	SC	SC	SCXSC	ThirdPTP8-11KTT2-11-23	0.83526
R3	Third	KTT2-11	PIN8-12	KTT	PIN	SI	SC	SIXSC	ThirdPIN8-12KTT2-11-57	1.29951
R3	Third	KTT2-11	TC24-11	KTT	TC	SC	SC	SCXSC	ThirdTC24-11KTT2-11-25	1.20551
R4	Fourth	KTT2-11	MAN27-12	KTT	MAN	SI	SC	SIXSC	FourthMAN27-12KTT2-11-57	0.793192
R4	Fourth	KTT2-11	PIN8-12	KTT	PIN	SI	SC	SIXSC	FourthPIN8-12KTT2-11-57	0.507513
R4	Fourth	KTT2-11	TC24-11	KTT	TC	SC	SC	SCXSC	FourthTC24-11KTT2-11-25	1.37875
R4	Fourth	KTT2-11	IND15-11	KTT	IND	SI	SC	SIXSC	FourthIND15-11KTT2-11-58	1.01089
R3	Third	KTT2-11	MAN27-12	KTT	MAN	SI	SC	SIXSC	ThirdMAN27-12KTT2-11-58	1.33825
R3	Third	KTT3-11	LPT9-11	KTT	LPT	SC	SC	SCXSC	ThirdLPT9-11KTT3-11-23	1.22762
R4	Fourth	KTT3-11	PCR11-11	KTT	PCR	SI	SC	SIXSC	FourthPCR11-11KTT3-11-57	-0.0061089
R4	Fourth	KTT3-11	RON3-11	KTT	RON	SC	SC	SCXSC	FourthRON3-11KTT3-11-24	1.31687
NK	Nadja	KTT3-11	PCR11-11	KTT	PCR	SI	SC	SIXSC	NadjaPCR11-11KTT3-11-57	-0.0977424
R4	Fourth	KTT3-11	PIN3-11	KTT	PIN	SI	SC	SIXSC	FourthPIN3-11KTT3-11-58	1.27689
R4	Fourth	KTT3-11	LPT9-11	KTT	LPT	SC	SC	SCXSC	FourthLPT9-11KTT3-11-23	1.47192
NK	Nadja	KTT3-11	PIN3-11	KTT	PIN	SI	SC	SIXSC	NadjaPIN3-11KTT3-11-58	1.26596
R3	Third	KTT3-11	TC21-11	KTT	TC	SC	SC	SCXSC	ThirdTC21-11KTT3-11-25	1.11175
NK	Nadja	KTT3-11	SBD20-12	KTT	SBD	SI	SC	SIXSC	NadjaSBD20-12KTT3-11-58	0.05953
R4	Fourth	KTT3-11	SBD20-12	KTT	SBD	SI	SC	SIXSC	FourthSBD20-12KTT3-11-58	0.00130548
R3	Third	KTT3-11	PIN3-11	KTT	PIN	SI	SC	SIXSC	ThirdPIN3-11KTT3-11-58	1.33179
R4	Fourth	KTT3-11	TC21-11	KTT	TC	SC	SC	SCXSC	FourthTC21-11KTT3-11-25	0.993752
R3	Third	KTT3-11	SBD20-12	KTT	SBD	SI	SC	SIXSC	ThirdSBD20-12KTT3-11-58	0.857441
R3	Third	KTT3-11	MAN2-11	KTT	MAN	SI	SC	SIXSC	ThirdMAN2-11KTT3-11-58	1.23116
R3	Third	KTT3-11	PCR11-11	KTT	PCR	SI	SC	SIXSC	ThirdPCR11-11KTT3-11-57	-0.0175299
R5	Fifth	KTT7-11	PTP3-11	KTT	PTP	SC	SC	SCXSC	FifthPTP3-11KTT7-11-27	1.51437
R6	Sixth	KTT7-11	PCR5-11	KTT	PCR	SI	SC	SIXSC	SixthPCR5-11KTT7-11-18	-0.177647
R1	First	KTT7-11	RON4-11	KTT	RON	SC	SC	SCXSC	FirstRON4-11KTT7-11-28	1.41398
R5	Fifth	KTT7-11	KTT17-11	KTT	KTT	SC	SC	WITHINSC	FifthKTT17-11KTT7-11-93	0.905807
R1	First	KTT7-11	PCR5-11	KTT	PCR	SI	SC	SIXSC	FirstPCR5-11KTT7-11-16	-0.0519226
R2	Second	KTT7-11	SBD18-11	KTT	SBD	SI	SC	SIXSC	SecondSBD18-11KTT7-11-32	0.218142
R1	First	KTT7-11	MAN8-11	KTT	MAN	SI	SC	SIXSC	FirstMAN8-11KTT7-11-16	1.36949
R2	Second	KTT7-11	TSS28-11	KTT	TSS	SI	SC	SIXSC	SecondTSS28-11KTT7-11-85	2.27581
R2	Second	KTT7-11	IND4-11	KTT	IND	SI	SC	SIXSC	SecondIND4-11KTT7-11-35	0.214245
R2	Second	KTT7-11	MAN8-11	KTT	MAN	SI	SC	SIXSC	SecondMAN8-11KTT7-11-17	1.9088
R2	Second	KTT7-11	PIN13-11	KTT	PIN	SI	SC	SIXSC	SecondPIN13-11KTT7-11-35	-0.0487267
R7	Seventh	KTT7-11	PCR5-11	KTT	PCR	SI	SC	SIXSC	SeventhPCR5-11KTT7-11-16	-0.107111
R5	Fifth	KTT7-11	SBD18-11	KTT	SBD	SI	SC	SIXSC	FifthSBD18-11KTT7-11-31	-0.0928662
R2	Second	KTT7-11	TC8-11	KTT	TC	SC	SC	SCXSC	SecondTC8-11KTT7-11-29	1.45938
R2	Second	KTT7-11	TSSA19-11	KTT	TSSA	SC	SC	SCXSC	SecondTSSA19-11KTT7-11-29	1.94112
R1	First	KTT7-11	TSSA19-11	KTT	TSSA	SC	SC	SCXSC	FirstTSSA19-11KTT7-11-28	2.05982
R7	Seventh	KTT7-11	IND4-11	KTT	IND	SI	SC	SIXSC	SeventhIND4-11KTT7-11-34	1.78006
R5	Fifth	KTT7-11	KTT11-11	KTT	KTT	SC	SC	WITHINSC	FifthKTT11-11KTT7-11-96	1.09924
R1	First	KTT7-11	SBD18-11	KTT	SBD	SI	SC	SIXSC	FirstSBD18-11KTT7-11-31	-0.0433168
R7	Seventh	KTT7-11	SBD18-11	KTT	SBD	SI	SC	SIXSC	SeventhSBD18-11KTT7-11-31	-0.0205677
R1	First	KTT7-11	PTP3-11	KTT	PTP	SC	SC	SCXSC	FirstPTP3-11KTT7-11-27	1.37584
NK	Nadja	KTT7-11	PCR5-11	KTT	PCR	SI	SC	SIXSC	NadjaPCR5-11KTT7-11-18	-0.171443
R5	Fifth	KTT7-11	PIN13-11	KTT	PIN	SI	SC	SIXSC	FifthPIN13-11KTT7-11-34	1.2786
R5	Fifth	KTT7-11	IND4-11	KTT	IND	SI	SC	SIXSC	FifthIND4-11KTT7-11-34	-0.162583
R5	Fifth	KTT7-11	TSSA19-11	KTT	TSSA	SC	SC	SCXSC	FifthTSSA19-11KTT7-11-28	1.5923
R5	Fifth	KTT7-11	PCR5-11	KTT	PCR	SI	SC	SIXSC	FifthPCR5-11KTT7-11-16	0.0274308
R6	Sixth	KTT7-11	SBD18-11	KTT	SBD	SI	SC	SIXSC	SixthSBD18-11KTT7-11-32	-0.193212
R5	Fifth	KTT7-11	RON4-11	KTT	RON	SC	SC	SCXSC	FifthRON4-11KTT7-11-28	1.10447
NK	Nadja	LPT1-11	IND10-11	LPT	IND	SI	SC	SIXSC	NadjaIND10-11LPT1-11-20	-0.109673
NK	Nadja	LPT1-11	PCR17-11	LPT	PCR	SI	SC	SIXSC	NadjaPCR17-11LPT1-11-38	0.998373
R5	Fifth	LPT1-11	MAN12-11	LPT	MAN	SI	SC	SIXSC	FifthMAN12-11LPT1-11-37	1.23706
R6	Sixth	LPT1-11	PCR17-11	LPT	PCR	SI	SC	SIXSC	SixthPCR17-11LPT1-11-38	1.09192
R2	Second	LPT1-11	SBD22-11	LPT	SBD	SI	SC	SIXSC	SecondSBD22-11LPT1-11-18	1.53817
R1	First	LPT1-11	RON21-11	LPT	RON	SC	SC	SCXSC	FirstRON21-11LPT1-11-37	1.48593
R1	First	LPT1-11	SBD22-11	LPT	SBD	SI	SC	SIXSC	FirstSBD22-11LPT1-11-16	1.62029
R1	First	LPT1-11	IND10-11	LPT	IND	SI	SC	SIXSC	FirstIND10-11LPT1-11-19	-0.0964774
R5	Fifth	LPT1-11	TSSA22-11	LPT	TSSA	SC	SC	SCXSC	FifthTSSA22-11LPT1-11-40	0.66473
R1	First	LPT1-11	LPT27-11	LPT	LPT	SC	SC	WITHINSC	FirstLPT27-11LPT1-11-69	1.33016
R7	Seventh	LPT1-11	SBD22-11	LPT	SBD	SI	SC	SIXSC	SeventhSBD22-11LPT1-11-16	1.7254
R5	Fifth	LPT1-11	KTT11-11	LPT	KTT	SC	SC	SCXSC	FifthKTT11-11LPT1-11-40	1.07433
R6	Sixth	LPT1-11	SBD22-11	LPT	SBD	SI	SC	SIXSC	SixthSBD22-11LPT1-11-18	1.68718
R7	Seventh	LPT1-11	PCR17-11	LPT	PCR	SI	SC	SIXSC	SeventhPCR17-11LPT1-11-37	-0.056464
R5	Fifth	LPT1-11	PCR17-11	LPT	PCR	SI	SC	SIXSC	FifthPCR17-11LPT1-11-37	0.744145
R1	First	LPT1-11	TC16-11	LPT	TC	SC	SC	SCXSC	FirstTC16-11LPT1-11-37	1.17659
R5	Fifth	LPT1-11	PIN18-11	LPT	PIN	SI	SC	SIXSC	FifthPIN18-11LPT1-11-16	0.799217
R7	Seventh	LPT1-11	MAN12-11	LPT	MAN	SI	SC	SIXSC	SeventhMAN12-11LPT1-11-37	-0.152508
R5	Fifth	LPT1-11	LPT27-11	LPT	LPT	SC	SC	WITHINSC	FifthLPT27-11LPT1-11-69	0.938851
R5	Fifth	LPT1-11	PTP10-11	LPT	PTP	SC	SC	SCXSC	FifthPTP10-11LPT1-11-87	1.51889
R2	Second	LPT1-11	TSSA22-11	LPT	TSSA	SC	SC	SCXSC	SecondTSSA22-11LPT1-11-40	1.91977
R7	Seventh	LPT1-11	PIN18-11	LPT	PIN	SI	SC	SIXSC	SeventhPIN18-11LPT1-11-16	1.17628
R5	Fifth	LPT1-11	SBD22-11	LPT	SBD	SI	SC	SIXSC	FifthSBD22-11LPT1-11-16	1.0992
R6	Sixth	LPT1-11	PIN18-11	LPT	PIN	SI	SC	SIXSC	SixthPIN18-11LPT1-11-17	1.46784
R5	Fifth	LPT1-11	RON21-11	LPT	RON	SC	SC	SCXSC	FifthRON21-11LPT1-11-37	1.4457
R5	Fifth	LPT1-11	IND10-11	LPT	IND	SI	SC	SIXSC	FifthIND10-11LPT1-11-19	-0.0231663
R6	Sixth	LPT1-11	TSS25-11	LPT	TSS	SI	SC	SIXSC	SixthTSS25-11LPT1-11-12	-0.105313
R1	First	LPT1-11	PIN18-11	LPT	PIN	SI	SC	SIXSC	FirstPIN18-11LPT1-11-16	1.28213
R3	Third	LPT10-11	TSS12-11	LPT	TSS	SI	SC	SIXSC	ThirdTSS12-11LPT10-11-69	1.6406
R4	Fourth	LPT10-11	TSS12-11	LPT	TSS	SI	SC	SIXSC	FourthTSS12-11LPT10-11-69	1.21065
R4	Fourth	LPT10-11	MAN27-12	LPT	MAN	SI	SC	SIXSC	FourthMAN27-12LPT10-11-49	-0.100087
R3	Third	LPT10-11	RON14-11	LPT	RON	SC	SC	SCXSC	ThirdRON14-11LPT10-11-19	1.53515
R4	Fourth	LPT10-11	KTT2-11	LPT	KTT	SC	SC	SCXSC	FourthKTT2-11LPT10-11-12	1.26175
R3	Third	LPT10-11	KTT2-11	LPT	KTT	SC	SC	SCXSC	ThirdKTT2-11LPT10-11-12	1.26778
R4	Fourth	LPT24-12	PCR9-12	LPT	PCR	SI	SC	SIXSC	FourthPCR9-12LPT24-12-68	1.07631
R4	Fourth	LPT24-12	IND9-11	LPT	IND	SI	SC	SIXSC	FourthIND9-11LPT24-12-38	-0.0782314
R3	Third	LPT24-12	KTT1-11	LPT	KTT	SC	SC	SCXSC	ThirdKTT1-11LPT24-12-19	1.3472
R4	Fourth	LPT24-12	PIN20-11	LPT	PIN	SI	SC	SIXSC	FourthPIN20-11LPT24-12-57	1.61304
R3	Third	LPT24-12	IND9-11	LPT	IND	SI	SC	SIXSC	ThirdIND9-11LPT24-12-38	1.34362
R4	Fourth	LPT24-12	LPT10-11	LPT	LPT	SC	SC	WITHINSC	FourthLPT10-11LPT24-12-34	1.64374
R4	Fourth	LPT24-12	TSS17-11	LPT	TSS	SI	SC	SIXSC	FourthTSS17-11LPT24-12-59	1.7645
R4	Fourth	LPT24-12	RON7-12	LPT	RON	SC	SC	SCXSC	FourthRON7-12LPT24-12-25	1.55656
R3	Third	LPT24-12	PIN20-11	LPT	PIN	SI	SC	SIXSC	ThirdPIN20-11LPT24-12-57	1.42502
NK	Nadja	LPT24-12	IND9-11	LPT	IND	SI	SC	SIXSC	NadjaIND9-11LPT24-12-38	1.49562
R4	Fourth	LPT24-12	PTP1-12	LPT	PTP	SC	SC	SCXSC	FourthPTP1-12LPT24-12-29	1.34997
R3	Third	LPT24-12	TC25-11	LPT	TC	SC	SC	SCXSC	ThirdTC25-11LPT24-12-23	1.41389
R4	Fourth	LPT24-12	KTT1-11	LPT	KTT	SC	SC	SCXSC	FourthKTT1-11LPT24-12-19	1.07948
R3	Third	LPT24-12	LPT10-11	LPT	LPT	SC	SC	WITHINSC	ThirdLPT10-11LPT24-12-34	1.61576
R3	Third	LPT24-12	PTP1-12	LPT	PTP	SC	SC	SCXSC	ThirdPTP1-12LPT24-12-29	1.41421
R4	Fourth	LPT24-12	TC25-11	LPT	TC	SC	SC	SCXSC	FourthTC25-11LPT24-12-23	1.61992
R5	Fifth	LPT27-11	KTT7-11	LPT	KTT	SC	SC	SCXSC	FifthKTT7-11LPT27-11-30	1.27993
R1	First	LPT27-11	PCR5-11	LPT	PCR	SI	SC	SIXSC	FirstPCR5-11LPT27-11-1	-0.0997382
R5	Fifth	LPT27-11	RON4-11	LPT	RON	SC	SC	SCXSC	FifthRON4-11LPT27-11-22	1.45735
NK	Nadja	LPT27-11	MAN8-11	LPT	MAN	SI	SC	SIXSC	NadjaMAN8-11LPT27-11-3	-0.0961957
R6	Sixth	LPT27-11	SBD18-11	LPT	SBD	SI	SC	SIXSC	SixthSBD18-11LPT27-11-23	1.02504
R7	Seventh	LPT27-11	MAN8-11	LPT	MAN	SI	SC	SIXSC	SeventhMAN8-11LPT27-11-1	0.0326087
R7	Seventh	LPT27-11	PIN13-11	LPT	PIN	SI	SC	SIXSC	SeventhPIN13-11LPT27-11-22	-0.154471
R5	Fifth	LPT27-11	TSSA19-11	LPT	TSSA	SC	SC	SCXSC	FifthTSSA19-11LPT27-11-60	1.39674
R2	Second	LPT27-11	SBD18-11	LPT	SBD	SI	SC	SIXSC	SecondSBD18-11LPT27-11-23	1.78185
NK	Nadja	LPT27-11	IND4-11	LPT	IND	SI	SC	SIXSC	NadjaIND4-11LPT27-11-20	-0.188187
R6	Sixth	LPT27-11	PIN13-11	LPT	PIN	SI	SC	SIXSC	SixthPIN13-11LPT27-11-23	1.31594
R2	Second	LPT27-11	TSSA19-11	LPT	TSSA	SC	SC	SCXSC	SecondTSSA19-11LPT27-11-60	0.752782
R5	Fifth	LPT27-11	SBD18-11	LPT	SBD	SI	SC	SIXSC	FifthSBD18-11LPT27-11-22	1.25143
NK	Nadja	LPT27-11	PIN13-11	LPT	PIN	SI	SC	SIXSC	NadjaPIN13-11LPT27-11-23	1.25163
R1	First	LPT27-11	SBD18-11	LPT	SBD	SI	SC	SIXSC	FirstSBD18-11LPT27-11-22	0.0562185
R5	Fifth	LPT27-11	PTP3-11	LPT	PTP	SC	SC	SCXSC	FifthPTP3-11LPT27-11-81	1.09959
NK	Nadja	LPT27-11	TSS28-11	LPT	TSS	SI	SC	SIXSC	NadjaTSS28-11LPT27-11-89	1.29524
R1	First	LPT27-11	PIN13-11	LPT	PIN	SI	SC	SIXSC	FirstPIN13-11LPT27-11-22	-0.0208507
R5	Fifth	LPT27-11	PCR5-11	LPT	PCR	SI	SC	SIXSC	FifthPCR5-11LPT27-11-1	-0.16178
R1	First	LPT27-11	RON4-11	LPT	RON	SC	SC	SCXSC	FirstRON4-11LPT27-11-22	1.45316
R5	Fifth	LPT27-11	LPT1-11	LPT	LPT	SC	SC	WITHINSC	FifthLPT1-11LPT27-11-70	1.20044
R7	Seventh	LPT27-11	IND4-11	LPT	IND	SI	SC	SIXSC	SeventhIND4-11LPT27-11-19	-0.118575
R5	Fifth	LPT27-11	TSS28-11	LPT	TSS	SI	SC	SIXSC	FifthTSS28-11LPT27-11-88	0.974148
R5	Fifth	LPT27-11	MAN8-11	LPT	MAN	SI	SC	SIXSC	FifthMAN8-11LPT27-11-1	1.31277
R6	Sixth	LPT27-11	PCR5-11	LPT	PCR	SI	SC	SIXSC	SixthPCR5-11LPT27-11-2	-0.113089
NK	Nadja	LPT27-11	PCR5-11	LPT	PCR	SI	SC	SIXSC	NadjaPCR5-11LPT27-11-2	-0.0905759
NK	Nadja	LPT3-11	PIN23-11	LPT	PIN	SI	SC	SIXSC	NadjaPIN23-11LPT3-11-26	1.38653
NK	Nadja	LPT3-11	SBD28-11	LPT	SBD	SI	SC	SIXSC	NadjaSBD28-11LPT3-11-17	1.58826
R5	Fifth	LPT3-11	TSSA30-11	LPT	TSSA	SC	SC	SCXSC	FifthTSSA30-11LPT3-11-53	1.41794
R5	Fifth	LPT3-11	RON17-11	LPT	RON	SC	SC	SCXSC	FifthRON17-11LPT3-11-13	1.29728
R1	First	LPT3-11	LPT27-11	LPT	LPT	SC	SC	WITHINSC	FirstLPT27-11LPT3-11-43	1.48239
R5	Fifth	LPT3-11	KTT17-11	LPT	KTT	SC	SC	SCXSC	FifthKTT17-11LPT3-11-24	1.00183
R1	First	LPT3-11	TSS11-11	LPT	TSS	SI	SC	SIXSC	FirstTSS11-11LPT3-11-23	1.2038
R6	Sixth	LPT3-11	LPT1-11	LPT	LPT	SC	SC	WITHINSC	SixthLPT1-11LPT3-11-45	0.702572
R5	Fifth	LPT3-11	PCR20-11	LPT	PCR	SI	SC	SIXSC	FifthPCR20-11LPT3-11-22	0.655717
R6	Sixth	LPT3-11	MAN14-11	LPT	MAN	SI	SC	SIXSC	SixthMAN14-11LPT3-11-22	0.967345
R5	Fifth	LPT3-11	LPT1-11	LPT	LPT	SC	SC	WITHINSC	FifthLPT1-11LPT3-11-45	0.914948
R6	Sixth	LPT3-11	TSS11-11	LPT	TSS	SI	SC	SIXSC	SixthTSS11-11LPT3-11-24	1.6915
R1	First	LPT3-11	PTP7-11	LPT	PTP	SC	SC	SCXSC	FirstPTP7-11LPT3-11-30	1.0302
R5	Fifth	LPT3-11	SBD28-11	LPT	SBD	SI	SC	SIXSC	FifthSBD28-11LPT3-11-16	0.978609
R5	Fifth	LPT3-11	MAN14-11	LPT	MAN	SI	SC	SIXSC	FifthMAN14-11LPT3-11-23	1.1294
R6	Sixth	LPT3-11	PIN23-11	LPT	PIN	SI	SC	SIXSC	SixthPIN23-11LPT3-11-26	-0.19705
R7	Seventh	LPT3-11	MAN14-11	LPT	MAN	SI	SC	SIXSC	SeventhMAN14-11LPT3-11-23	-0.00862485
R1	First	LPT3-11	TSSA30-11	LPT	TSSA	SC	SC	SCXSC	FirstTSSA30-11LPT3-11-53	1.55807
R6	Sixth	LPT3-11	SBD28-11	LPT	SBD	SI	SC	SIXSC	SixthSBD28-11LPT3-11-17	-0.0306076
R5	Fifth	LPT3-11	PTP7-11	LPT	PTP	SC	SC	SCXSC	FifthPTP7-11LPT3-11-30	1.69642
NK	Nadja	LPT3-11	PCR20-11	LPT	PCR	SI	SC	SIXSC	NadjaPCR20-11LPT3-11-22	1.16107
NK	Nadja	LPT3-11	TSS11-11	LPT	TSS	SI	SC	SIXSC	NadjaTSS11-11LPT3-11-24	0.847025
R4	Fourth	LPT9-11	SBD20-12	LPT	SBD	SI	SC	SIXSC	FourthSBD20-12LPT9-11-50	0.249829
R4	Fourth	LPT9-11	LPT10-11	LPT	LPT	SC	SC	WITHINSC	FourthLPT10-11LPT9-11-28	1.30988
R4	Fourth	LPT9-11	TC21-11	LPT	TC	SC	SC	SCXSC	FourthTC21-11LPT9-11-11	1.16043
R3	Third	LPT9-11	RON3-11	LPT	RON	SC	SC	SCXSC	ThirdRON3-11LPT9-11-15	1.23733
R4	Fourth	LPT9-11	PIN3-11	LPT	PIN	SI	SC	SIXSC	FourthPIN3-11LPT9-11-46	1.04033
R4	Fourth	LPT9-11	RON3-11	LPT	RON	SC	SC	SCXSC	FourthRON3-11LPT9-11-15	1.18151
R3	Third	LPT9-11	TC21-11	LPT	TC	SC	SC	SCXSC	ThirdTC21-11LPT9-11-11	1.09482
NK	Nadja	LPT9-11	SBD20-12	LPT	SBD	SI	SC	SIXSC	NadjaSBD20-12LPT9-11-50	1.53986
R4	Fourth	MAN1-11	PTP1-12	MAN	PTP	SC	SI	SCXSI	FourthPTP1-12MAN1-11-51	1.14395
R4	Fourth	MAN1-11	RON7-12	MAN	RON	SC	SI	SCXSI	FourthRON7-12MAN1-11-57	2.4426
R3	Third	MAN1-11	KTT1-11	MAN	KTT	SC	SI	SCXSI	ThirdKTT1-11MAN1-11-41	1.37071
NK	Nadja	MAN1-11	TC25-11	MAN	TC	SC	SI	SCXSI	NadjaTC25-11MAN1-11-49	1.49335
R3	Third	MAN1-11	IND9-11	MAN	IND	SI	SI	SIXSI	ThirdIND9-11MAN1-11-19	0.00164325
R4	Fourth	MAN1-11	TSS17-11	MAN	TSS	SI	SI	SIXSI	FourthTSS17-11MAN1-11-14	-0.0519942
R3	Third	MAN1-11	RON7-12	MAN	RON	SC	SI	SCXSI	ThirdRON7-12MAN1-11-57	1.96241
R3	Third	MAN1-11	LPT24-12	MAN	LPT	SC	SI	SCXSI	ThirdLPT24-12MAN1-11-49	1.3774
NK	Nadja	MAN1-11	LPT24-12	MAN	LPT	SC	SI	SCXSI	NadjaLPT24-12MAN1-11-49	1.90327
R3	Third	MAN1-11	TC25-11	MAN	TC	SC	SI	SCXSI	ThirdTC25-11MAN1-11-49	1.42176
R4	Fourth	MAN1-11	LPT24-12	MAN	LPT	SC	SI	SCXSI	FourthLPT24-12MAN1-11-49	2.01113
NK	Nadja	MAN1-11	RON7-12	MAN	RON	SC	SI	SCXSI	NadjaRON7-12MAN1-11-57	2.00061
NK	Nadja	MAN1-11	KTT1-11	MAN	KTT	SC	SI	SCXSI	NadjaKTT1-11MAN1-11-41	1.23754
R4	Fourth	MAN1-11	TC25-11	MAN	TC	SC	SI	SCXSI	FourthTC25-11MAN1-11-49	1.23811
R4	Fourth	MAN1-11	KTT1-11	MAN	KTT	SC	SI	SCXSI	FourthKTT1-11MAN1-11-41	1.3353
R4	Fourth	MAN1-11	IND9-11	MAN	IND	SI	SI	SIXSI	FourthIND9-11MAN1-11-19	0.134747
R1	First	MAN12-11	TC16-11	MAN	TC	SC	SI	SCXSI	FirstTC16-11MAN12-11-54	1.54156
R5	Fifth	MAN12-11	RON21-11	MAN	RON	SC	SI	SCXSI	FifthRON21-11MAN12-11-75	0.836038
R6	Sixth	MAN12-11	KTT11-11	MAN	KTT	SC	SI	SCXSI	SixthKTT11-11MAN12-11-58	1.45726
R1	First	MAN12-11	MAN14-11	MAN	MAN	SI	SI	WITHINSI	FirstMAN14-11MAN12-11-52	0.231422
R7	Seventh	MAN12-11	LPT1-11	MAN	LPT	SC	SI	SCXSI	SeventhLPT1-11MAN12-11-63	0.233063
R1	First	MAN12-11	MAN8-11	MAN	MAN	SI	SI	WITHINSI	FirstMAN8-11MAN12-11-64	0.118105
R1	First	MAN12-11	PIN18-11	MAN	PIN	SI	SI	SIXSI	FirstPIN18-11MAN12-11-55	0.0594285
R1	First	MAN12-11	SBD22-11	MAN	SBD	SI	SI	SIXSI	FirstSBD22-11MAN12-11-51	0.359973
R5	Fifth	MAN12-11	LPT1-11	MAN	LPT	SC	SI	SCXSI	FifthLPT1-11MAN12-11-63	-0.0862185
R6	Sixth	MAN12-11	LPT1-11	MAN	LPT	SC	SI	SCXSI	SixthLPT1-11MAN12-11-64	1.60081
R1	First	MAN12-11	TSSA22-11	MAN	TSSA	SC	SI	SCXSI	FirstTSSA22-11MAN12-11-107	1.66865
R5	Fifth	MAN12-11	PIN18-11	MAN	PIN	SI	SI	SIXSI	FifthPIN18-11MAN12-11-55	-0.0762049
R1	First	MAN12-11	PCR17-11	MAN	PCR	SI	SI	SIXSI	FirstPCR17-11MAN12-11-69	0.000772499
R6	Sixth	MAN12-11	RON21-11	MAN	RON	SC	SI	SCXSI	SixthRON21-11MAN12-11-76	0.544949
R5	Fifth	MAN12-11	MAN8-11	MAN	MAN	SI	SI	WITHINSI	FifthMAN8-11MAN12-11-64	-0.0923608
R5	Fifth	MAN12-11	MAN14-11	MAN	MAN	SI	SI	WITHINSI	FifthMAN14-11MAN12-11-52	0.0438443
R5	Fifth	MAN12-11	PTP10-11	MAN	PTP	SC	SI	SCXSI	FifthPTP10-11MAN12-11-104	1.16134
R5	Fifth	MAN12-11	IND10-11	MAN	IND	SI	SI	SIXSI	FifthIND10-11MAN12-11-60	-0.0790073
R2	Second	MAN12-11	PIN18-11	MAN	PIN	SI	SI	SIXSI	SecondPIN18-11MAN12-11-57	0.694943
R2	Second	MAN12-11	PCR17-11	MAN	PCR	SI	SI	SIXSI	SecondPCR17-11MAN12-11-70	0.12566
R1	First	MAN12-11	TSS25-11	MAN	TSS	SI	SI	SIXSI	FirstTSS25-11MAN12-11-65	0.515862
R1	First	MAN12-11	KTT11-11	MAN	KTT	SC	SI	SCXSI	FirstKTT11-11MAN12-11-57	0.910032
R2	Second	MAN12-11	TSS25-11	MAN	TSS	SI	SI	SIXSI	SecondTSS25-11MAN12-11-66	0.238355
R6	Sixth	MAN12-11	PTP10-11	MAN	PTP	SC	SI	SCXSI	SixthPTP10-11MAN12-11-105	0.080681
NK	Nadja	MAN12-11	LPT1-11	MAN	LPT	SC	SI	SCXSI	NadjaLPT1-11MAN12-11-64	1.90268
R5	Fifth	MAN12-11	SBD22-11	MAN	SBD	SI	SI	SIXSI	FifthSBD22-11MAN12-11-51	0.488223
R2	Second	MAN12-11	PTP10-11	MAN	PTP	SC	SI	SCXSI	SecondPTP10-11MAN12-11-105	1.99427
R5	Fifth	MAN12-11	TSSA22-11	MAN	TSSA	SC	SI	SCXSI	FifthTSSA22-11MAN12-11-107	1.52186
R5	Fifth	MAN12-11	KTT11-11	MAN	KTT	SC	SI	SCXSI	FifthKTT11-11MAN12-11-57	1.03691
R7	Seventh	MAN12-11	KTT11-11	MAN	KTT	SC	SI	SCXSI	SeventhKTT11-11MAN12-11-57	0.328691
R2	Second	MAN12-11	MAN8-11	MAN	MAN	SI	SI	WITHINSI	SecondMAN8-11MAN12-11-64	-0.0477728
R2	Second	MAN12-11	KTT11-11	MAN	KTT	SC	SI	SCXSI	SecondKTT11-11MAN12-11-58	0.690384
R2	Second	MAN12-11	TSSA22-11	MAN	TSSA	SC	SI	SCXSI	SecondTSSA22-11MAN12-11-108	1.59512
R1	First	MAN12-11	PTP10-11	MAN	PTP	SC	SI	SCXSI	FirstPTP10-11MAN12-11-104	0.162913
R1	First	MAN12-11	LPT1-11	MAN	LPT	SC	SI	SCXSI	FirstLPT1-11MAN12-11-63	1.95995
R7	Seventh	MAN12-11	PTP10-11	MAN	PTP	SC	SI	SCXSI	SeventhPTP10-11MAN12-11-104	-0.175326
R5	Fifth	MAN14-11	KTT17-11	MAN	KTT	SC	SI	SCXSI	FifthKTT17-11MAN14-11-57	0.663131
R1	First	MAN14-11	RON17-11	MAN	RON	SC	SI	SCXSI	FirstRON17-11MAN14-11-51	0.243392
R1	First	MAN14-11	PIN23-11	MAN	PIN	SI	SI	SIXSI	FirstPIN23-11MAN14-11-34	0.694278
R1	First	MAN14-11	PTP7-11	MAN	PTP	SC	SI	SCXSI	FirstPTP7-11MAN14-11-101	0.163601
NK	Nadja	MAN14-11	LPT3-11	MAN	LPT	SC	SI	SCXSI	NadjaLPT3-11MAN14-11-65	1.39881
R1	First	MAN14-11	MAN8-11	MAN	MAN	SI	SI	WITHINSI	FirstMAN8-11MAN14-11-68	0.390263
R2	Second	MAN14-11	PTP7-11	MAN	PTP	SC	SI	SCXSI	SecondPTP7-11MAN14-11-102	1.12917
R7	Seventh	MAN14-11	TC19-11	MAN	TC	SC	SI	SCXSI	SeventhTC19-11MAN14-11-107	0.541824
R5	Fifth	MAN14-11	MAN8-11	MAN	MAN	SI	SI	WITHINSI	FifthMAN8-11MAN14-11-68	-0.12414
R7	Seventh	MAN14-11	PTP7-11	MAN	PTP	SC	SI	SCXSI	SeventhPTP7-11MAN14-11-101	0.227775
R5	Fifth	MAN14-11	LPT3-11	MAN	LPT	SC	SI	SCXSI	FifthLPT3-11MAN14-11-64	0.0460748
R1	First	MAN14-11	TC19-11	MAN	TC	SC	SI	SCXSI	FirstTC19-11MAN14-11-107	0.330595
R7	Seventh	MAN14-11	KTT17-11	MAN	KTT	SC	SI	SCXSI	SeventhKTT17-11MAN14-11-57	-0.0797786
R2	Second	MAN14-11	TSSA30-11	MAN	TSSA	SC	SI	SCXSI	SecondTSSA30-11MAN14-11-108	0.257855
R2	Second	MAN14-11	KTT17-11	MAN	KTT	SC	SI	SCXSI	SecondKTT17-11MAN14-11-58	0.136269
R1	First	MAN14-11	SBD28-11	MAN	SBD	SI	SI	SIXSI	FirstSBD28-11MAN14-11-37	-0.0376988
R1	First	MAN14-11	PCR20-11	MAN	PCR	SI	SI	SIXSI	FirstPCR20-11MAN14-11-34	-0.0665628
R5	Fifth	MAN14-11	SBD28-11	MAN	SBD	SI	SI	SIXSI	FifthSBD28-11MAN14-11-37	-0.143168
R5	Fifth	MAN14-11	TC19-11	MAN	TC	SC	SI	SCXSI	FifthTC19-11MAN14-11-107	0.085428
R6	Sixth	MAN14-11	KTT17-11	MAN	KTT	SC	SI	SCXSI	SixthKTT17-11MAN14-11-58	0.221582
R6	Sixth	MAN14-11	MAN8-11	MAN	MAN	SI	SI	WITHINSI	SixthMAN8-11MAN14-11-69	0.686719
R6	Sixth	MAN14-11	PTP7-11	MAN	PTP	SC	SI	SCXSI	SixthPTP7-11MAN14-11-102	-0.00379977
R5	Fifth	MAN14-11	PCR20-11	MAN	PCR	SI	SI	SIXSI	FifthPCR20-11MAN14-11-34	0.000911819
R5	Fifth	MAN14-11	RON17-11	MAN	RON	SC	SI	SCXSI	FifthRON17-11MAN14-11-51	0.820615
R5	Fifth	MAN14-11	IND7-11	MAN	IND	SI	SI	SIXSI	FifthIND7-11MAN14-11-34	-0.0526014
R2	Second	MAN14-11	PIN23-11	MAN	PIN	SI	SI	SIXSI	SecondPIN23-11MAN14-11-34	0.756588
R3	Third	MAN2-11	PIN3-11	MAN	PIN	SI	SI	SIXSI	ThirdPIN3-11MAN2-11-7	-0.107634
R3	Third	MAN2-11	PCR11-11	MAN	PCR	SI	SI	SIXSI	ThirdPCR11-11MAN2-11-14	0.0183629
R3	Third	MAN2-11	PTP6-12	MAN	PTP	SC	SI	SCXSI	ThirdPTP6-12MAN2-11-37	0.114073
R4	Fourth	MAN2-11	PCR11-11	MAN	PCR	SI	SI	SIXSI	FourthPCR11-11MAN2-11-14	0.475883
R3	Third	MAN27-12	TC24-11	MAN	TC	SC	SI	SCXSI	ThirdTC24-11MAN27-12-49	-0.020168
R3	Third	MAN27-12	TSS12-11	MAN	TSS	SI	SI	SIXSI	ThirdTSS12-11MAN27-12-8	-0.0689048
R4	Fourth	MAN27-12	KTT2-11	MAN	KTT	SC	SI	SCXSI	FourthKTT2-11MAN27-12-42	-0.077665
R3	Third	MAN27-12	MAN2-11	MAN	MAN	SI	SI	WITHINSI	ThirdMAN2-11MAN27-12-32	-0.062704
R4	Fourth	MAN27-12	SBD11-12	MAN	SBD	SI	SI	SIXSI	FourthSBD11-12MAN27-12-14	-0.121144
R3	Third	MAN27-12	RON14-11	MAN	RON	SC	SI	SCXSI	ThirdRON14-11MAN27-12-53	-0.0323184
R4	Fourth	MAN27-12	PIN8-12	MAN	PIN	SI	SI	SIXSI	FourthPIN8-12MAN27-12-19	-0.0453918
NK	Nadja	MAN27-12	RON14-11	MAN	RON	SC	SI	SCXSI	NadjaRON14-11MAN27-12-53	-0.0545197
R3	Third	MAN27-12	KTT2-11	MAN	KTT	SC	SI	SCXSI	ThirdKTT2-11MAN27-12-42	0.00448607
R4	Fourth	MAN27-12	TSSA10-11	MAN	TSSA	SC	SI	SCXSI	FourthTSSA10-11MAN27-12-55	-0.0795867
R4	Fourth	MAN27-12	RON14-11	MAN	RON	SC	SI	SCXSI	FourthRON14-11MAN27-12-53	-0.00252926
R6	Sixth	MAN8-11	TSSA19-11	MAN	TSSA	SC	SI	SCXSI	SixthTSSA19-11MAN8-11-114	2.49242
R5	Fifth	MAN8-11	IND4-11	MAN	IND	SI	SI	SIXSI	FifthIND4-11MAN8-11-54	-0.204617
R2	Second	MAN8-11	MAN14-11	MAN	MAN	SI	SI	WITHINSI	SecondMAN14-11MAN8-11-47	0.855723
NK	Nadja	MAN8-11	KTT7-11	MAN	KTT	SC	SI	SCXSI	NadjaKTT7-11MAN8-11-67	0.0126615
R5	Fifth	MAN8-11	LPT27-11	MAN	LPT	SC	SI	SCXSI	FifthLPT27-11MAN8-11-66	-0.0796196
NK	Nadja	MAN8-11	PTP3-11	MAN	PTP	SC	SI	SCXSI	NadjaPTP3-11MAN8-11-117	1.5199
R1	First	MAN8-11	PIN13-11	MAN	PIN	SI	SI	SIXSI	FirstPIN13-11MAN8-11-57	-0.0442362
R2	Second	MAN8-11	TSSA19-11	MAN	TSSA	SC	SI	SCXSI	SecondTSSA19-11MAN8-11-114	2.60693
R5	Fifth	MAN8-11	PTP3-11	MAN	PTP	SC	SI	SCXSI	FifthPTP3-11MAN8-11-116	1.64888
R5	Fifth	MAN8-11	PCR5-11	MAN	PCR	SI	SI	SIXSI	FifthPCR5-11MAN8-11-51	-0.211219
R7	Seventh	MAN8-11	PTP3-11	MAN	PTP	SC	SI	SCXSI	SeventhPTP3-11MAN8-11-116	-0.195445
R6	Sixth	MAN8-11	PTP3-11	MAN	PTP	SC	SI	SCXSI	SixthPTP3-11MAN8-11-117	1.2527
R1	First	MAN8-11	PTP3-11	MAN	PTP	SC	SI	SCXSI	FirstPTP3-11MAN8-11-116	-0.128974
R1	First	MAN8-11	RON4-11	MAN	RON	SC	SI	SCXSI	FirstRON4-11MAN8-11-69	-0.113757
R5	Fifth	MAN8-11	SBD18-11	MAN	SBD	SI	SI	SIXSI	FifthSBD18-11MAN8-11-51	-0.147163
NK	Nadja	MAN8-11	LPT27-11	MAN	LPT	SC	SI	SCXSI	NadjaLPT27-11MAN8-11-67	1.52609
R5	Fifth	MAN8-11	KTT7-11	MAN	KTT	SC	SI	SCXSI	FifthKTT7-11MAN8-11-66	-0.17247
R1	First	MAN8-11	PCR5-11	MAN	PCR	SI	SI	SIXSI	FirstPCR5-11MAN8-11-51	-0.232108
R2	Second	MAN8-11	PIN13-11	MAN	PIN	SI	SI	SIXSI	SecondPIN13-11MAN8-11-57	0.403656
R1	First	MAN8-11	SBD18-11	MAN	SBD	SI	SI	SIXSI	FirstSBD18-11MAN8-11-51	-0.0344112
R5	Fifth	MAN8-11	TSSA19-11	MAN	TSSA	SC	SI	SCXSI	FifthTSSA19-11MAN8-11-113	2.4134
R5	Fifth	MAN8-11	RON4-11	MAN	RON	SC	SI	SCXSI	FifthRON4-11MAN8-11-69	-0.198392
R1	First	MAN8-11	TSSA19-11	MAN	TSSA	SC	SI	SCXSI	FirstTSSA19-11MAN8-11-113	2.11685
R2	Second	MAN8-11	PCR5-11	MAN	PCR	SI	SI	SIXSI	SecondPCR5-11MAN8-11-51	-0.0893617
R5	Fifth	MAN8-11	PIN13-11	MAN	PIN	SI	SI	SIXSI	FifthPIN13-11MAN8-11-57	-0.303203
R2	Second	MAN8-11	RON4-11	MAN	RON	SC	SI	SCXSI	SecondRON4-11MAN8-11-70	1.76581
R7	Seventh	MAN8-11	RON4-11	MAN	RON	SC	SI	SCXSI	SeventhRON4-11MAN8-11-69	0.197179
R2	Second	MAN8-11	MAN12-11	MAN	MAN	SI	SI	WITHINSI	SecondMAN12-11MAN8-11-74	0.100588
R1	First	MAN8-11	LPT27-11	MAN	LPT	SC	SI	SCXSI	FirstLPT27-11MAN8-11-66	-0.0923913
R1	First	MAN8-11	TC8-11	MAN	TC	SC	SI	SCXSI	FirstTC8-11MAN8-11-116	0.0511292
NK	Nadja	PCR1-11	RON14-11	PCR	RON	SC	SI	SCXSI	NadjaRON14-11PCR1-11-37	-0.159982
R4	Fourth	PCR1-11	RON14-11	PCR	RON	SC	SI	SCXSI	FourthRON14-11PCR1-11-37	-0.159982
R4	Fourth	PCR1-11	KTT2-11	PCR	KTT	SC	SI	SCXSI	FourthKTT2-11PCR1-11-46	-0.00935179
R4	Fourth	PCR1-11	TC24-11	PCR	TC	SC	SI	SCXSI	FourthTC24-11PCR1-11-41	-0.067933
R4	Fourth	PCR1-11	TSS12-11	PCR	TSS	SI	SI	SIXSI	FourthTSS12-11PCR1-11-12	0.106079
R3	Third	PCR1-11	LPT10-11	PCR	LPT	SC	SI	SCXSI	ThirdLPT10-11PCR1-11-59	0.153274
R3	Third	PCR1-11	TC24-11	PCR	TC	SC	SI	SCXSI	ThirdTC24-11PCR1-11-41	-0.139958
NK	Nadja	PCR1-11	KTT2-11	PCR	KTT	SC	SI	SCXSI	NadjaKTT2-11PCR1-11-46	-0.112825
R3	Third	PCR11-11	MAN2-11	PCR	MAN	SI	SI	SIXSI	ThirdMAN2-11PCR11-11-15	0.185439
R3	Third	PCR11-11	TSS6-11	PCR	TSS	SI	SI	SIXSI	ThirdTSS6-11PCR11-11-71	0.19448
R3	Third	PCR11-11	SBD20-12	PCR	SBD	SI	SI	SIXSI	ThirdSBD20-12PCR11-11-19	-0.173247
R3	Third	PCR11-11	PIN3-11	PCR	PIN	SI	SI	SIXSI	ThirdPIN3-11PCR11-11-19	-0.132236
R4	Fourth	PCR11-11	TSS6-11	PCR	TSS	SI	SI	SIXSI	FourthTSS6-11PCR11-11-72	0.0779361
R4	Fourth	PCR11-11	RON3-11	PCR	RON	SC	SI	SCXSI	FourthRON3-11PCR11-11-57	-0.0638386
R4	Fourth	PCR11-11	PIN3-11	PCR	PIN	SI	SI	SIXSI	FourthPIN3-11PCR11-11-19	-0.00253218
R7	Seventh	PCR17-11	RON21-11	PCR	RON	SC	SI	SCXSI	SeventhRON21-11PCR17-11-72	0.566718
R5	Fifth	PCR17-11	TSS25-11	PCR	TSS	SI	SI	SIXSI	FifthTSS25-11PCR17-11-55	-0.211433
R1	First	PCR17-11	PIN18-11	PCR	PIN	SI	SI	SIXSI	FirstPIN18-11PCR17-11-51	0.00259778
R5	Fifth	PCR17-11	PTP10-11	PCR	PTP	SC	SI	SCXSI	FifthPTP10-11PCR17-11-107	-0.277076
R1	First	PCR17-11	MAN12-11	PCR	MAN	SI	SI	SIXSI	FirstMAN12-11PCR17-11-69	0.21836
R5	Fifth	PCR17-11	RON21-11	PCR	RON	SC	SI	SCXSI	FifthRON21-11PCR17-11-72	-0.231839
R2	Second	PCR17-11	SBD22-11	PCR	SBD	SI	SI	SIXSI	SecondSBD22-11PCR17-11-60	0.335857
R1	First	PCR17-11	IND10-11	PCR	IND	SI	SI	SIXSI	FirstIND10-11PCR17-11-65	0.102111
R7	Seventh	PCR17-11	LPT1-11	PCR	LPT	SC	SI	SCXSI	SeventhLPT1-11PCR17-11-66	1.35794
R5	Fifth	PCR17-11	PIN18-11	PCR	PIN	SI	SI	SIXSI	FifthPIN18-11PCR17-11-51	-0.0510896
R1	First	PCR17-11	SBD22-11	PCR	SBD	SI	SI	SIXSI	FirstSBD22-11PCR17-11-59	0.0320443
R1	First	PCR17-11	PCR20-11	PCR	PCR	SI	SI	WITHINSI	FirstPCR20-11PCR17-11-51	0.240701
R2	Second	PCR17-11	MAN12-11	PCR	MAN	SI	SI	SIXSI	SecondMAN12-11PCR17-11-70	0.426934
R5	Fifth	PCR17-11	PCR20-11	PCR	PCR	SI	SI	WITHINSI	FifthPCR20-11PCR17-11-51	-0.0790213
R2	Second	PCR17-11	PTP10-11	PCR	PTP	SC	SI	SCXSI	SecondPTP10-11PCR17-11-107	0.129327
R5	Fifth	PCR17-11	IND10-11	PCR	IND	SI	SI	SIXSI	FifthIND10-11PCR17-11-65	-0.166227
R2	Second	PCR17-11	LPT1-11	PCR	LPT	SC	SI	SCXSI	SecondLPT1-11PCR17-11-66	1.29614
R1	First	PCR17-11	TC16-11	PCR	TC	SC	SI	SCXSI	FirstTC16-11PCR17-11-57	1.27974
R2	Second	PCR17-11	PIN18-11	PCR	PIN	SI	SI	SIXSI	SecondPIN18-11PCR17-11-52	-0.07014
R2	Second	PCR17-11	IND10-11	PCR	IND	SI	SI	SIXSI	SecondIND10-11PCR17-11-66	0.355805
R5	Fifth	PCR17-11	LPT1-11	PCR	LPT	SC	SI	SCXSI	FifthLPT1-11PCR17-11-66	0.867466
R1	First	PCR17-11	PCR5-11	PCR	PCR	SI	SI	WITHINSI	FirstPCR5-11PCR17-11-80	0.26586
R1	First	PCR17-11	KTT11-11	PCR	KTT	SC	SI	SCXSI	FirstKTT11-11PCR17-11-55	1.26049
R6	Sixth	PCR17-11	PCR20-11	PCR	PCR	SI	SI	WITHINSI	SixthPCR20-11PCR17-11-52	-0.215242
NK	Nadja	PCR17-11	PTP10-11	PCR	PTP	SC	SI	SCXSI	NadjaPTP10-11PCR17-11-107	0.0360914
R5	Fifth	PCR17-11	PCR5-11	PCR	PCR	SI	SI	WITHINSI	FifthPCR5-11PCR17-11-80	-0.114786
R1	First	PCR20-11	PCR17-11	PCR	PCR	SI	SI	WITHINSI	FirstPCR17-11PCR20-11-77	0.862622
R6	Sixth	PCR20-11	TC19-11	PCR	TC	SC	SI	SCXSI	SixthTC19-11PCR20-11-106	1.37128
R6	Sixth	PCR20-11	RON17-11	PCR	RON	SC	SI	SCXSI	SixthRON17-11PCR20-11-54	0.531836
R2	Second	PCR20-11	MAN14-11	PCR	MAN	SI	SI	SIXSI	SecondMAN14-11PCR20-11-55	1.02033
R7	Seventh	PCR20-11	RON17-11	PCR	RON	SC	SI	SCXSI	SeventhRON17-11PCR20-11-54	1.34926
R1	First	PCR20-11	TC19-11	PCR	TC	SC	SI	SCXSI	FirstTC19-11PCR20-11-104	1.34648
R5	Fifth	PCR20-11	KTT17-11	PCR	KTT	SC	SI	SCXSI	FifthKTT17-11PCR20-11-66	0.809249
R5	Fifth	PCR20-11	TC19-11	PCR	TC	SC	SI	SCXSI	FifthTC19-11PCR20-11-104	1.16558
R5	Fifth	PCR20-11	PCR5-11	PCR	PCR	SI	SI	WITHINSI	FifthPCR5-11PCR20-11-76	-0.175149
R6	Sixth	PCR20-11	PTP7-11	PCR	PTP	SC	SI	SCXSI	SixthPTP7-11PCR20-11-111	1.16225
R2	Second	PCR20-11	TSSA30-11	PCR	TSSA	SC	SI	SCXSI	SecondTSSA30-11PCR20-11-102	1.67673
R6	Sixth	PCR20-11	KTT17-11	PCR	KTT	SC	SI	SCXSI	SixthKTT17-11PCR20-11-67	1.20981
R1	First	PCR20-11	RON17-11	PCR	RON	SC	SI	SCXSI	FirstRON17-11PCR20-11-54	0.974425
R5	Fifth	PCR20-11	LPT3-11	PCR	LPT	SC	SI	SCXSI	FifthLPT3-11PCR20-11-63	0.515375
R5	Fifth	PCR20-11	IND7-11	PCR	IND	SI	SI	SIXSI	FifthIND7-11PCR20-11-43	-0.0200639
R1	First	PCR20-11	SBD28-11	PCR	SBD	SI	SI	SIXSI	FirstSBD28-11PCR20-11-31	-0.0674157
R6	Sixth	PCR20-11	LPT3-11	PCR	LPT	SC	SI	SCXSI	SixthLPT3-11PCR20-11-63	1.35153
R2	Second	PCR20-11	TC19-11	PCR	TC	SC	SI	SCXSI	SecondTC19-11PCR20-11-106	1.46999
R1	First	PCR20-11	IND7-11	PCR	IND	SI	SI	SIXSI	FirstIND7-11PCR20-11-43	0.0682771
NK	Nadja	PCR20-11	PTP7-11	PCR	PTP	SC	SI	SCXSI	NadjaPTP7-11PCR20-11-110	1.09375
R2	Second	PCR20-11	PCR17-11	PCR	PCR	SI	SI	WITHINSI	SecondPCR17-11PCR20-11-78	-0.107456
R5	Fifth	PCR20-11	PTP7-11	PCR	PTP	SC	SI	SCXSI	FifthPTP7-11PCR20-11-110	1.27479
R5	Fifth	PCR20-11	MAN14-11	PCR	MAN	SI	SI	SIXSI	FifthMAN14-11PCR20-11-34	0.154553
R6	Sixth	PCR20-11	PCR17-11	PCR	PCR	SI	SI	WITHINSI	SixthPCR17-11PCR20-11-78	-0.300546
R2	Second	PCR20-11	KTT17-11	PCR	KTT	SC	SI	SCXSI	SecondKTT17-11PCR20-11-67	1.57306
R7	Seventh	PCR20-11	TC19-11	PCR	TC	SC	SI	SCXSI	SeventhTC19-11PCR20-11-104	1.25603
R7	Seventh	PCR20-11	KTT17-11	PCR	KTT	SC	SI	SCXSI	SeventhKTT17-11PCR20-11-66	0.842654
NK	Nadja	PCR20-11	LPT3-11	PCR	LPT	SC	SI	SCXSI	NadjaLPT3-11PCR20-11-63	1.5762
R7	Seventh	PCR20-11	PTP7-11	PCR	PTP	SC	SI	SCXSI	SeventhPTP7-11PCR20-11-110	0.0402905
R1	First	PCR20-11	PTP7-11	PCR	PTP	SC	SI	SCXSI	FirstPTP7-11PCR20-11-110	1.10692
R2	Second	PCR20-11	SBD28-11	PCR	SBD	SI	SI	SIXSI	SecondSBD28-11PCR20-11-31	0.140426
R1	First	PCR20-11	PCR5-11	PCR	PCR	SI	SI	WITHINSI	FirstPCR5-11PCR20-11-76	-0.210572
R2	Second	PCR20-11	PTP7-11	PCR	PTP	SC	SI	SCXSI	SecondPTP7-11PCR20-11-111	1.05266
R1	First	PCR20-11	MAN14-11	PCR	MAN	SI	SI	SIXSI	FirstMAN14-11PCR20-11-34	0.0264428
R1	First	PCR20-11	LPT3-11	PCR	LPT	SC	SI	SCXSI	FirstLPT3-11PCR20-11-63	0.982396
R2	Second	PCR20-11	TSS11-11	PCR	TSS	SI	SI	SIXSI	SecondTSS11-11PCR20-11-38	-0.0325938
R5	Fifth	PCR20-11	RON17-11	PCR	RON	SC	SI	SCXSI	FifthRON17-11PCR20-11-54	-0.175214
R5	Fifth	PCR20-11	PCR17-11	PCR	PCR	SI	SI	WITHINSI	FifthPCR17-11PCR20-11-77	-0.10448
R7	Seventh	PCR5-11	RON4-11	PCR	RON	SC	SI	SCXSI	SeventhRON4-11PCR5-11-51	-0.148989
R5	Fifth	PCR5-11	PIN13-11	PCR	PIN	SI	SI	SIXSI	FifthPIN13-11PCR5-11-51	-0.19609
R2	Second	PCR5-11	IND4-11	PCR	IND	SI	SI	SIXSI	SecondIND4-11PCR5-11-68	-0.0701449
R5	Fifth	PCR5-11	PCR20-11	PCR	PCR	SI	SI	WITHINSI	FifthPCR20-11PCR5-11-46	-0.183677
R1	First	PCR5-11	IND4-11	PCR	IND	SI	SI	SIXSI	FirstIND4-11PCR5-11-68	0.15336
R6	Sixth	PCR5-11	KTT7-11	PCR	KTT	SC	SI	SCXSI	SixthKTT7-11PCR5-11-55	-0.18875
R6	Sixth	PCR5-11	LPT27-11	PCR	LPT	SC	SI	SCXSI	SixthLPT27-11PCR5-11-58	-0.120419
R1	First	PCR5-11	RON4-11	PCR	RON	SC	SI	SCXSI	FirstRON4-11PCR5-11-51	-0.142587
R2	Second	PCR5-11	MAN8-11	PCR	MAN	SI	SI	SIXSI	SecondMAN8-11PCR5-11-51	0.0375242
R5	Fifth	PCR5-11	TSSA19-11	PCR	TSSA	SC	SI	SCXSI	FifthTSSA19-11PCR5-11-101	-0.189282
R1	First	PCR5-11	TSS28-11	PCR	TSS	SI	SI	SIXSI	FirstTSS28-11PCR5-11-79	-0.0968323
NK	Nadja	PCR5-11	LPT27-11	PCR	LPT	SC	SI	SCXSI	NadjaLPT27-11PCR5-11-58	-0.138743
R1	First	PCR5-11	TSSA19-11	PCR	TSSA	SC	SI	SCXSI	FirstTSSA19-11PCR5-11-101	-0.225269
R1	First	PCR5-11	PCR20-11	PCR	PCR	SI	SI	WITHINSI	FirstPCR20-11PCR5-11-46	-0.160717
R5	Fifth	PCR5-11	MAN8-11	PCR	MAN	SI	SI	SIXSI	FifthMAN8-11PCR5-11-51	-0.17176
R6	Sixth	PCR5-11	PCR17-11	PCR	PCR	SI	SI	WITHINSI	SixthPCR17-11PCR5-11-74	-0.191804
R7	Seventh	PCR5-11	KTT7-11	PCR	KTT	SC	SI	SCXSI	SeventhKTT7-11PCR5-11-54	-0.122459
R1	First	PCR5-11	PCR17-11	PCR	PCR	SI	SI	WITHINSI	FirstPCR17-11PCR5-11-73	-0.105159
R5	Fifth	PCR5-11	KTT7-11	PCR	KTT	SC	SI	SCXSI	FifthKTT7-11PCR5-11-54	-0.144991
R2	Second	PCR5-11	TC8-11	PCR	TC	SC	SI	SCXSI	SecondTC8-11PCR5-11-102	-0.0171274
R5	Fifth	PCR5-11	PTP3-11	PCR	PTP	SC	SI	SCXSI	FifthPTP3-11PCR5-11-101	-0.210817
R2	Second	PCR5-11	TSSA19-11	PCR	TSSA	SC	SI	SCXSI	SecondTSSA19-11PCR5-11-102	-0.115439
R6	Sixth	PCR5-11	TSSA19-11	PCR	TSSA	SC	SI	SCXSI	SixthTSSA19-11PCR5-11-102	-0.231812
R5	Fifth	PCR5-11	LPT27-11	PCR	LPT	SC	SI	SCXSI	FifthLPT27-11PCR5-11-57	-0.127225
R7	Seventh	PCR5-11	TSSA19-11	PCR	TSSA	SC	SI	SCXSI	SeventhTSSA19-11PCR5-11-101	-0.263592
NK	Nadja	PCR5-11	PTP3-11	PCR	PTP	SC	SI	SCXSI	NadjaPTP3-11PCR5-11-102	-0.157086
R6	Sixth	PCR5-11	RON4-11	PCR	RON	SC	SI	SCXSI	SixthRON4-11PCR5-11-52	-0.172268
R6	Sixth	PCR5-11	PCR20-11	PCR	PCR	SI	SI	WITHINSI	SixthPCR20-11PCR5-11-47	-0.00885585
R1	First	PCR5-11	PTP3-11	PCR	PTP	SC	SI	SCXSI	FirstPTP3-11PCR5-11-101	-0.102722
R5	Fifth	PCR5-11	PCR17-11	PCR	PCR	SI	SI	WITHINSI	FifthPCR17-11PCR5-11-73	-0.129598
NK	Nadja	PCR5-11	KTT7-11	PCR	KTT	SC	SI	SCXSI	NadjaKTT7-11PCR5-11-55	0.0692301
R2	Second	PCR5-11	PCR17-11	PCR	PCR	SI	SI	WITHINSI	SecondPCR17-11PCR5-11-74	0.0881264
R5	Fifth	PCR5-11	RON4-11	PCR	RON	SC	SI	SCXSI	FifthRON4-11PCR5-11-51	-0.176342
R1	First	PCR5-11	LPT27-11	PCR	LPT	SC	SI	SCXSI	FirstLPT27-11PCR5-11-57	-0.11178
R1	First	PCR5-11	MAN8-11	PCR	MAN	SI	SI	SIXSI	FirstMAN8-11PCR5-11-51	-0.0804642
R7	Seventh	PCR5-11	LPT27-11	PCR	LPT	SC	SI	SCXSI	SeventhLPT27-11PCR5-11-57	-0.147644
R2	Second	PCR5-11	PIN13-11	PCR	PIN	SI	SI	SIXSI	SecondPIN13-11PCR5-11-51	-0.191328
R3	Third	PCR9-12	TC25-11	PCR	TC	SC	SI	SCXSI	ThirdTC25-11PCR9-12-53	1.10533
R4	Fourth	PCR9-12	PTP1-12	PCR	PTP	SC	SI	SCXSI	FourthPTP1-12PCR9-12-13	-0.0685403
R3	Third	PCR9-12	LPT24-12	PCR	LPT	SC	SI	SCXSI	ThirdLPT24-12PCR9-12-37	0.79135
R4	Fourth	PCR9-12	KTT1-11	PCR	KTT	SC	SI	SCXSI	FourthKTT1-11PCR9-12-57	0.982597
R4	Fourth	PCR9-12	PCR1-11	PCR	PCR	SI	SI	WITHINSI	FourthPCR1-11PCR9-12-32	-0.034705
R3	Third	PCR9-12	RON7-12	PCR	RON	SC	SI	SCXSI	ThirdRON7-12PCR9-12-37	0.0160998
R3	Third	PCR9-12	MAN1-11	PCR	MAN	SI	SI	SIXSI	ThirdMAN1-11PCR9-12-13	-0.0942029
R3	Third	PCR9-12	PCR11-11	PCR	PCR	SI	SI	WITHINSI	ThirdPCR11-11PCR9-12-32	-0.0352627
R4	Fourth	PCR9-12	RON7-12	PCR	RON	SC	SI	SCXSI	FourthRON7-12PCR9-12-37	-0.103361
R3	Third	PCR9-12	TSSA16-11	PCR	TSSA	SC	SI	SCXSI	ThirdTSSA16-11PCR9-12-45	-0.147687
R4	Fourth	PCR9-12	TC25-11	PCR	TC	SC	SI	SCXSI	FourthTC25-11PCR9-12-53	1.06387
R4	Fourth	PCR9-12	TSSA16-11	PCR	TSSA	SC	SI	SCXSI	FourthTSSA16-11PCR9-12-45	-0.0708185
R3	Third	PCR9-12	PTP1-12	PCR	PTP	SC	SI	SCXSI	ThirdPTP1-12PCR9-12-13	-0.11844
R6	Sixth	PIN13-11	TSSA19-11	PIN	TSSA	SC	SI	SCXSI	SixthTSSA19-11PIN13-11-105	2.56025
R5	Fifth	PIN13-11	PIN23-11	PIN	PIN	SI	SI	WITHINSI	FifthPIN23-11PIN13-11-50	-0.0511376
R6	Sixth	PIN13-11	RON4-11	PIN	RON	SC	SI	SCXSI	SixthRON4-11PIN13-11-64	0.888252
R6	Sixth	PIN13-11	PTP3-11	PIN	PTP	SC	SI	SCXSI	SixthPTP3-11PIN13-11-104	1.74243
R2	Second	PIN13-11	TSSA19-11	PIN	TSSA	SC	SI	SCXSI	SecondTSSA19-11PIN13-11-105	2.32138
R5	Fifth	PIN13-11	SBD18-11	PIN	SBD	SI	SI	SIXSI	FifthSBD18-11PIN13-11-57	-0.109898
R1	First	PIN13-11	PIN23-11	PIN	PIN	SI	SI	WITHINSI	FirstPIN23-11PIN13-11-50	0.351896
R2	Second	PIN13-11	RON4-11	PIN	RON	SC	SI	SCXSI	SecondRON4-11PIN13-11-64	1.00143
R6	Sixth	PIN13-11	PIN23-11	PIN	PIN	SI	SI	WITHINSI	SixthPIN23-11PIN13-11-51	0.144745
NK	Nadja	PIN13-11	PTP3-11	PIN	PTP	SC	SI	SCXSI	NadjaPTP3-11PIN13-11-104	0.113494
R5	Fifth	PIN13-11	PTP3-11	PIN	PTP	SC	SI	SCXSI	FifthPTP3-11PIN13-11-104	1.59692
R2	Second	PIN13-11	SBD18-11	PIN	SBD	SI	SI	SIXSI	SecondSBD18-11PIN13-11-57	-0.072451
R2	Second	PIN13-11	TC8-11	PIN	TC	SC	SI	SCXSI	SecondTC8-11PIN13-11-104	1.74587
R2	Second	PIN13-11	PIN18-11	PIN	PIN	SI	SI	WITHINSI	SecondPIN18-11PIN13-11-74	0.938949
R1	First	PIN13-11	SBD18-11	PIN	SBD	SI	SI	SIXSI	FirstSBD18-11PIN13-11-57	0.190489
R2	Second	PIN13-11	PCR5-11	PIN	PCR	SI	SI	SIXSI	SecondPCR5-11PIN13-11-60	-0.0268379
R1	First	PIN13-11	TSSA19-11	PIN	TSSA	SC	SI	SCXSI	FirstTSSA19-11PIN13-11-104	0.227848
R5	Fifth	PIN13-11	TSS28-11	PIN	TSS	SI	SI	SIXSI	FifthTSS28-11PIN13-11-76	-0.280349
R5	Fifth	PIN13-11	IND4-11	PIN	IND	SI	SI	SIXSI	FifthIND4-11PIN13-11-60	-0.291425
R7	Seventh	PIN13-11	RON4-11	PIN	RON	SC	SI	SCXSI	SeventhRON4-11PIN13-11-54	0.820077
R7	Seventh	PIN13-11	TSSA19-11	PIN	TSSA	SC	SI	SCXSI	SeventhTSSA19-11PIN13-11-104	0.0533385
R6	Sixth	PIN13-11	PIN18-11	PIN	PIN	SI	SI	WITHINSI	SixthPIN18-11PIN13-11-74	0.0708641
R5	Fifth	PIN13-11	RON4-11	PIN	RON	SC	SI	SCXSI	FifthRON4-11PIN13-11-54	0.504357
R1	First	PIN13-11	RON4-11	PIN	RON	SC	SI	SCXSI	FirstRON4-11PIN13-11-54	1.06961
R1	First	PIN13-11	PIN18-11	PIN	PIN	SI	SI	WITHINSI	FirstPIN18-11PIN13-11-73	0.408511
R2	Second	PIN13-11	IND4-11	PIN	IND	SI	SI	SIXSI	SecondIND4-11PIN13-11-60	0.0154221
R5	Fifth	PIN13-11	TSSA19-11	PIN	TSSA	SC	SI	SCXSI	FifthTSSA19-11PIN13-11-104	-0.299739
R1	First	PIN13-11	PCR5-11	PIN	PCR	SI	SI	SIXSI	FirstPCR5-11PIN13-11-60	-0.0848424
R5	Fifth	PIN13-11	PIN18-11	PIN	PIN	SI	SI	WITHINSI	FifthPIN18-11PIN13-11-73	0.707078
R5	Fifth	PIN13-11	RON4-11	PIN	RON	SC	SI	SCXSI	FifthRON4-11PIN13-11-63	-0.13701
R1	First	PIN13-11	PTP3-11	PIN	PTP	SC	SI	SCXSI	FirstPTP3-11PIN13-11-104	1.4074
R2	Second	PIN18-11	PIN13-11	PIN	PIN	SI	SI	WITHINSI	SecondPIN13-11PIN18-11-67	0.651845
R2	Second	PIN18-11	MAN12-11	PIN	MAN	SI	SI	SIXSI	SecondMAN12-11PIN18-11-56	-0.0415146
R1	First	PIN18-11	PIN23-11	PIN	PIN	SI	SI	WITHINSI	FirstPIN23-11PIN18-11-46	0.873749
R5	Fifth	PIN18-11	PTP10-11	PIN	PTP	SC	SI	SCXSI	FifthPTP10-11PIN18-11-119	-0.287365
R1	First	PIN18-11	KTT11-11	PIN	KTT	SC	SI	SCXSI	FirstKTT11-11PIN18-11-63	1.13893
R7	Seventh	PIN18-11	KTT11-11	PIN	KTT	SC	SI	SCXSI	SeventhKTT11-11PIN18-11-63	-0.283101
R2	Second	PIN18-11	KTT11-11	PIN	KTT	SC	SI	SCXSI	SecondKTT11-11PIN18-11-64	1.38939
R7	Seventh	PIN18-11	TC16-11	PIN	TC	SC	SI	SCXSI	SeventhTC16-11PIN18-11-60	1.09928
R5	Fifth	PIN18-11	KTT11-11	PIN	KTT	SC	SI	SCXSI	FifthKTT11-11PIN18-11-63	1.11969
R5	Fifth	PIN18-11	PIN23-11	PIN	PIN	SI	SI	WITHINSI	FifthPIN23-11PIN18-11-46	-0.0356019
R5	Fifth	PIN18-11	LPT1-11	PIN	LPT	SC	SI	SCXSI	FifthLPT1-11PIN18-11-54	0.848698
R6	Sixth	PIN18-11	PTP10-11	PIN	PTP	SC	SI	SCXSI	SixthPTP10-11PIN18-11-119	-0.0880846
NK	Nadja	PIN18-11	LPT1-11	PIN	LPT	SC	SI	SCXSI	NadjaLPT1-11PIN18-11-55	1.08953
R5	Fifth	PIN18-11	PCR17-11	PIN	PCR	SI	SI	SIXSI	FifthPCR17-11PIN18-11-51	-0.290085
R1	First	PIN18-11	TC16-11	PIN	TC	SC	SI	SCXSI	FirstTC16-11PIN18-11-60	0.879863
R1	First	PIN18-11	PCR17-11	PIN	PCR	SI	SI	SIXSI	FirstPCR17-11PIN18-11-51	-0.012123
R1	First	PIN18-11	TSSA22-11	PIN	TSSA	SC	SI	SCXSI	FirstTSSA22-11PIN18-11-110	1.41107
R2	Second	PIN18-11	PCR17-11	PIN	PCR	SI	SI	SIXSI	SecondPCR17-11PIN18-11-52	1.25516
R6	Sixth	PIN18-11	RON21-11	PIN	RON	SC	SI	SCXSI	SixthRON21-11PIN18-11-85	-0.0889484
R1	First	PIN18-11	LPT1-11	PIN	LPT	SC	SI	SCXSI	FirstLPT1-11PIN18-11-54	1.37546
R1	First	PIN18-11	MAN12-11	PIN	MAN	SI	SI	SIXSI	FirstMAN12-11PIN18-11-55	0.549358
R6	Sixth	PIN18-11	KTT11-11	PIN	KTT	SC	SI	SCXSI	SixthKTT11-11PIN18-11-64	1.23822
R5	Fifth	PIN18-11	RON21-11	PIN	RON	SC	SI	SCXSI	FifthRON21-11PIN18-11-84	1.12421
R2	Second	PIN18-11	PIN23-11	PIN	PIN	SI	SI	WITHINSI	SecondPIN23-11PIN18-11-47	0.42851
R6	Sixth	PIN18-11	TC16-11	PIN	TC	SC	SI	SCXSI	SixthTC16-11PIN18-11-60	1.3624
R6	Sixth	PIN18-11	LPT1-11	PIN	LPT	SC	SI	SCXSI	SixthLPT1-11PIN18-11-55	1.44874
NK	Nadja	PIN18-11	PTP10-11	PIN	PTP	SC	SI	SCXSI	NadjaPTP10-11PIN18-11-119	1.33043
R5	Fifth	PIN18-11	MAN12-11	PIN	MAN	SI	SI	SIXSI	FifthMAN12-11PIN18-11-55	-0.123691
R5	Fifth	PIN18-11	PIN13-11	PIN	PIN	SI	SI	WITHINSI	FifthPIN13-11PIN18-11-66	0.107338
R7	Seventh	PIN18-11	LPT1-11	PIN	LPT	SC	SI	SCXSI	SeventhLPT1-11PIN18-11-54	1.3861
R1	First	PIN18-11	RON21-11	PIN	RON	SC	SI	SCXSI	FirstRON21-11PIN18-11-84	-0.0765944
NK	Nadja	PIN20-11	RON7-12	PIN	RON	SC	SI	SCXSI	NadjaRON7-12PIN20-11-53	1.0013
R3	Third	PIN20-11	KTT1-11	PIN	KTT	SC	SI	SCXSI	ThirdKTT1-11PIN20-11-49	0.0617153
R4	Fourth	PIN20-11	IND9-11	PIN	IND	SI	SI	SIXSI	FourthIND9-11PIN20-11-12	-0.00158844
R3	Third	PIN20-11	TC25-11	PIN	TC	SC	SI	SCXSI	ThirdTC25-11PIN20-11-45	1.26236
R4	Fourth	PIN20-11	PTP1-12	PIN	PTP	SC	SI	SCXSI	FourthPTP1-12PIN20-11-55	0.719145
R4	Fourth	PIN20-11	TC25-11	PIN	TC	SC	SI	SCXSI	FourthTC25-11PIN20-11-45	-0.0138205
R4	Fourth	PIN20-11	KTT1-11	PIN	KTT	SC	SI	SCXSI	FourthKTT1-11PIN20-11-49	0.980199
R3	Third	PIN20-11	RON7-12	PIN	RON	SC	SI	SCXSI	ThirdRON7-12PIN20-11-53	1.36142
R3	Third	PIN20-11	PIN3-11	PIN	PIN	SI	SI	WITHINSI	ThirdPIN3-11PIN20-11-32	0.00278164
NK	Nadja	PIN20-11	KTT1-11	PIN	KTT	SC	SI	SCXSI	NadjaKTT1-11PIN20-11-49	0.868511
R3	Third	PIN20-11	PIN8-12	PIN	PIN	SI	SI	WITHINSI	ThirdPIN8-12PIN20-11-34	-0.0170882
R4	Fourth	PIN20-11	RON7-12	PIN	RON	SC	SI	SCXSI	FourthRON7-12PIN20-11-53	1.20765
R3	Third	PIN20-11	IND9-11	PIN	IND	SI	SI	SIXSI	ThirdIND9-11PIN20-11-12	-0.160432
NK	Nadja	PIN20-11	TC25-11	PIN	TC	SC	SI	SCXSI	NadjaTC25-11PIN20-11-45	-0.134033
R1	First	PIN23-11	PIN18-11	PIN	PIN	SI	SI	WITHINSI	FirstPIN18-11PIN23-11-77	0.00471833
R1	First	PIN23-11	MAN14-11	PIN	MAN	SI	SI	SIXSI	FirstMAN14-11PIN23-11-58	0.51843
R5	Fifth	PIN23-11	SBD28-11	PIN	SBD	SI	SI	SIXSI	FifthSBD28-11PIN23-11-40	-0.159774
R1	First	PIN23-11	TC19-11	PIN	TC	SC	SI	SCXSI	FirstTC19-11PIN23-11-110	1.32842
R7	Seventh	PIN23-11	TC19-11	PIN	TC	SC	SI	SCXSI	SeventhTC19-11PIN23-11-110	0.000528198
R5	Fifth	PIN23-11	PIN13-11	PIN	PIN	SI	SI	WITHINSI	FifthPIN13-11PIN23-11-70	0.509642
R5	Fifth	PIN23-11	IND7-11	PIN	IND	SI	SI	SIXSI	FifthIND7-11PIN23-11-31	-0.206118
R5	Fifth	PIN23-11	MAN14-11	PIN	MAN	SI	SI	SIXSI	FifthMAN14-11PIN23-11-58	0.0192102
R2	Second	PIN23-11	TSSA30-11	PIN	TSSA	SC	SI	SCXSI	SecondTSSA30-11PIN23-11-111	1.66251
R6	Sixth	PIN23-11	PTP7-11	PIN	PTP	SC	SI	SCXSI	SixthPTP7-11PIN23-11-114	1.13442
NK	Nadja	PIN23-11	LPT3-11	PIN	LPT	SC	SI	SCXSI	NadjaLPT3-11PIN23-11-57	0.206185
R2	Second	PIN23-11	MAN14-11	PIN	MAN	SI	SI	SIXSI	SecondMAN14-11PIN23-11-60	0.739594
NK	Nadja	PIN23-11	KTT17-11	PIN	KTT	SC	SI	SCXSI	NadjaKTT17-11PIN23-11-64	0.383135
R5	Fifth	PIN23-11	PCR20-11	PIN	PCR	SI	SI	SIXSI	FifthPCR20-11PIN23-11-43	0.194343
R1	First	PIN23-11	PCR20-11	PIN	PCR	SI	SI	SIXSI	FirstPCR20-11PIN23-11-43	0.393609
R5	Fifth	PIN23-11	PIN18-11	PIN	PIN	SI	SI	WITHINSI	FifthPIN18-11PIN23-11-77	0.332428
R2	Second	PIN23-11	PTP7-11	PIN	PTP	SC	SI	SCXSI	SecondPTP7-11PIN23-11-114	0.376274
R7	Seventh	PIN23-11	KTT17-11	PIN	KTT	SC	SI	SCXSI	SeventhKTT17-11PIN23-11-63	-0.132829
R5	Fifth	PIN23-11	KTT17-11	PIN	KTT	SC	SI	SCXSI	FifthKTT17-11PIN23-11-63	1.08633
R6	Sixth	PIN23-11	TC19-11	PIN	TC	SC	SI	SCXSI	SixthTC19-11PIN23-11-111	-0.0948116
R1	First	PIN23-11	IND7-11	PIN	IND	SI	SI	SIXSI	FirstIND7-11PIN23-11-31	-0.0673784
R1	First	PIN23-11	SBD28-11	PIN	SBD	SI	SI	SIXSI	FirstSBD28-11PIN23-11-40	0.511647
R7	Seventh	PIN23-11	PTP7-11	PIN	PTP	SC	SI	SCXSI	SeventhPTP7-11PIN23-11-113	1.299
R6	Sixth	PIN23-11	PIN13-11	PIN	PIN	SI	SI	WITHINSI	SixthPIN13-11PIN23-11-71	-0.195883
R1	First	PIN23-11	PTP7-11	PIN	PTP	SC	SI	SCXSI	FirstPTP7-11PIN23-11-113	0.574127
R5	Fifth	PIN23-11	TC19-11	PIN	TC	SC	SI	SCXSI	FifthTC19-11PIN23-11-110	1.25949
R6	Sixth	PIN23-11	KTT17-11	PIN	KTT	SC	SI	SCXSI	SixthKTT17-11PIN23-11-64	-0.096785
R2	Second	PIN23-11	PIN13-11	PIN	PIN	SI	SI	WITHINSI	SecondPIN13-11PIN23-11-71	0.685157
R2	Second	PIN23-11	TC19-11	PIN	TC	SC	SI	SCXSI	SecondTC19-11PIN23-11-111	1.0593
R5	Fifth	PIN23-11	PTP7-11	PIN	PTP	SC	SI	SCXSI	FifthPTP7-11PIN23-11-113	0.45783
R3	Third	PIN3-11	RON3-11	PIN	RON	SC	SI	SCXSI	ThirdRON3-11PIN3-11-49	-0.00113806
R3	Third	PIN3-11	TSS6-11	PIN	TSS	SI	SI	SIXSI	ThirdTSS6-11PIN3-11-76	0.177303
R4	Fourth	PIN3-11	SBD20-12	PIN	SBD	SI	SI	SIXSI	FourthSBD20-12PIN3-11-16	-0.0530497
NK	Nadja	PIN3-11	RON3-11	PIN	RON	SC	SI	SCXSI	NadjaRON3-11PIN3-11-49	-0.0253219
R3	Third	PIN3-11	MAN2-11	PIN	MAN	SI	SI	SIXSI	ThirdMAN2-11PIN3-11-8	-0.0946117
R4	Fourth	PIN3-11	TC21-11	PIN	TC	SC	SI	SCXSI	FourthTC21-11PIN3-11-63	1.14243
R3	Third	PIN3-11	SBD20-12	PIN	SBD	SI	SI	SIXSI	ThirdSBD20-12PIN3-11-16	-0.191752
NK	Nadja	PIN3-11	TC21-11	PIN	TC	SC	SI	SCXSI	NadjaTC21-11PIN3-11-63	1.0159
R4	Fourth	PIN3-11	RON3-11	PIN	RON	SC	SI	SCXSI	FourthRON3-11PIN3-11-49	-0.0677146
R4	Fourth	PIN3-11	PCR11-11	PIN	PCR	SI	SI	SIXSI	FourthPCR11-11PIN3-11-19	0.0897517
R3	Third	PIN3-11	TC21-11	PIN	TC	SC	SI	SCXSI	ThirdTC21-11PIN3-11-63	0.991704
R4	Fourth	PIN3-11	TSS6-11	PIN	TSS	SI	SI	SIXSI	FourthTSS6-11PIN3-11-76	-0.0674726
R4	Fourth	PIN8-12	LPT10-11	PIN	LPT	SC	SI	SCXSI	FourthLPT10-11PIN8-12-45	1.54309
R4	Fourth	PIN8-12	MAN27-12	PIN	MAN	SI	SI	SIXSI	FourthMAN27-12PIN8-12-19	-0.125399
R4	Fourth	PIN8-12	TSS12-11	PIN	TSS	SI	SI	SIXSI	FourthTSS12-11PIN8-12-15	0.114893
R3	Third	PIN8-12	RON14-11	PIN	RON	SC	SI	SCXSI	ThirdRON14-11PIN8-12-49	0.591413
R4	Fourth	PIN8-12	TC24-11	PIN	TC	SC	SI	SCXSI	FourthTC24-11PIN8-12-53	0.86779
R4	Fourth	PIN8-12	PCR1-11	PIN	PCR	SI	SI	SIXSI	FourthPCR1-11PIN8-12-8	-0.149795
R3	Third	PIN8-12	PIN3-11	PIN	PIN	SI	SI	WITHINSI	ThirdPIN3-11PIN8-12-28	-0.126393
R4	Fourth	PIN8-12	RON14-11	PIN	RON	SC	SI	SCXSI	FourthRON14-11PIN8-12-49	0.869389
R3	Third	PIN8-12	LPT10-11	PIN	LPT	SC	SI	SCXSI	ThirdLPT10-11PIN8-12-45	1.45943
R4	Fourth	PIN8-12	PIN3-11	PIN	PIN	SI	SI	WITHINSI	FourthPIN3-11PIN8-12-28	0.555874
R3	Third	PIN8-12	KTT2-11	PIN	KTT	SC	SI	SCXSI	ThirdKTT2-11PIN8-12-53	0.841458
R4	Fourth	PIN8-12	IND15-11	PIN	IND	SI	SI	SIXSI	FourthIND15-11PIN8-12-11	1.21623
R3	Third	PIN8-12	MAN27-12	PIN	MAN	SI	SI	SIXSI	ThirdMAN27-12PIN8-12-20	-0.0849056
R3	Third	PIN8-12	PCR1-11	PIN	PCR	SI	SI	SIXSI	ThirdPCR1-11PIN8-12-8	-0.145882
NK	Nadja	PIN8-12	KTT2-11	PIN	KTT	SC	SI	SCXSI	NadjaKTT2-11PIN8-12-53	0.744033
R3	Third	PIN8-12	SBD11-12	PIN	SBD	SI	SI	SIXSI	ThirdSBD11-12PIN8-12-16	-0.132446
R4	Fourth	PIN8-12	KTT2-11	PIN	KTT	SC	SI	SCXSI	FourthKTT2-11PIN8-12-53	-0.0797392
NK	Nadja	PIN8-12	RON14-11	PIN	RON	SC	SI	SCXSI	NadjaRON14-11PIN8-12-49	0.663536
R4	Fourth	PIN8-12	TSS12-11	PIN	TSS	SI	SI	SIXSI	FourthTSS12-11PIN8-12-16	0.561136
R3	Third	PTP1-12	MAN1-11	PTP	MAN	SI	SC	SIXSC	ThirdMAN1-11PTP1-12-44	1.56186
R3	Third	PTP1-12	KTT1-11	PTP	KTT	SC	SC	SCXSC	ThirdKTT1-11PTP1-12-7	1.04479
R3	Third	PTP1-12	RON7-12	PTP	RON	SC	SC	SCXSC	ThirdRON7-12PTP1-12-17	1.2101
R4	Fourth	PTP1-12	IND9-11	PTP	IND	SI	SC	SIXSC	FourthIND9-11PTP1-12-58	-0.166297
R3	Third	PTP1-12	PTP8-11	PTP	PTP	SC	SC	WITHINSC	ThirdPTP8-11PTP1-12-62	1.09928
R4	Fourth	PTP1-12	KTT1-11	PTP	KTT	SC	SC	SCXSC	FourthKTT1-11PTP1-12-7	0.762376
R4	Fourth	PTP1-12	MAN1-11	PTP	MAN	SI	SC	SIXSC	FourthMAN1-11PTP1-12-44	1.54653
R4	Fourth	PTP1-12	RON7-12	PTP	RON	SC	SC	SCXSC	FourthRON7-12PTP1-12-17	1.33498
R4	Fourth	PTP1-12	TC25-11	PTP	TC	SC	SC	SCXSC	FourthTC25-11PTP1-12-11	1.54346
R4	Fourth	PTP1-12	PTP8-11	PTP	PTP	SC	SC	WITHINSC	FourthPTP8-11PTP1-12-62	0.784748
R3	Third	PTP1-12	TC25-11	PTP	TC	SC	SC	SCXSC	ThirdTC25-11PTP1-12-11	1.40999
R3	Third	PTP1-12	IND9-11	PTP	IND	SI	SC	SIXSC	ThirdIND9-11PTP1-12-58	-0.055814
R4	Fourth	PTP1-12	PCR9-12	PTP	PCR	SI	SC	SIXSC	FourthPCR9-12PTP1-12-45	0.152853
R3	Third	PTP1-12	TSSA16-11	PTP	TSSA	SC	SC	SCXSC	ThirdTSSA16-11PTP1-12-13	1.55362
R5	Fifth	PTP10-11	LPT1-11	PTP	LPT	SC	SC	SCXSC	FifthLPT1-11PTP10-11-31	1.19886
R6	Sixth	PTP10-11	PTP3-11	PTP	PTP	SC	SC	WITHINSC	SixthPTP3-11PTP10-11-88	1.462
R5	Fifth	PTP10-11	SBD22-11	PTP	SBD	SI	SC	SIXSC	FifthSBD22-11PTP10-11-13	-0.135162
R6	Sixth	PTP10-11	PIN18-11	PTP	PIN	SI	SC	SIXSC	SixthPIN18-11PTP10-11-14	1.97231
R1	First	PTP10-11	RON21-11	PTP	RON	SC	SC	SCXSC	FirstRON21-11PTP10-11-31	1.3683
R7	Seventh	PTP10-11	IND10-11	PTP	IND	SI	SC	SIXSC	SeventhIND10-11PTP10-11-34	-0.173688
R1	First	PTP10-11	KTT11-11	PTP	KTT	SC	SC	SCXSC	FirstKTT11-11PTP10-11-31	1.18404
R1	First	PTP10-11	TSSA22-11	PTP	TSSA	SC	SC	SCXSC	FirstTSSA22-11PTP10-11-75	1.68072
R5	Fifth	PTP10-11	PCR17-11	PTP	PCR	SI	SC	SIXSC	FifthPCR17-11PTP10-11-34	-0.00714308
R5	Fifth	PTP10-11	TSS25-11	PTP	TSS	SI	SC	SIXSC	FifthTSS25-11PTP10-11-16	-0.263642
R5	Fifth	PTP10-11	IND10-11	PTP	IND	SI	SC	SIXSC	FifthIND10-11PTP10-11-34	-0.246987
R2	Second	PTP10-11	MAN12-11	PTP	MAN	SI	SC	SIXSC	SecondMAN12-11PTP10-11-35	1.7049
R5	Fifth	PTP10-11	MAN12-11	PTP	MAN	SI	SC	SIXSC	FifthMAN12-11PTP10-11-34	0.0739575
R5	Fifth	PTP10-11	RON21-11	PTP	RON	SC	SC	SCXSC	FifthRON21-11PTP10-11-31	1.26645
R5	Fifth	PTP10-11	KTT11-11	PTP	KTT	SC	SC	SCXSC	FifthKTT11-11PTP10-11-31	1.0261
R7	Seventh	PTP10-11	MAN12-11	PTP	MAN	SI	SC	SIXSC	SeventhMAN12-11PTP10-11-34	1.69663
R7	Seventh	PTP10-11	PCR17-11	PTP	PCR	SI	SC	SIXSC	SeventhPCR17-11PTP10-11-34	1.38125
R5	Fifth	PTP10-11	PTP3-11	PTP	PTP	SC	SC	WITHINSC	FifthPTP3-11PTP10-11-88	1.09442
R1	First	PTP10-11	MAN12-11	PTP	MAN	SI	SC	SIXSC	FirstMAN12-11PTP10-11-34	1.57431
NK	Nadja	PTP10-11	TSS25-11	PTP	TSS	SI	SC	SIXSC	NadjaTSS25-11PTP10-11-17	-0.197927
R7	Seventh	PTP10-11	SBD22-11	PTP	SBD	SI	SC	SIXSC	SeventhSBD22-11PTP10-11-13	0.575356
R6	Sixth	PTP10-11	PTP7-11	PTP	PTP	SC	SC	WITHINSC	SixthPTP7-11PTP10-11-144	0.761678
R6	Sixth	PTP10-11	SBD22-11	PTP	SBD	SI	SC	SIXSC	SixthSBD22-11PTP10-11-14	0.300949
R2	Second	PTP10-11	PIN18-11	PTP	PIN	SI	SC	SIXSC	SecondPIN18-11PTP10-11-14	-0.116429
R5	Fifth	PTP10-11	PTP7-11	PTP	PTP	SC	SC	WITHINSC	FifthPTP7-11PTP10-11-144	0.821528
R6	Sixth	PTP10-11	PCR17-11	PTP	PCR	SI	SC	SIXSC	SixthPCR17-11PTP10-11-35	-0.306025
R2	Second	PTP10-11	SBD22-11	PTP	SBD	SI	SC	SIXSC	SecondSBD22-11PTP10-11-14	1.44962
R5	Fifth	PTP10-11	PIN18-11	PTP	PIN	SI	SC	SIXSC	FifthPIN18-11PTP10-11-13	-0.33664
R2	Second	PTP10-11	PCR17-11	PTP	PCR	SI	SC	SIXSC	SecondPCR17-11PTP10-11-35	0.0954917
R5	Fifth	PTP10-11	TC16-11	PTP	TC	SC	SC	SCXSC	FifthTC16-11PTP10-11-20	1.06218
R1	First	PTP10-11	PIN18-11	PTP	PIN	SI	SC	SIXSC	FirstPIN18-11PTP10-11-13	-0.090701
R6	Sixth	PTP10-11	MAN12-11	PTP	MAN	SI	SC	SIXSC	SixthMAN12-11PTP10-11-35	2.00616
NK	Nadja	PTP10-11	PCR17-11	PTP	PCR	SI	SC	SIXSC	NadjaPCR17-11PTP10-11-34	0.00225571
NK	Nadja	PTP3-11	IND4-11	PTP	IND	SI	SC	SIXSC	NadjaIND4-11PTP3-11-26	0.492662
R1	First	PTP3-11	LPT27-11	PTP	LPT	SC	SC	SCXSC	FirstLPT27-11PTP3-11-40	1.04065
NK	Nadja	PTP3-11	PIN13-11	PTP	PIN	SI	SC	SIXSC	NadjaPIN13-11PTP3-11-28	-0.0800279
R1	First	PTP3-11	SBD18-11	PTP	SBD	SI	SC	SIXSC	FirstSBD18-11PTP3-11-28	1.42394
R7	Seventh	PTP3-11	SBD18-11	PTP	SBD	SI	SC	SIXSC	SeventhSBD18-11PTP3-11-28	1.40581
R1	First	PTP3-11	TSSA19-11	PTP	TSSA	SC	SC	SCXSC	FirstTSSA19-11PTP3-11-16	1.64356
NK	Nadja	PTP3-11	PCR5-11	PTP	PCR	SI	SC	SIXSC	NadjaPCR5-11PTP3-11-8	-0.166252
R7	Seventh	PTP3-11	MAN8-11	PTP	MAN	SI	SC	SIXSC	SeventhMAN8-11PTP3-11-8	-0.184531
R5	Fifth	PTP3-11	PCR5-11	PTP	PCR	SI	SC	SIXSC	FifthPCR5-11PTP3-11-7	-0.15677
R5	Fifth	PTP3-11	RON4-11	PTP	RON	SC	SC	SCXSC	FifthRON4-11PTP3-11-16	1.09254
R6	Sixth	PTP3-11	PCR5-11	PTP	PCR	SI	SC	SIXSC	SixthPCR5-11PTP3-11-8	-0.166252
R7	Seventh	PTP3-11	PCR5-11	PTP	PCR	SI	SC	SIXSC	SeventhPCR5-11PTP3-11-7	-0.1849
R6	Sixth	PTP3-11	PIN13-11	PTP	PIN	SI	SC	SIXSC	SixthPIN13-11PTP3-11-29	1.84355
R2	Second	PTP3-11	TSSA19-11	PTP	TSSA	SC	SC	SCXSC	SecondTSSA19-11PTP3-11-17	1.68312
R6	Sixth	PTP3-11	PTP10-11	PTP	PTP	SC	SC	WITHINSC	SixthPTP10-11PTP3-11-134	0.576346
R5	Fifth	PTP3-11	PIN13-11	PTP	PIN	SI	SC	SIXSC	FifthPIN13-11PTP3-11-28	0.160783
R5	Fifth	PTP3-11	TSSA19-11	PTP	TSSA	SC	SC	SCXSC	FifthTSSA19-11PTP3-11-16	1.30229
R2	Second	PTP3-11	PTP10-11	PTP	PTP	SC	SC	WITHINSC	SecondPTP10-11PTP3-11-134	1.07713
R5	Fifth	PTP3-11	PTP10-11	PTP	PTP	SC	SC	WITHINSC	FifthPTP10-11PTP3-11-134	0.879248
R1	First	PTP3-11	PCR5-11	PTP	PCR	SI	SC	SIXSC	FirstPCR5-11PTP3-11-7	-0.138754
R2	Second	PTP3-11	SBD18-11	PTP	SBD	SI	SC	SIXSC	SecondSBD18-11PTP3-11-29	1.86586
NK	Nadja	PTP3-11	MAN8-11	PTP	MAN	SI	SC	SIXSC	NadjaMAN8-11PTP3-11-9	0.0453061
R1	First	PTP3-11	RON4-11	PTP	RON	SC	SC	SCXSC	FirstRON4-11PTP3-11-16	0.973841
R6	Sixth	PTP3-11	MAN8-11	PTP	MAN	SI	SC	SIXSC	SixthMAN8-11PTP3-11-9	1.87078
R2	Second	PTP3-11	PIN13-11	PTP	PIN	SI	SC	SIXSC	SecondPIN13-11PTP3-11-29	-0.0207345
R6	Sixth	PTP3-11	SBD18-11	PTP	SBD	SI	SC	SIXSC	SixthSBD18-11PTP3-11-29	1.20162
R5	Fifth	PTP3-11	KTT7-11	PTP	KTT	SC	SC	SCXSC	FifthKTT7-11PTP3-11-36	1.41183
R7	Seventh	PTP3-11	PIN13-11	PTP	PIN	SI	SC	SIXSC	SeventhPIN13-11PTP3-11-28	-0.0585659
R3	Third	PTP6-12	PIN3-11	PTP	PIN	SI	SC	SIXSC	ThirdPIN3-11PTP6-12-38	-0.0715541
R4	Fourth	PTP6-12	TC21-11	PTP	TC	SC	SC	SCXSC	FourthTC21-11PTP6-12-19	0.900382
R3	Third	PTP6-12	SBD20-12	PTP	SBD	SI	SC	SIXSC	ThirdSBD20-12PTP6-12-40	0.0124943
NK	Nadja	PTP6-12	SBD20-12	PTP	SBD	SI	SC	SIXSC	NadjaSBD20-12PTP6-12-40	0.100689
R4	Fourth	PTP6-12	SBD20-12	PTP	SBD	SI	SC	SIXSC	FourthSBD20-12PTP6-12-40	0.0708008
R7	Seventh	PTP7-11	IND7-11	PTP	IND	SI	SC	SIXSC	SeventhIND7-11PTP7-11-16	-0.191347
R5	Fifth	PTP7-11	TSS11-11	PTP	TSS	SI	SC	SIXSC	FifthTSS11-11PTP7-11-13	1.58397
R5	Fifth	PTP7-11	IND7-11	PTP	IND	SI	SC	SIXSC	FifthIND7-11PTP7-11-16	-0.105973
R1	First	PTP7-11	PTP3-11	PTP	PTP	SC	SC	WITHINSC	FirstPTP3-11PTP7-11-84	1.24414
R5	Fifth	PTP7-11	PCR20-11	PTP	PCR	SI	SC	SIXSC	FifthPCR20-11PTP7-11-16	1.00162
R5	Fifth	PTP7-11	MAN14-11	PTP	MAN	SI	SC	SIXSC	FifthMAN14-11PTP7-11-14	0.430219
R2	Second	PTP7-11	TSS11-11	PTP	TSS	SI	SC	SIXSC	SecondTSS11-11PTP7-11-14	-0.0571266
NK	Nadja	PTP7-11	MAN14-11	PTP	MAN	SI	SC	SIXSC	NadjaMAN14-11PTP7-11-15	0.804074
NK	Nadja	PTP7-11	IND7-11	PTP	IND	SI	SC	SIXSC	NadjaIND7-11PTP7-11-17	0.0420097
R5	Fifth	PTP7-11	RON17-11	PTP	RON	SC	SC	SCXSC	FifthRON17-11PTP7-11-22	1.27798
R6	Sixth	PTP7-11	PIN23-11	PTP	PIN	SI	SC	SIXSC	SixthPIN23-11PTP7-11-14	-0.116886
R6	Sixth	PTP7-11	PCR20-11	PTP	PCR	SI	SC	SIXSC	SixthPCR20-11PTP7-11-17	1.23316
R7	Seventh	PTP7-11	PIN23-11	PTP	PIN	SI	SC	SIXSC	SeventhPIN23-11PTP7-11-13	-0.204036
R1	First	PTP7-11	PCR20-11	PTP	PCR	SI	SC	SIXSC	FirstPCR20-11PTP7-11-16	0.562993
R1	First	PTP7-11	IND7-11	PTP	IND	SI	SC	SIXSC	FirstIND7-11PTP7-11-16	0.16316
R1	First	PTP7-11	PIN23-11	PTP	PIN	SI	SC	SIXSC	FirstPIN23-11PTP7-11-13	0.438692
R5	Fifth	PTP7-11	PTP10-11	PTP	PTP	SC	SC	WITHINSC	FifthPTP10-11PTP7-11-136	1.0118
R2	Second	PTP7-11	PIN23-11	PTP	PIN	SI	SC	SIXSC	SecondPIN23-11PTP7-11-14	0.443109
R2	Second	PTP7-11	RON17-11	PTP	RON	SC	SC	SCXSC	SecondRON17-11PTP7-11-23	1.0189
R5	Fifth	PTP7-11	PIN23-11	PTP	PIN	SI	SC	SIXSC	FifthPIN23-11PTP7-11-13	0.567945
R5	Fifth	PTP7-11	PTP3-11	PTP	PTP	SC	SC	WITHINSC	FifthPTP3-11PTP7-11-84	1.10917
NK	Nadja	PTP7-11	PCR20-11	PTP	PCR	SI	SC	SIXSC	NadjaPCR20-11PTP7-11-17	0.186411
R6	Sixth	PTP7-11	SBD28-11	PTP	SBD	SI	SC	SIXSC	SixthSBD28-11PTP7-11-56	-0.182415
R5	Fifth	PTP7-11	TC19-11	PTP	TC	SC	SC	SCXSC	FifthTC19-11PTP7-11-16	0.958942
R7	Seventh	PTP7-11	PCR20-11	PTP	PCR	SI	SC	SIXSC	SeventhPCR20-11PTP7-11-16	1.37203
R1	First	PTP7-11	TC19-11	PTP	TC	SC	SC	SCXSC	FirstTC19-11PTP7-11-16	1.08127
R1	First	PTP7-11	MAN14-11	PTP	MAN	SI	SC	SIXSC	FirstMAN14-11PTP7-11-14	0.39011
R1	First	PTP7-11	TSSA30-11	PTP	TSSA	SC	SC	SCXSC	FirstTSSA30-11PTP7-11-54	1.868
R6	Sixth	PTP7-11	IND7-11	PTP	IND	SI	SC	SIXSC	SixthIND7-11PTP7-11-17	-0.168039
R5	Fifth	PTP7-11	SBD28-11	PTP	SBD	SI	SC	SIXSC	FifthSBD28-11PTP7-11-56	0.985446
R6	Sixth	PTP7-11	PTP10-11	PTP	PTP	SC	SC	WITHINSC	SixthPTP10-11PTP7-11-136	1.14937
R5	Fifth	PTP7-11	KTT17-11	PTP	KTT	SC	SC	SCXSC	FifthKTT17-11PTP7-11-7	1.32176
R6	Sixth	PTP7-11	PTP3-11	PTP	PTP	SC	SC	WITHINSC	SixthPTP3-11PTP7-11-87	1.30198
R4	Fourth	PTP8-11	IND15-11	PTP	IND	SI	SC	SIXSC	FourthIND15-11PTP8-11-54	-0.0851697
R3	Third	PTP8-11	TSS12-11	PTP	TSS	SI	SC	SIXSC	ThirdTSS12-11PTP8-11-54	-0.0676755
R3	Third	PTP8-11	LPT10-11	PTP	LPT	SC	SC	SCXSC	ThirdLPT10-11PTP8-11-13	1.5566
R4	Fourth	PTP8-11	PTP1-12	PTP	PTP	SC	SC	WITHINSC	FourthPTP1-12PTP8-11-34	1.01633
R4	Fourth	PTP8-11	LPT10-11	PTP	LPT	SC	SC	SCXSC	FourthLPT10-11PTP8-11-13	1.56865
NK	Nadja	PTP8-11	IND15-11	PTP	IND	SI	SC	SIXSC	NadjaIND15-11PTP8-11-53	-0.156303
R4	Fourth	PTP8-11	TC24-11	PTP	TC	SC	SC	SCXSC	FourthTC24-11PTP8-11-15	1.22999
R4	Fourth	PTP8-11	IND15-11	PTP	IND	SI	SC	SIXSC	FourthIND15-11PTP8-11-53	-0.0656615
R3	Third	PTP8-11	PCR1-11	PTP	PCR	SI	SC	SIXSC	ThirdPCR1-11PTP8-11-46	-0.143038
R4	Fourth	PTP8-11	TSS12-11	PTP	TSS	SI	SC	SIXSC	FourthTSS12-11PTP8-11-54	-0.0972522
R3	Third	PTP8-11	PTP1-12	PTP	PTP	SC	SC	WITHINSC	ThirdPTP1-12PTP8-11-34	0.819777
R4	Fourth	PTP8-11	RON14-11	PTP	RON	SC	SC	SCXSC	FourthRON14-11PTP8-11-15	0.974199
R4	Fourth	PTP8-11	PCR1-11	PTP	PCR	SI	SC	SIXSC	FourthPCR1-11PTP8-11-46	0.132625
R3	Third	PTP8-11	PIN8-12	PTP	PIN	SI	SC	SIXSC	ThirdPIN8-12PTP8-11-54	0.610292
R3	Third	PTP8-11	RON14-11	PTP	RON	SC	SC	SCXSC	ThirdRON14-11PTP8-11-15	0.976839
R3	Third	PTP8-11	IND15-11	PTP	IND	SI	SC	SIXSC	ThirdIND15-11PTP8-11-53	0.87739
R4	Fourth	PTP8-11	PIN8-12	PTP	PIN	SI	SC	SIXSC	FourthPIN8-12PTP8-11-54	0.859858
NK	Nadja	PTP8-11	PCR1-11	PTP	PCR	SI	SC	SIXSC	NadjaPCR1-11PTP8-11-46	0.207707
R3	Third	PTP8-11	KTT2-11	PTP	KTT	SC	SC	SCXSC	ThirdKTT2-11PTP8-11-8	1.14354
R4	Fourth	RON14-11	KTT2-11	RON	KTT	SC	SC	SCXSC	FourthKTT2-11RON14-11-16	1.05741
R4	Fourth	RON14-11	PTP8-11	RON	PTP	SC	SC	SCXSC	FourthPTP8-11RON14-11-15	1.06204
R4	Fourth	RON14-11	RON7-12	RON	RON	SC	SC	WITHINSC	FourthRON7-12RON14-11-28	1.01927
R3	Third	RON14-11	TC24-11	RON	TC	SC	SC	SCXSC	ThirdTC24-11RON14-11-7	1.29564
R3	Third	RON14-11	RON7-12	RON	RON	SC	SC	WITHINSC	ThirdRON7-12RON14-11-28	1.29091
R4	Fourth	RON14-11	TC24-11	RON	TC	SC	SC	SCXSC	FourthTC24-11RON14-11-7	1.18852
R3	Third	RON14-11	RON3-11	RON	RON	SC	SC	WITHINSC	ThirdRON3-11RON14-11-28	1.04934
R3	Third	RON14-11	PTP8-11	RON	PTP	SC	SC	SCXSC	ThirdPTP8-11RON14-11-15	1.03084
R4	Fourth	RON14-11	RON3-11	RON	RON	SC	SC	WITHINSC	FourthRON3-11RON14-11-28	1.162
R3	Third	RON14-11	KTT2-11	RON	KTT	SC	SC	SCXSC	ThirdKTT2-11RON14-11-16	0.85334
NK	Nadja	RON17-11	TSS11-11	RON	TSS	SI	SC	SIXSC	NadjaTSS11-11RON17-11-20	1.56149
R1	First	RON17-11	RON4-11	RON	RON	SC	SC	WITHINSC	FirstRON4-11RON17-11-46	1.30774
R5	Fifth	RON17-11	PIN23-11	RON	PIN	SI	SC	SIXSC	FifthPIN23-11RON17-11-19	0.546573
R5	Fifth	RON17-11	TSS11-11	RON	TSS	SI	SC	SIXSC	FifthTSS11-11RON17-11-19	1.54817
R5	Fifth	RON17-11	PTP7-11	RON	PTP	SC	SC	SCXSC	FifthPTP7-11RON17-11-27	1.30351
R6	Sixth	RON17-11	PCR20-11	RON	PCR	SI	SC	SIXSC	SixthPCR20-11RON17-11-14	0.793382
NK	Nadja	RON17-11	IND7-11	RON	IND	SI	SC	SIXSC	NadjaIND7-11RON17-11-15	0.430698
R5	Fifth	RON17-11	PCR20-11	RON	PCR	SI	SC	SIXSC	FifthPCR20-11RON17-11-13	-0.0342415
R5	Fifth	RON17-11	TC19-11	RON	TC	SC	SC	SCXSC	FifthTC19-11RON17-11-25	1.05638
R6	Sixth	RON17-11	MAN14-11	RON	MAN	SI	SC	SIXSC	SixthMAN14-11RON17-11-20	0.230091
NK	Nadja	RON17-11	PCR20-11	RON	PCR	SI	SC	SIXSC	NadjaPCR20-11RON17-11-14	0.638931
R5	Fifth	RON17-11	MAN14-11	RON	MAN	SI	SC	SIXSC	FifthMAN14-11RON17-11-19	0.650108
R5	Fifth	RON17-11	IND7-11	RON	IND	SI	SC	SIXSC	FifthIND7-11RON17-11-15	0.0851809
R5	Fifth	RON17-11	RON4-11	RON	RON	SC	SC	WITHINSC	FifthRON4-11RON17-11-46	1.12293
R1	First	RON17-11	IND7-11	RON	IND	SI	SC	SIXSC	FirstIND7-11RON17-11-14	-0.0243374
R7	Seventh	RON17-11	IND7-11	RON	IND	SI	SC	SIXSC	SeventhIND7-11RON17-11-14	0.302005
R1	First	RON17-11	TC19-11	RON	TC	SC	SC	SCXSC	FirstTC19-11RON17-11-25	1.42246
R6	Sixth	RON17-11	PIN23-11	RON	PIN	SI	SC	SIXSC	SixthPIN23-11RON17-11-20	0.292718
R1	First	RON17-11	PCR20-11	RON	PCR	SI	SC	SIXSC	FirstPCR20-11RON17-11-13	0.850209
NK	Nadja	RON17-11	MAN14-11	RON	MAN	SI	SC	SIXSC	NadjaMAN14-11RON17-11-20	1.13822
R6	Sixth	RON17-11	IND7-11	RON	IND	SI	SC	SIXSC	SixthIND7-11RON17-11-15	0.403411
R7	Seventh	RON17-11	PCR20-11	RON	PCR	SI	SC	SIXSC	SeventhPCR20-11RON17-11-13	0.468453
R2	Second	RON17-11	PIN23-11	RON	PIN	SI	SC	SIXSC	SecondPIN23-11RON17-11-20	0.405175
NK	Nadja	RON17-11	PIN23-11	RON	PIN	SI	SC	SIXSC	NadjaPIN23-11RON17-11-19	1.18948
R7	Seventh	RON17-11	SBD28-11	RON	SBD	SI	SC	SIXSC	SeventhSBD28-11RON17-11-22	-0.149625
NK	Nadja	RON17-11	SBD28-11	RON	SBD	SI	SC	SIXSC	NadjaSBD28-11RON17-11-23	-0.116035
R5	Fifth	RON17-11	KTT17-11	RON	KTT	SC	SC	SCXSC	FifthKTT17-11RON17-11-10	1.08482
R5	Fifth	RON21-11	PIN18-11	RON	PIN	SI	SC	SIXSC	FifthPIN18-11RON21-11-4	-0.294024
R5	Fifth	RON21-11	RON17-11	RON	RON	SC	SC	WITHINSC	FifthRON17-11RON21-11-44	1.02594
R1	First	RON21-11	PIN18-11	RON	PIN	SI	SC	SIXSC	FirstPIN18-11RON21-11-4	1.38323
R5	Fifth	RON21-11	TSS25-11	RON	TSS	SI	SC	SIXSC	FifthTSS25-11RON21-11-4	-0.0713324
R2	Second	RON21-11	PTP10-11	RON	PTP	SC	SC	SCXSC	SecondPTP10-11RON21-11-84	1.53133
R6	Sixth	RON21-11	MAN12-11	RON	MAN	SI	SC	SIXSC	SixthMAN12-11RON21-11-26	-0.0929487
R2	Second	RON21-11	TSSA22-11	RON	TSSA	SC	SC	SCXSC	SecondTSSA22-11RON21-11-86	1.09265
R2	Second	RON21-11	PCR17-11	RON	PCR	SI	SC	SIXSC	SecondPCR17-11RON21-11-26	-0.0508043
R2	Second	RON21-11	RON4-11	RON	RON	SC	SC	WITHINSC	SecondRON4-11RON21-11-98	1.42231
R1	First	RON21-11	TSSA22-11	RON	TSSA	SC	SC	SCXSC	FirstTSSA22-11RON21-11-85	1.43577
R1	First	RON21-11	LPT1-11	RON	LPT	SC	SC	SCXSC	FirstLPT1-11RON21-11-43	1.61125
R5	Fifth	RON21-11	TC16-11	RON	TC	SC	SC	SCXSC	FifthTC16-11RON21-11-10	1.14779
R2	Second	RON21-11	MAN12-11	RON	MAN	SI	SC	SIXSC	SecondMAN12-11RON21-11-26	0.364799
R6	Sixth	RON21-11	RON17-11	RON	RON	SC	SC	WITHINSC	SixthRON17-11RON21-11-44	1.54507
R5	Fifth	RON21-11	KTT11-11	RON	KTT	SC	SC	SCXSC	FifthKTT11-11RON21-11-34	1.23999
R7	Seventh	RON21-11	PCR17-11	RON	PCR	SI	SC	SIXSC	SeventhPCR17-11RON21-11-25	0.846857
R1	First	RON21-11	PCR17-11	RON	PCR	SI	SC	SIXSC	FirstPCR17-11RON21-11-25	-0.17531
NK	Nadja	RON21-11	PIN18-11	RON	PIN	SI	SC	SIXSC	NadjaPIN18-11RON21-11-5	0.18325
R1	First	RON21-11	IND10-11	RON	IND	SI	SC	SIXSC	FirstIND10-11RON21-11-25	-0.197326
R1	First	RON21-11	TC16-11	RON	TC	SC	SC	SCXSC	FirstTC16-11RON21-11-10	1.38448
R2	Second	RON21-11	SBD22-11	RON	SBD	SI	SC	SIXSC	SecondSBD22-11RON21-11-5	0.149765
R6	Sixth	RON21-11	PIN18-11	RON	PIN	SI	SC	SIXSC	SixthPIN18-11RON21-11-5	0.715705
R6	Sixth	RON21-11	PCR17-11	RON	PCR	SI	SC	SIXSC	SixthPCR17-11RON21-11-26	-0.0636842
R6	Sixth	RON21-11	IND10-11	RON	IND	SI	SC	SIXSC	SixthIND10-11RON21-11-26	-0.102065
NK	Nadja	RON21-11	IND10-11	RON	IND	SI	SC	SIXSC	NadjaIND10-11RON21-11-26	-0.201106
R6	Sixth	RON21-11	SBD22-11	RON	SBD	SI	SC	SIXSC	SixthSBD22-11RON21-11-5	-0.275924
R5	Fifth	RON21-11	SBD22-11	RON	SBD	SI	SC	SIXSC	FifthSBD22-11RON21-11-4	0.274763
R5	Fifth	RON21-11	MAN12-11	RON	MAN	SI	SC	SIXSC	FifthMAN12-11RON21-11-25	-0.101194
R1	First	RON21-11	KTT11-11	RON	KTT	SC	SC	SCXSC	FirstKTT11-11RON21-11-34	1.46731
R7	Seventh	RON21-11	PIN18-11	RON	PIN	SI	SC	SIXSC	SeventhPIN18-11RON21-11-4	1.07315
R7	Seventh	RON21-11	MAN12-11	RON	MAN	SI	SC	SIXSC	SeventhMAN12-11RON21-11-25	0.951725
R5	Fifth	RON21-11	PTP10-11	RON	PTP	SC	SC	SCXSC	FifthPTP10-11RON21-11-84	0.834945
R7	Seventh	RON21-11	TSS25-11	RON	TSS	SI	SC	SIXSC	SeventhTSS25-11RON21-11-4	-0.222542
NK	Nadja	RON21-11	TSS25-11	RON	TSS	SI	SC	SIXSC	NadjaTSS25-11RON21-11-5	-0.0126318
R1	First	RON21-11	MAN12-11	RON	MAN	SI	SC	SIXSC	FirstMAN12-11RON21-11-25	0.962968
R7	Seventh	RON21-11	IND10-11	RON	IND	SI	SC	SIXSC	SeventhIND10-11RON21-11-25	-0.176913
R7	Seventh	RON21-11	SBD22-11	RON	SBD	SI	SC	SIXSC	SeventhSBD22-11RON21-11-4	-0.251544
R5	Fifth	RON21-11	TSSA22-11	RON	TSSA	SC	SC	SCXSC	FifthTSSA22-11RON21-11-86	1.57343
R1	First	RON21-11	RON4-11	RON	RON	SC	SC	WITHINSC	FirstRON4-11RON21-11-98	1.34273
R6	Sixth	RON21-11	TSS25-11	RON	TSS	SI	SC	SIXSC	SixthTSS25-11RON21-11-5	0.445084
R3	Third	RON3-11	RON14-11	RON	RON	SC	SC	WITHINSC	ThirdRON14-11RON3-11-30	1.03421
R4	Fourth	RON3-11	TC21-11	RON	TC	SC	SC	SCXSC	FourthTC21-11RON3-11-7	0.974446
R4	Fourth	RON3-11	MAN2-11	RON	MAN	SI	SC	SIXSC	FourthMAN2-11RON3-11-54	0.0533055
NK	Nadja	RON3-11	SBD20-12	RON	SBD	SI	SC	SIXSC	NadjaSBD20-12RON3-11-54	-0.152301
R4	Fourth	RON3-11	RON14-11	RON	RON	SC	SC	WITHINSC	FourthRON14-11RON3-11-30	0.820776
R3	Third	RON3-11	TC21-11	RON	TC	SC	SC	SCXSC	ThirdTC21-11RON3-11-7	0.719958
NK	Nadja	RON3-11	PIN3-11	RON	PIN	SI	SC	SIXSC	NadjaPIN3-11RON3-11-53	-0.0654385
R3	Third	RON3-11	SBD20-12	RON	SBD	SI	SC	SIXSC	ThirdSBD20-12RON3-11-54	-0.0912176
R4	Fourth	RON3-11	SBD20-12	RON	SBD	SI	SC	SIXSC	FourthSBD20-12RON3-11-54	-0.0279625
R3	Third	RON3-11	PIN3-11	RON	PIN	SI	SC	SIXSC	ThirdPIN3-11RON3-11-53	-0.1084
R5	Fifth	RON4-11	PTP3-11	RON	PTP	SC	SC	SCXSC	FifthPTP3-11RON4-11-78	1.13357
R7	Seventh	RON4-11	PIN13-11	RON	PIN	SI	SC	SIXSC	SeventhPIN13-11RON4-11-31	1.28671
R6	Sixth	RON4-11	PIN13-11	RON	PIN	SI	SC	SIXSC	SixthPIN13-11RON4-11-32	0.790954
R2	Second	RON4-11	SBD18-11	RON	SBD	SI	SC	SIXSC	SecondSBD18-11RON4-11-20	0.507931
R5	Fifth	RON4-11	TSSA19-11	RON	TSSA	SC	SC	SCXSC	FifthTSSA19-11RON4-11-54	1.29561
R5	Fifth	RON4-11	PIN13-11	RON	PIN	SI	SC	SIXSC	FifthPIN13-11RON4-11-31	-0.17176
R2	Second	RON4-11	PIN13-11	RON	PIN	SI	SC	SIXSC	SecondPIN13-11RON4-11-32	0.505019
R7	Seventh	RON4-11	PCR5-11	RON	PCR	SI	SC	SIXSC	SeventhPCR5-11RON4-11-11	-0.181871
R5	Fifth	RON4-11	KTT7-11	RON	KTT	SC	SC	SCXSC	FifthKTT7-11RON4-11-33	1.22822
R2	Second	RON4-11	TSS28-11	RON	TSS	SI	SC	SIXSC	SecondTSS28-11RON4-11-11	1.01055
R1	First	RON4-11	RON21-11	RON	RON	SC	SC	WITHINSC	FirstRON21-11RON4-11-90	1.25946
R5	Fifth	RON4-11	SBD18-11	RON	SBD	SI	SC	SIXSC	FifthSBD18-11RON4-11-19	-0.0653054
R6	Sixth	RON4-11	RON17-11	RON	RON	SC	SC	WITHINSC	SixthRON17-11RON4-11-43	1.31157
R7	Seventh	RON4-11	SBD18-11	RON	SBD	SI	SC	SIXSC	SeventhSBD18-11RON4-11-19	-0.0418624
R2	Second	RON4-11	TSSA19-11	RON	TSSA	SC	SC	SCXSC	SecondTSSA19-11RON4-11-55	2.07213
R1	First	RON4-11	TSSA19-11	RON	TSSA	SC	SC	SCXSC	FirstTSSA19-11RON4-11-54	2.01952
R5	Fifth	RON4-11	MAN8-11	RON	MAN	SI	SC	SIXSC	FifthMAN8-11RON4-11-10	-0.154103
NK	Nadja	RON4-11	PIN13-11	RON	PIN	SI	SC	SIXSC	NadjaPIN13-11RON4-11-31	0.0605626
R2	Second	RON4-11	TC8-11	RON	TC	SC	SC	SCXSC	SecondTC8-11RON4-11-82	1.3061
R1	First	RON4-11	LPT27-11	RON	LPT	SC	SC	SCXSC	FirstLPT27-11RON4-11-34	1.40351
R2	Second	RON4-11	PCR5-11	RON	PCR	SI	SC	SIXSC	SecondPCR5-11RON4-11-12	0.0765314
R1	First	RON4-11	TC8-11	RON	TC	SC	SC	SCXSC	FirstTC8-11RON4-11-81	1.16351
R6	Sixth	RON4-11	PCR5-11	RON	PCR	SI	SC	SIXSC	SixthPCR5-11RON4-11-12	-0.126291
R7	Seventh	RON4-11	MAN8-11	RON	MAN	SI	SC	SIXSC	SeventhMAN8-11RON4-11-10	-0.0976794
R1	First	RON4-11	PTP3-11	RON	PTP	SC	SC	SCXSC	FirstPTP3-11RON4-11-78	1.10234
R5	Fifth	RON4-11	RON21-11	RON	RON	SC	SC	WITHINSC	FifthRON21-11RON4-11-90	1.15637
R2	Second	RON4-11	RON21-11	RON	RON	SC	SC	WITHINSC	SecondRON21-11RON4-11-90	1.07679
R5	Fifth	RON4-11	RON17-11	RON	RON	SC	SC	WITHINSC	FifthRON17-11RON4-11-43	1.25667
R5	Fifth	RON4-11	IND4-11	RON	IND	SI	SC	SIXSC	FifthIND4-11RON4-11-28	-0.225493
R1	First	RON4-11	PCR5-11	RON	PCR	SI	SC	SIXSC	FirstPCR5-11RON4-11-11	-0.135312
R6	Sixth	RON4-11	SBD18-11	RON	SBD	SI	SC	SIXSC	SixthSBD18-11RON4-11-20	0.217126
R5	Fifth	RON4-11	PCR5-11	RON	PCR	SI	SC	SIXSC	FifthPCR5-11RON4-11-11	-0.146661
R6	Sixth	RON4-11	RON21-11	RON	RON	SC	SC	WITHINSC	SixthRON21-11RON4-11-90	1.10001
NK	Nadja	RON4-11	MAN8-11	RON	MAN	SI	SC	SIXSC	NadjaMAN8-11RON4-11-11	-0.11133
R6	Sixth	RON4-11	MAN8-11	RON	MAN	SI	SC	SIXSC	SixthMAN8-11RON4-11-11	1.17276
R3	Third	RON7-12	RON14-11	RON	RON	SC	SC	WITHINSC	ThirdRON14-11RON7-12-32	1.28353
R4	Fourth	RON7-12	IND9-11	RON	IND	SI	SC	SIXSC	FourthIND9-11RON7-12-45	0.841801
R3	Third	RON7-12	PTP1-12	RON	PTP	SC	SC	SCXSC	ThirdPTP1-12RON7-12-22	1.15306
NK	Nadja	RON7-12	IND9-11	RON	IND	SI	SC	SIXSC	NadjaIND9-11RON7-12-45	-0.269248
R3	Third	RON7-12	PCR9-12	RON	PCR	SI	SC	SIXSC	ThirdPCR9-12RON7-12-67	-0.0785671
R3	Third	RON7-12	RON3-11	RON	RON	SC	SC	WITHINSC	ThirdRON3-11RON7-12-32	1.03266
R4	Fourth	RON7-12	MAN1-11	RON	MAN	SI	SC	SIXSC	FourthMAN1-11RON7-12-54	1.25689
R3	Third	RON7-12	MAN1-11	RON	MAN	SI	SC	SIXSC	ThirdMAN1-11RON7-12-54	2.06797
R4	Fourth	RON7-12	PCR9-12	RON	PCR	SI	SC	SIXSC	FourthPCR9-12RON7-12-67	0.0740592
NK	Nadja	RON7-12	PCR9-12	RON	PCR	SI	SC	SIXSC	NadjaPCR9-12RON7-12-67	0.0128799
R3	Third	RON7-12	TSSA16-11	RON	TSSA	SC	SC	SCXSC	ThirdTSSA16-11RON7-12-15	1.77234
R3	Third	RON7-12	IND9-11	RON	IND	SI	SC	SIXSC	ThirdIND9-11RON7-12-45	1.29515
R4	Fourth	RON7-12	RON14-11	RON	RON	SC	SC	WITHINSC	FourthRON14-11RON7-12-32	1.01484
R4	Fourth	RON7-12	TSSA16-11	RON	TSSA	SC	SC	SCXSC	FourthTSSA16-11RON7-12-15	1.68492
NK	Nadja	SBD11-12	TC24-11	SBD	TC	SC	SI	SCXSI	NadjaTC24-11SBD11-12-57	-0.0858364
R3	Third	SBD11-12	LPT10-11	SBD	LPT	SC	SI	SCXSI	ThirdLPT10-11SBD11-12-43	1.48993
R3	Third	SBD11-12	KTT2-11	SBD	KTT	SC	SI	SCXSI	ThirdKTT2-11SBD11-12-38	-0.0643943
R4	Fourth	SBD11-12	KTT2-11	SBD	KTT	SC	SI	SCXSI	FourthKTT2-11SBD11-12-38	-0.101759
R3	Third	SBD11-12	TSSA10-11	SBD	TSSA	SC	SI	SCXSI	ThirdTSSA10-11SBD11-12-63	-0.099906
NK	Nadja	SBD11-12	RON14-11	SBD	RON	SC	SI	SCXSI	NadjaRON14-11SBD11-12-57	-0.110746
R3	Third	SBD11-12	RON14-11	SBD	RON	SC	SI	SCXSI	ThirdRON14-11SBD11-12-57	0.104372
R4	Fourth	SBD11-12	RON14-11	SBD	RON	SC	SI	SCXSI	FourthRON14-11SBD11-12-57	-0.0775487
R4	Fourth	SBD11-12	LPT10-11	SBD	LPT	SC	SI	SCXSI	FourthLPT10-11SBD11-12-43	1.54265
NK	Nadja	SBD11-12	KTT2-11	SBD	KTT	SC	SI	SCXSI	NadjaKTT2-11SBD11-12-38	1.12438
NK	Nadja	SBD11-12	TSSA10-11	SBD	TSSA	SC	SI	SCXSI	NadjaTSSA10-11SBD11-12-63	0.16972
NK	Nadja	SBD11-12	LPT10-11	SBD	LPT	SC	SI	SCXSI	NadjaLPT10-11SBD11-12-43	1.33499
R4	Fourth	SBD11-12	TC24-11	SBD	TC	SC	SI	SCXSI	FourthTC24-11SBD11-12-57	-0.00969903
R3	Third	SBD11-12	TC24-11	SBD	TC	SC	SI	SCXSI	ThirdTC24-11SBD11-12-57	1.12436
R4	Fourth	SBD11-12	TSSA10-11	SBD	TSSA	SC	SI	SCXSI	FourthTSSA10-11SBD11-12-63	0.107429
R3	Third	SBD11-12	SBD20-12	SBD	SBD	SI	SI	WITHINSI	ThirdSBD20-12SBD11-12-33	-0.0688459
R5	Fifth	SBD18-11	SBD22-11	SBD	SBD	SI	SI	WITHINSI	FifthSBD22-11SBD18-11-71	0.136174
R5	Fifth	SBD18-11	PTP7-11	SBD	PTP	SC	SI	SCXSI	FifthPTP7-11SBD18-11-104	0.034407
R1	First	SBD18-11	SBD28-11	SBD	SBD	SI	SI	WITHINSI	FirstSBD28-11SBD18-11-49	-0.0158933
R1	First	SBD18-11	PTP3-11	SBD	PTP	SC	SI	SCXSI	FirstPTP3-11SBD18-11-107	1.32123
R2	Second	SBD18-11	TC8-11	SBD	TC	SC	SI	SCXSI	SecondTC8-11SBD18-11-108	1.75931
R5	Fifth	SBD18-11	RON4-11	SBD	RON	SC	SI	SCXSI	FifthRON4-11SBD18-11-60	-0.135913
R1	First	SBD18-11	LPT27-11	SBD	LPT	SC	SI	SCXSI	FirstLPT27-11SBD18-11-51	0.260924
R2	Second	SBD18-11	MAN8-11	SBD	MAN	SI	SI	SIXSI	SecondMAN8-11SBD18-11-54	0.669189
R5	Fifth	SBD18-11	TSS28-11	SBD	TSS	SI	SI	SIXSI	FifthTSS28-11SBD18-11-55	-0.0699178
R2	Second	SBD18-11	KTT7-11	SBD	KTT	SC	SI	SCXSI	SecondKTT7-11SBD18-11-61	1.85608
R1	First	SBD18-11	PIN13-11	SBD	PIN	SI	SI	SIXSI	FirstPIN13-11SBD18-11-54	-0.0382606
NK	Nadja	SBD18-11	LPT27-11	SBD	LPT	SC	SI	SCXSI	NadjaLPT27-11SBD18-11-52	0.211765
R6	Sixth	SBD18-11	RON4-11	SBD	RON	SC	SI	SCXSI	SixthRON4-11SBD18-11-61	-0.0558165
R7	Seventh	SBD18-11	RON4-11	SBD	RON	SC	SI	SCXSI	SeventhRON4-11SBD18-11-60	0.488395
R2	Second	SBD18-11	RON4-11	SBD	RON	SC	SI	SCXSI	SecondRON4-11SBD18-11-61	0.939393
R2	Second	SBD18-11	PIN13-11	SBD	PIN	SI	SI	SIXSI	SecondPIN13-11SBD18-11-54	0.0797775
R5	Fifth	SBD18-11	LPT27-11	SBD	LPT	SC	SI	SCXSI	FifthLPT27-11SBD18-11-51	1.11529
R1	First	SBD18-11	IND4-11	SBD	IND	SI	SI	SIXSI	FirstIND4-11SBD18-11-57	-0.0634747
R7	Seventh	SBD18-11	PTP7-11	SBD	PTP	SC	SI	SCXSI	SeventhPTP7-11SBD18-11-104	-0.190367
R7	Seventh	SBD18-11	LPT27-11	SBD	LPT	SC	SI	SCXSI	SeventhLPT27-11SBD18-11-51	1.01395
R1	First	SBD18-11	SBD22-11	SBD	SBD	SI	SI	WITHINSI	FirstSBD22-11SBD18-11-71	-0.00644835
R6	Sixth	SBD18-11	KTT7-11	SBD	KTT	SC	SI	SCXSI	SixthKTT7-11SBD18-11-61	-0.0551588
R1	First	SBD18-11	KTT7-11	SBD	KTT	SC	SI	SCXSI	FirstKTT7-11SBD18-11-60	1.52232
R2	Second	SBD18-11	IND4-11	SBD	IND	SI	SI	SIXSI	SecondIND4-11SBD18-11-58	0.183872
R5	Fifth	SBD18-11	PTP3-11	SBD	PTP	SC	SI	SCXSI	FifthPTP3-11SBD18-11-107	1.00225
R1	First	SBD18-11	TC8-11	SBD	TC	SC	SI	SCXSI	FirstTC8-11SBD18-11-108	1.77916
R1	First	SBD18-11	RON4-11	SBD	RON	SC	SI	SCXSI	FirstRON4-11SBD18-11-60	0.0524676
R5	Fifth	SBD18-11	PIN13-11	SBD	PIN	SI	SI	SIXSI	FifthPIN13-11SBD18-11-54	-0.310155
R1	First	SBD18-11	MAN8-11	SBD	MAN	SI	SI	SIXSI	FirstMAN8-11SBD18-11-54	-0.142038
R5	Fifth	SBD18-11	KTT7-11	SBD	KTT	SC	SI	SCXSI	FifthKTT7-11SBD18-11-60	1.68904
R6	Sixth	SBD18-11	TSSA19-11	SBD	TSSA	SC	SI	SCXSI	SixthTSSA19-11SBD18-11-107	2.36536
R7	Seventh	SBD18-11	TSSA19-11	SBD	TSSA	SC	SI	SCXSI	SeventhTSSA19-11SBD18-11-107	1.95816
R7	Seventh	SBD18-11	PTP3-11	SBD	PTP	SC	SI	SCXSI	SeventhPTP3-11SBD18-11-107	-0.167344
R1	First	SBD18-11	TSS28-11	SBD	TSS	SI	SI	SIXSI	FirstTSS28-11SBD18-11-55	0.180541
R6	Sixth	SBD18-11	PTP3-11	SBD	PTP	SC	SI	SCXSI	SixthPTP3-11SBD18-11-108	-0.189093
R4	Fourth	SBD20-12	MAN2-11	SBD	MAN	SI	SI	SIXSI	FourthMAN2-11SBD20-12-12	0.306753
R3	Third	SBD20-12	RON3-11	SBD	RON	SC	SI	SCXSI	ThirdRON3-11SBD20-12-53	0.0268766
R4	Fourth	SBD20-12	MAN2-11	SBD	MAN	SI	SI	SIXSI	FourthMAN2-11SBD20-12-11	-0.0440036
R4	Fourth	SBD20-12	PCR11-11	SBD	PCR	SI	SI	SIXSI	FourthPCR11-11SBD20-12-15	-0.0502283
R4	Fourth	SBD20-12	TC21-11	SBD	TC	SC	SI	SCXSI	FourthTC21-11SBD20-12-57	0.241554
R3	Third	SBD20-12	LPT9-11	SBD	LPT	SC	SI	SCXSI	ThirdLPT9-11SBD20-12-76	-0.0613282
R4	Fourth	SBD20-12	PIN3-11	SBD	PIN	SI	SI	SIXSI	FourthPIN3-11SBD20-12-16	0.033156
R4	Fourth	SBD20-12	LPT9-11	SBD	LPT	SC	SI	SCXSI	FourthLPT9-11SBD20-12-76	0.191591
NK	Nadja	SBD20-12	TC21-11	SBD	TC	SC	SI	SCXSI	NadjaTC21-11SBD20-12-57	0.639116
R3	Third	SBD20-12	PCR11-11	SBD	PCR	SI	SI	SIXSI	ThirdPCR11-11SBD20-12-15	-0.157131
R3	Third	SBD20-12	PIN3-11	SBD	PIN	SI	SI	SIXSI	ThirdPIN3-11SBD20-12-16	-0.0610624
NK	Nadja	SBD20-12	LPT9-11	SBD	LPT	SC	SI	SCXSI	NadjaLPT9-11SBD20-12-76	-0.0938939
NK	Nadja	SBD22-11	KTT11-11	SBD	KTT	SC	SI	SCXSI	NadjaKTT11-11SBD22-11-61	1.3593
R6	Sixth	SBD22-11	SBD28-11	SBD	SBD	SI	SI	WITHINSI	SixthSBD28-11SBD22-11-50	0.713607
R7	Seventh	SBD22-11	RON21-11	SBD	RON	SC	SI	SCXSI	SeventhRON21-11SBD22-11-78	0.00928778
R5	Fifth	SBD22-11	KTT11-11	SBD	KTT	SC	SI	SCXSI	FifthKTT11-11SBD22-11-60	1.07948
R1	First	SBD22-11	KTT11-11	SBD	KTT	SC	SI	SCXSI	FirstKTT11-11SBD22-11-60	1.31984
R1	First	SBD22-11	TC16-11	SBD	TC	SC	SI	SCXSI	FirstTC16-11SBD22-11-51	1.02942
R2	Second	SBD22-11	MAN12-11	SBD	MAN	SI	SI	SIXSI	SecondMAN12-11SBD22-11-52	1.48019
R5	Fifth	SBD22-11	RON21-11	SBD	RON	SC	SI	SCXSI	FifthRON21-11SBD22-11-78	0.08359
R1	First	SBD22-11	LPT1-11	SBD	LPT	SC	SI	SCXSI	FirstLPT1-11SBD22-11-51	1.6388
R6	Sixth	SBD22-11	TC16-11	SBD	TC	SC	SI	SCXSI	SixthTC16-11SBD22-11-51	1.79693
R5	Fifth	SBD22-11	PIN18-11	SBD	PIN	SI	SI	SIXSI	FifthPIN18-11SBD22-11-65	-0.22824
R1	First	SBD22-11	RON21-11	SBD	RON	SC	SI	SCXSI	FirstRON21-11SBD22-11-78	0.565393
R1	First	SBD22-11	SBD28-11	SBD	SBD	SI	SI	WITHINSI	FirstSBD28-11SBD22-11-51	-0.116724
R6	Sixth	SBD22-11	KTT11-11	SBD	KTT	SC	SI	SCXSI	SixthKTT11-11SBD22-11-61	1.54552
R7	Seventh	SBD22-11	PTP10-11	SBD	PTP	SC	SI	SCXSI	SeventhPTP10-11SBD22-11-101	0.955525
R5	Fifth	SBD22-11	LPT1-11	SBD	LPT	SC	SI	SCXSI	FifthLPT1-11SBD22-11-51	1.05859
R5	Fifth	SBD22-11	PCR17-11	SBD	PCR	SI	SI	SIXSI	FifthPCR17-11SBD22-11-60	-0.137912
R7	Seventh	SBD22-11	LPT1-11	SBD	LPT	SC	SI	SCXSI	SeventhLPT1-11SBD22-11-51	1.30584
R1	First	SBD22-11	SBD18-11	SBD	SBD	SI	SI	WITHINSI	FirstSBD18-11SBD22-11-71	0.573524
R5	Fifth	SBD22-11	MAN12-11	SBD	MAN	SI	SI	SIXSI	FifthMAN12-11SBD22-11-51	0.0980259
R5	Fifth	SBD22-11	SBD28-11	SBD	SBD	SI	SI	WITHINSI	FifthSBD28-11SBD22-11-51	-0.179728
R2	Second	SBD22-11	PCR17-11	SBD	PCR	SI	SI	SIXSI	SecondPCR17-11SBD22-11-61	0.35411
R1	First	SBD22-11	PCR17-11	SBD	PCR	SI	SI	SIXSI	FirstPCR17-11SBD22-11-60	0.163061
R5	Fifth	SBD22-11	PTP10-11	SBD	PTP	SC	SI	SCXSI	FifthPTP10-11SBD22-11-101	-0.0208255
R6	Sixth	SBD22-11	RON21-11	SBD	RON	SC	SI	SCXSI	SixthRON21-11SBD22-11-79	-0.117258
R1	First	SBD22-11	MAN12-11	SBD	MAN	SI	SI	SIXSI	FirstMAN12-11SBD22-11-51	0.719401
R6	Sixth	SBD22-11	PTP10-11	SBD	PTP	SC	SI	SCXSI	SixthPTP10-11SBD22-11-101	1.10988
R2	Second	SBD22-11	SBD18-11	SBD	SBD	SI	SI	WITHINSI	SecondSBD18-11SBD22-11-72	0.806423
R6	Sixth	SBD22-11	SBD18-11	SBD	SBD	SI	SI	WITHINSI	SixthSBD18-11SBD22-11-72	-0.330762
R7	Seventh	SBD22-11	KTT11-11	SBD	KTT	SC	SI	SCXSI	SeventhKTT11-11SBD22-11-60	1.2882
R2	Second	SBD22-11	TSSA22-11	SBD	TSSA	SC	SI	SCXSI	SecondTSSA22-11SBD22-11-102	1.96974
R1	First	SBD22-11	PIN18-11	SBD	PIN	SI	SI	SIXSI	FirstPIN18-11SBD22-11-65	1.0864
NK	Nadja	SBD28-11	PTP7-11	SBD	PTP	SC	SI	SCXSI	NadjaPTP7-11SBD28-11-105	1.03818
R1	First	SBD28-11	SBD22-11	SBD	SBD	SI	SI	WITHINSI	FirstSBD22-11SBD28-11-75	0.3064
R5	Fifth	SBD28-11	IND10-11	SBD	IND	SI	SI	SIXSI	FifthIND10-11SBD28-11-55	-0.120897
R5	Fifth	SBD28-11	IND7-11	SBD	IND	SI	SI	SIXSI	FifthIND7-11SBD28-11-40	-0.0228717
R1	First	SBD28-11	MAN14-11	SBD	MAN	SI	SI	SIXSI	FirstMAN14-11SBD28-11-32	-0.0329048
R5	Fifth	SBD28-11	RON17-11	SBD	RON	SC	SI	SCXSI	FifthRON17-11SBD28-11-63	0.794945
R6	Sixth	SBD28-11	TC19-11	SBD	TC	SC	SI	SCXSI	SixthTC19-11SBD28-11-114	1.57956
R5	Fifth	SBD28-11	PIN23-11	SBD	PIN	SI	SI	SIXSI	FifthPIN23-11SBD28-11-43	0.0852745
R5	Fifth	SBD28-11	TC19-11	SBD	TC	SC	SI	SCXSI	FifthTC19-11SBD28-11-113	-0.0723038
R2	Second	SBD28-11	TSS11-11	SBD	TSS	SI	SI	SIXSI	SecondTSS11-11SBD28-11-33	0.27585
R5	Fifth	SBD28-11	LPT3-11	SBD	LPT	SC	SI	SCXSI	FifthLPT3-11SBD28-11-54	1.5916
R5	Fifth	SBD28-11	SBD22-11	SBD	SBD	SI	SI	WITHINSI	FifthSBD22-11SBD28-11-75	0.337239
NK	Nadja	SBD28-11	LPT3-11	SBD	LPT	SC	SI	SCXSI	NadjaLPT3-11SBD28-11-55	1.20789
NK	Nadja	SBD28-11	KTT17-11	SBD	KTT	SC	SI	SCXSI	NadjaKTT17-11SBD28-11-55	1.8573
R7	Seventh	SBD28-11	TC19-11	SBD	TC	SC	SI	SCXSI	SeventhTC19-11SBD28-11-113	1.58628
R7	Seventh	SBD28-11	KTT17-11	SBD	KTT	SC	SI	SCXSI	SeventhKTT17-11SBD28-11-54	1.61447
R5	Fifth	SBD28-11	KTT17-11	SBD	KTT	SC	SI	SCXSI	FifthKTT17-11SBD28-11-54	1.29674
R6	Sixth	SBD28-11	RON17-11	SBD	RON	SC	SI	SCXSI	SixthRON17-11SBD28-11-63	0.568642
R6	Sixth	SBD28-11	KTT17-11	SBD	KTT	SC	SI	SCXSI	SixthKTT17-11SBD28-11-55	1.29362
R1	First	SBD28-11	PIN23-11	SBD	PIN	SI	SI	SIXSI	FirstPIN23-11SBD28-11-43	-0.128374
R1	First	SBD28-11	RON17-11	SBD	RON	SC	SI	SCXSI	FirstRON17-11SBD28-11-63	0.466856
R7	Seventh	SBD28-11	LPT3-11	SBD	LPT	SC	SI	SCXSI	SeventhLPT3-11SBD28-11-54	0.00500852
R1	First	SBD28-11	LPT3-11	SBD	LPT	SC	SI	SCXSI	FirstLPT3-11SBD28-11-54	1.67424
R1	First	SBD28-11	PTP7-11	SBD	PTP	SC	SI	SCXSI	FirstPTP7-11SBD28-11-104	0.6731
R6	Sixth	SBD28-11	PTP7-11	SBD	PTP	SC	SI	SCXSI	SixthPTP7-11SBD28-11-105	1.13652
R2	Second	SBD28-11	TSSA30-11	SBD	TSSA	SC	SI	SCXSI	SecondTSSA30-11SBD28-11-117	1.71622
R6	Sixth	SBD28-11	LPT3-11	SBD	LPT	SC	SI	SCXSI	SixthLPT3-11SBD28-11-55	1.78387
R3	Third	SBD29-12	SBD20-12	SBD	SBD	SI	SI	WITHINSI	ThirdSBD20-12SBD29-12-29	0.0706541
R4	Fourth	SBD29-12	TSS17-11	SBD	TSS	SI	SI	SIXSI	FourthTSS17-11SBD29-12-24	0.690988
R3	Third	SBD29-12	LPT24-12	SBD	LPT	SC	SI	SCXSI	ThirdLPT24-12SBD29-12-57	1.6901
NK	Nadja	SBD29-12	KTT1-11	SBD	KTT	SC	SI	SCXSI	NadjaKTT1-11SBD29-12-37	1.08708
R4	Fourth	SBD29-12	LPT24-12	SBD	LPT	SC	SI	SCXSI	FourthLPT24-12SBD29-12-57	1.62918
R3	Third	SBD29-12	PTP1-12	SBD	PTP	SC	SI	SCXSI	ThirdPTP1-12SBD29-12-66	1.02904
NK	Nadja	SBD29-12	PTP1-12	SBD	PTP	SC	SI	SCXSI	NadjaPTP1-12SBD29-12-66	1.25552
R4	Fourth	SBD29-12	TC25-11	SBD	TC	SC	SI	SCXSI	FourthTC25-11SBD29-12-43	1.37436
R3	Third	SBD29-12	KTT1-11	SBD	KTT	SC	SI	SCXSI	ThirdKTT1-11SBD29-12-37	1.40352
R4	Fourth	SBD29-12	KTT1-11	SBD	KTT	SC	SI	SCXSI	FourthKTT1-11SBD29-12-37	1.25915
R3	Third	SBD29-12	RON7-12	SBD	RON	SC	SI	SCXSI	ThirdRON7-12SBD29-12-41	-0.112322
R4	Fourth	SBD29-12	PTP1-12	SBD	PTP	SC	SI	SCXSI	FourthPTP1-12SBD29-12-66	-0.137921
R4	Fourth	SBD29-12	TSS17-11	SBD	TSS	SI	SI	SIXSI	FourthTSS17-11SBD29-12-23	0.787175
R3	Third	SBD29-12	TSS17-11	SBD	TSS	SI	SI	SIXSI	ThirdTSS17-11SBD29-12-24	-0.0567259
R3	Third	SBD29-12	TSSA16-11	SBD	TSSA	SC	SI	SCXSI	ThirdTSSA16-11SBD29-12-39	-0.0870979
NK	Nadja	SBD29-12	TC25-11	SBD	TC	SC	SI	SCXSI	NadjaTC25-11SBD29-12-43	0.944695
R3	Third	SBD29-12	TC25-11	SBD	TC	SC	SI	SCXSI	ThirdTC25-11SBD29-12-43	1.53462
R4	Fourth	SBD29-12	SBD11-12	SBD	SBD	SI	SI	WITHINSI	FourthSBD11-12SBD29-12-62	0.360044
NK	Nadja	SBD29-12	LPT24-12	SBD	LPT	SC	SI	SCXSI	NadjaLPT24-12SBD29-12-57	1.76434
R3	Third	SBD29-12	MAN1-11	SBD	MAN	SI	SI	SIXSI	ThirdMAN1-11SBD29-12-21	0.344805
R6	Sixth	TC16-11	SBD22-11	TC	SBD	SI	SC	SIXSC	SixthSBD22-11TC16-11-8	1.30536
NK	Nadja	TC16-11	IND10-11	TC	IND	SI	SC	SIXSC	NadjaIND10-11TC16-11-29	-0.0427053
R5	Fifth	TC16-11	TSSA22-11	TC	TSSA	SC	SC	SCXSC	FifthTSSA22-11TC16-11-90	0.856278
R5	Fifth	TC16-11	LPT1-11	TC	LPT	SC	SC	SCXSC	FifthLPT1-11TC16-11-40	1.25681
NK	Nadja	TC16-11	MAN12-11	TC	MAN	SI	SC	SIXSC	NadjaMAN12-11TC16-11-29	-0.0250068
R5	Fifth	TC16-11	RON21-11	TC	RON	SC	SC	SCXSC	FifthRON21-11TC16-11-10	1.47682
R1	First	TC16-11	TSSA22-11	TC	TSSA	SC	SC	SCXSC	FirstTSSA22-11TC16-11-90	1.65882
NK	Nadja	TC16-11	SBD22-11	TC	SBD	SI	SC	SIXSC	NadjaSBD22-11TC16-11-8	0.609718
R1	First	TC16-11	PIN18-11	TC	PIN	SI	SC	SIXSC	FirstPIN18-11TC16-11-7	1.20347
R6	Sixth	TC16-11	PCR17-11	TC	PCR	SI	SC	SIXSC	SixthPCR17-11TC16-11-29	1.07873
R1	First	TC16-11	RON21-11	TC	RON	SC	SC	SCXSC	FirstRON21-11TC16-11-10	1.23323
R7	Seventh	TC16-11	MAN12-11	TC	MAN	SI	SC	SIXSC	SeventhMAN12-11TC16-11-28	0.0119824
R6	Sixth	TC16-11	IND10-11	TC	IND	SI	SC	SIXSC	SixthIND10-11TC16-11-29	0.351715
R5	Fifth	TC16-11	PIN18-11	TC	PIN	SI	SC	SIXSC	FifthPIN18-11TC16-11-7	0.972573
R2	Second	TC16-11	TC19-11	TC	TC	SC	SC	WITHINSC	SecondTC19-11TC16-11-119	1.27142
R5	Fifth	TC16-11	MAN12-11	TC	MAN	SI	SC	SIXSC	FifthMAN12-11TC16-11-28	-0.151083
R5	Fifth	TC16-11	TSS25-11	TC	TSS	SI	SC	SIXSC	FifthTSS25-11TC16-11-7	0.555297
R5	Fifth	TC16-11	KTT11-11	TC	KTT	SC	SC	SCXSC	FifthKTT11-11TC16-11-10	0.840461
R6	Sixth	TC16-11	PIN18-11	TC	PIN	SI	SC	SIXSC	SixthPIN18-11TC16-11-8	0.0856465
NK	Nadja	TC16-11	TSS25-11	TC	TSS	SI	SC	SIXSC	NadjaTSS25-11TC16-11-8	0.709547
R5	Fifth	TC16-11	TC19-11	TC	TC	SC	SC	WITHINSC	FifthTC19-11TC16-11-119	1.36281
R1	First	TC16-11	MAN12-11	TC	MAN	SI	SC	SIXSC	FirstMAN12-11TC16-11-28	0.728062
R1	First	TC16-11	PCR17-11	TC	PCR	SI	SC	SIXSC	FirstPCR17-11TC16-11-28	1.7148
R1	First	TC16-11	TC19-11	TC	TC	SC	SC	WITHINSC	FirstTC19-11TC16-11-72	1.2432
R5	Fifth	TC16-11	IND10-11	TC	IND	SI	SC	SIXSC	FifthIND10-11TC16-11-28	-0.246563
R5	Fifth	TC16-11	PTP10-11	TC	PTP	SC	SC	SCXSC	FifthPTP10-11TC16-11-78	1.26292
NK	Nadja	TC16-11	PCR17-11	TC	PCR	SI	SC	SIXSC	NadjaPCR17-11TC16-11-29	1.50278
R7	Seventh	TC19-11	SBD28-11	TC	SBD	SI	SC	SIXSC	SeventhSBD28-11TC19-11-8	1.43959
R1	First	TC19-11	TC16-11	TC	TC	SC	SC	WITHINSC	FirstTC16-11TC19-11-93	1.39238
R5	Fifth	TC19-11	RON17-11	TC	RON	SC	SC	SCXSC	FifthRON17-11TC19-11-16	1.38172
R7	Seventh	TC19-11	MAN14-11	TC	MAN	SI	SC	SIXSC	SeventhMAN14-11TC19-11-7	-0.066314
NK	Nadja	TC19-11	PIN23-11	TC	PIN	SI	SC	SIXSC	NadjaPIN23-11TC19-11-8	-0.000792297
R6	Sixth	TC19-11	MAN14-11	TC	MAN	SI	SC	SIXSC	SixthMAN14-11TC19-11-8	1.34929
R5	Fifth	TC19-11	TSSA30-11	TC	TSSA	SC	SC	SCXSC	FifthTSSA30-11TC19-11-16	1.43146
R1	First	TC19-11	PIN23-11	TC	PIN	SI	SC	SIXSC	FirstPIN23-11TC19-11-7	1.39656
R5	Fifth	TC19-11	PIN23-11	TC	PIN	SI	SC	SIXSC	FifthPIN23-11TC19-11-7	1.33713
R1	First	TC19-11	RON17-11	TC	RON	SC	SC	SCXSC	FirstRON17-11TC19-11-16	1.53464
R5	Fifth	TC19-11	IND7-11	TC	IND	SI	SC	SIXSC	FifthIND7-11TC19-11-10	-0.106382
R5	Fifth	TC19-11	TC16-11	TC	TC	SC	SC	WITHINSC	FifthTC16-11TC19-11-93	1.25744
R1	First	TC19-11	TSSA30-11	TC	TSSA	SC	SC	SCXSC	FirstTSSA30-11TC19-11-16	1.43905
R1	First	TC19-11	MAN14-11	TC	MAN	SI	SC	SIXSC	FirstMAN14-11TC19-11-7	0.448009
R5	Fifth	TC19-11	MAN14-11	TC	MAN	SI	SC	SIXSC	FifthMAN14-11TC19-11-7	0.0105322
R5	Fifth	TC19-11	TSSA30-11	TC	TSSA	SC	SC	SCXSC	FifthTSSA30-11TC19-11-60	1.16116
R1	First	TC19-11	PTP7-11	TC	PTP	SC	SC	SCXSC	FirstPTP7-11TC19-11-14	1.03736
R5	Fifth	TC19-11	LPT3-11	TC	LPT	SC	SC	SCXSC	FifthLPT3-11TC19-11-19	1.30082
R1	First	TC19-11	SBD28-11	TC	SBD	SI	SC	SIXSC	FirstSBD28-11TC19-11-7	1.5003
R5	Fifth	TC19-11	SBD28-11	TC	SBD	SI	SC	SIXSC	FifthSBD28-11TC19-11-8	1.19881
R5	Fifth	TC19-11	PTP7-11	TC	PTP	SC	SC	SCXSC	FifthPTP7-11TC19-11-14	0.988517
R2	Second	TC19-11	MAN14-11	TC	MAN	SI	SC	SIXSC	SecondMAN14-11TC19-11-8	0.408416
NK	Nadja	TC19-11	IND7-11	TC	IND	SI	SC	SIXSC	NadjaIND7-11TC19-11-11	-0.00490241
R1	First	TC19-11	TSS11-11	TC	TSS	SI	SC	SIXSC	FirstTSS11-11TC19-11-10	1.36565
NK	Nadja	TC19-11	SBD28-11	TC	SBD	SI	SC	SIXSC	NadjaSBD28-11TC19-11-9	0.906579
R2	Second	TC19-11	PTP7-11	TC	PTP	SC	SC	SCXSC	SecondPTP7-11TC19-11-15	1.0824
R7	Seventh	TC19-11	IND7-11	TC	IND	SI	SC	SIXSC	SeventhIND7-11TC19-11-10	0.012256
R5	Fifth	TC19-11	TSS11-11	TC	TSS	SI	SC	SIXSC	FifthTSS11-11TC19-11-10	0.600425
R5	Fifth	TC19-11	PCR20-11	TC	PCR	SI	SC	SIXSC	FifthPCR20-11TC19-11-7	1.13762
R7	Seventh	TC19-11	PIN23-11	TC	PIN	SI	SC	SIXSC	SeventhPIN23-11TC19-11-7	-0.0380303
R5	Fifth	TC19-11	LPT3-11	TC	LPT	SC	SC	SCXSC	FifthLPT3-11TC19-11-17	0.884076
R6	Sixth	TC19-11	TC16-11	TC	TC	SC	SC	WITHINSC	SixthTC16-11TC19-11-93	1.26604
R2	Second	TC19-11	TC8-11	TC	TC	SC	SC	WITHINSC	SecondTC8-11TC19-11-143	1.10516
R1	First	TC19-11	TSSA30-11	TC	TSSA	SC	SC	SCXSC	FirstTSSA30-11TC19-11-60	1.4408
R2	Second	TC19-11	TC16-11	TC	TC	SC	SC	WITHINSC	SecondTC16-11TC19-11-93	1.54667
R2	Second	TC19-11	TSSA30-11	TC	TSSA	SC	SC	SCXSC	SecondTSSA30-11TC19-11-17	1.63374
R6	Sixth	TC19-11	PCR20-11	TC	PCR	SI	SC	SIXSC	SixthPCR20-11TC19-11-8	1.25165
R1	First	TC19-11	TC8-11	TC	TC	SC	SC	WITHINSC	FirstTC8-11TC19-11-143	1.18826
R1	First	TC19-11	LPT3-11	TC	LPT	SC	SC	SCXSC	FirstLPT3-11TC19-11-17	1.77614
R2	Second	TC19-11	TSSA30-11	TC	TSSA	SC	SC	SCXSC	SecondTSSA30-11TC19-11-61	1.53362
R1	First	TC19-11	IND7-11	TC	IND	SI	SC	SIXSC	FirstIND7-11TC19-11-10	1.44646
R4	Fourth	TC21-11	TC25-11	TC	TC	SC	SC	WITHINSC	FourthTC25-11TC21-11-32	1.144
R4	Fourth	TC21-11	TC24-11	TC	TC	SC	SC	WITHINSC	FourthTC24-11TC21-11-32	0.946296
R4	Fourth	TC21-11	TSSA9-11	TC	TSSA	SC	SC	SCXSC	FourthTSSA9-11TC21-11-11	1.26619
R3	Third	TC21-11	TSSA9-11	TC	TSSA	SC	SC	SCXSC	ThirdTSSA9-11TC21-11-11	0.951686
R3	Third	TC21-11	TC25-11	TC	TC	SC	SC	WITHINSC	ThirdTC25-11TC21-11-32	1.11667
R4	Fourth	TC21-11	RON3-11	TC	RON	SC	SC	SCXSC	FourthRON3-11TC21-11-67	0.918902
R3	Third	TC21-11	RON3-11	TC	RON	SC	SC	SCXSC	ThirdRON3-11TC21-11-67	0.875818
R3	Third	TC24-11	LPT10-11	TC	LPT	SC	SC	SCXSC	ThirdLPT10-11TC24-11-70	1.64458
R4	Fourth	TC24-11	KTT2-11	TC	KTT	SC	SC	SCXSC	FourthKTT2-11TC24-11-10	1.16208
R4	Fourth	TC24-11	TSSA10-11	TC	TSSA	SC	SC	SCXSC	FourthTSSA10-11TC24-11-7	1.47985
R4	Fourth	TC24-11	RON14-11	TC	RON	SC	SC	SCXSC	FourthRON14-11TC24-11-9	1.12684
R3	Third	TC24-11	TC25-11	TC	TC	SC	SC	WITHINSC	ThirdTC25-11TC24-11-28	1.11093
NK	Nadja	TC24-11	PCR1-11	TC	PCR	SI	SC	SIXSC	NadjaPCR1-11TC24-11-53	-0.18552
R3	Third	TC24-11	KTT2-11	TC	KTT	SC	SC	SCXSC	ThirdKTT2-11TC24-11-10	1.25849
R4	Fourth	TC24-11	SBD11-12	TC	SBD	SI	SC	SIXSC	FourthSBD11-12TC24-11-40	1.45122
R3	Third	TC24-11	TSSA10-11	TC	TSSA	SC	SC	SCXSC	ThirdTSSA10-11TC24-11-7	1.486
R3	Third	TC24-11	PCR1-11	TC	PCR	SI	SC	SIXSC	ThirdPCR1-11TC24-11-53	-0.144324
R3	Third	TC24-11	IND15-11	TC	IND	SI	SC	SIXSC	ThirdIND15-11TC24-11-50	1.41253
R4	Fourth	TC24-11	PCR1-11	TC	PCR	SI	SC	SIXSC	FourthPCR1-11TC24-11-53	-0.0862122
R4	Fourth	TC24-11	MAN27-12	TC	MAN	SI	SC	SIXSC	FourthMAN27-12TC24-11-46	1.27824
R3	Third	TC24-11	RON14-11	TC	RON	SC	SC	SCXSC	ThirdRON14-11TC24-11-9	1.11584
R3	Third	TC24-11	PTP8-11	TC	PTP	SC	SC	SCXSC	ThirdPTP8-11TC24-11-7	1.17297
R3	Third	TC24-11	SBD11-12	TC	SBD	SI	SC	SIXSC	ThirdSBD11-12TC24-11-40	1.10981
R4	Fourth	TC24-11	IND15-11	TC	IND	SI	SC	SIXSC	FourthIND15-11TC24-11-50	1.40518
R3	Third	TC24-11	PIN8-12	TC	PIN	SI	SC	SIXSC	ThirdPIN8-12TC24-11-38	0.964091
R4	Fourth	TC24-11	TC25-11	TC	TC	SC	SC	WITHINSC	FourthTC25-11TC24-11-28	1.31854
R4	Fourth	TC24-11	LPT10-11	TC	LPT	SC	SC	SCXSC	FourthLPT10-11TC24-11-70	1.57646
R3	Third	TC25-11	PIN20-11	TC	PIN	SI	SC	SIXSC	ThirdPIN20-11TC25-11-41	-0.0899638
R4	Fourth	TC25-11	IND9-11	TC	IND	SI	SC	SIXSC	FourthIND9-11TC25-11-41	-0.0782408
R4	Fourth	TC25-11	PTP1-12	TC	PTP	SC	SC	SCXSC	FourthPTP1-12TC25-11-75	1.19807
R4	Fourth	TC25-11	RON7-12	TC	RON	SC	SC	SCXSC	FourthRON7-12TC25-11-7	1.20305
R3	Third	TC25-11	TSSA16-11	TC	TSSA	SC	SC	SCXSC	ThirdTSSA16-11TC25-11-7	1.66815
R3	Third	TC25-11	LPT24-12	TC	LPT	SC	SC	SCXSC	ThirdLPT24-12TC25-11-7	1.64289
R4	Fourth	TC25-11	MAN1-11	TC	MAN	SI	SC	SIXSC	FourthMAN1-11TC25-11-40	1.46681
R3	Third	TC25-11	KTT1-11	TC	KTT	SC	SC	SCXSC	ThirdKTT1-11TC25-11-11	0.70402
R4	Fourth	TC25-11	TC24-11	TC	TC	SC	SC	WITHINSC	FourthTC24-11TC25-11-28	0.977314
R4	Fourth	TC25-11	LPT24-12	TC	LPT	SC	SC	SCXSC	FourthLPT24-12TC25-11-7	1.37123
R3	Third	TC25-11	RON7-12	TC	RON	SC	SC	SCXSC	ThirdRON7-12TC25-11-7	1.41492
R4	Fourth	TC25-11	KTT1-11	TC	KTT	SC	SC	SCXSC	FourthKTT1-11TC25-11-11	0.757169
R3	Third	TC25-11	TC24-11	TC	TC	SC	SC	WITHINSC	ThirdTC24-11TC25-11-28	1.1451
R4	Fourth	TC25-11	PIN20-11	TC	PIN	SI	SC	SIXSC	FourthPIN20-11TC25-11-41	1.08974
R3	Third	TC25-11	MAN1-11	TC	MAN	SI	SC	SIXSC	ThirdMAN1-11TC25-11-40	1.27377
R3	Third	TC25-11	TC21-11	TC	TC	SC	SC	WITHINSC	ThirdTC21-11TC25-11-35	1.09125
R3	Third	TC25-11	IND9-11	TC	IND	SI	SC	SIXSC	ThirdIND9-11TC25-11-41	1.2405
R4	Fourth	TC25-11	TSSA16-11	TC	TSSA	SC	SC	SCXSC	FourthTSSA16-11TC25-11-7	1.38076
R3	Third	TC25-11	PTP1-12	TC	PTP	SC	SC	SCXSC	ThirdPTP1-12TC25-11-75	1.43391
NK	Nadja	TC8-11	PCR5-11	TC	PCR	SI	SC	SIXSC	NadjaPCR5-11TC8-11-14	-0.0378606
R2	Second	TC8-11	TC19-11	TC	TC	SC	SC	WITHINSC	SecondTC19-11TC8-11-82	1.56416
R1	First	TC8-11	RON4-11	TC	RON	SC	SC	SCXSC	FirstRON4-11TC8-11-29	1.16797
R1	First	TC8-11	PCR5-11	TC	PCR	SI	SC	SIXSC	FirstPCR5-11TC8-11-13	0.108173
R5	Fifth	TC8-11	RON4-11	TC	RON	SC	SC	SCXSC	FifthRON4-11TC8-11-29	1.2249
R6	Sixth	TC8-11	SBD18-11	TC	SBD	SI	SC	SIXSC	SixthSBD18-11TC8-11-35	-0.0966999
R1	First	TC8-11	LPT27-11	TC	LPT	SC	SC	SCXSC	FirstLPT27-11TC8-11-28	1.57224
R2	Second	TC8-11	MAN8-11	TC	MAN	SI	SC	SIXSC	SecondMAN8-11TC8-11-14	0.191029
R2	Second	TC8-11	RON4-11	TC	RON	SC	SC	SCXSC	SecondRON4-11TC8-11-29	1.19668
R2	Second	TC8-11	TSS28-11	TC	TSS	SI	SC	SIXSC	SecondTSS28-11TC8-11-69	1.8145
R6	Sixth	TC8-11	PCR5-11	TC	PCR	SI	SC	SIXSC	SixthPCR5-11TC8-11-14	0.00240385
R5	Fifth	TC8-11	PIN13-11	TC	PIN	SI	SC	SIXSC	FifthPIN13-11TC8-11-19	1.2519
R1	First	TC8-11	TSSA19-11	TC	TSSA	SC	SC	SCXSC	FirstTSSA19-11TC8-11-51	1.71767
R1	First	TC8-11	TSS28-11	TC	TSS	SI	SC	SIXSC	FirstTSS28-11TC8-11-13	1.08233
R1	First	TC8-11	SBD18-11	TC	SBD	SI	SC	SIXSC	FirstSBD18-11TC8-11-34	1.01046
NK	Nadja	TC8-11	MAN8-11	TC	MAN	SI	SC	SIXSC	NadjaMAN8-11TC8-11-13	1.4655
R2	Second	TC8-11	SBD18-11	TC	SBD	SI	SC	SIXSC	SecondSBD18-11TC8-11-35	0.581639
R6	Sixth	TC8-11	TC19-11	TC	TC	SC	SC	WITHINSC	SixthTC19-11TC8-11-73	1.6311
R2	Second	TC8-11	IND4-11	TC	IND	SI	SC	SIXSC	SecondIND4-11TC8-11-32	0.853964
R2	Second	TC8-11	TSSA19-11	TC	TSSA	SC	SC	SCXSC	SecondTSSA19-11TC8-11-51	1.68085
R5	Fifth	TC8-11	TSSA19-11	TC	TSSA	SC	SC	SCXSC	FifthTSSA19-11TC8-11-51	1.28452
R1	First	TC8-11	TC16-11	TC	TC	SC	SC	WITHINSC	FirstTC16-11TC8-11-90	1.46512
R1	First	TC8-11	PTP3-11	TC	PTP	SC	SC	SCXSC	FirstPTP3-11TC8-11-17	1.0964
R6	Sixth	TC8-11	MAN8-11	TC	MAN	SI	SC	SIXSC	SixthMAN8-11TC8-11-14	1.62516
R5	Fifth	TC8-11	PTP3-11	TC	PTP	SC	SC	SCXSC	FifthPTP3-11TC8-11-17	1.02605
R5	Fifth	TC8-11	KTT7-11	TC	KTT	SC	SC	SCXSC	FifthKTT7-11TC8-11-39	1.20565
R5	Fifth	TC8-11	SBD18-11	TC	SBD	SI	SC	SIXSC	FifthSBD18-11TC8-11-34	0.0178434
R7	Seventh	TC8-11	SBD18-11	TC	SBD	SI	SC	SIXSC	SeventhSBD18-11TC8-11-34	1.40157
R1	First	TC8-11	TC19-11	TC	TC	SC	SC	WITHINSC	FirstTC19-11TC8-11-81	1.30848
R5	Fifth	TC8-11	PCR5-11	TC	PCR	SI	SC	SIXSC	FifthPCR5-11TC8-11-13	-0.078726
R5	Fifth	TC8-11	MAN8-11	TC	MAN	SI	SC	SIXSC	FifthMAN8-11TC8-11-13	-0.136136
R5	Fifth	TSS11-11	SBD28-11	TSS	SBD	SI	SI	SIXSI	FifthSBD28-11TSS11-11-34	-0.197767
R1	First	TSS11-11	PIN23-11	TSS	PIN	SI	SI	SIXSI	FirstPIN23-11TSS11-11-40	0.225034
R6	Sixth	TSS11-11	KTT17-11	TSS	KTT	SC	SI	SCXSI	SixthKTT17-11TSS11-11-61	0.911685
R7	Seventh	TSS11-11	PTP7-11	TSS	PTP	SC	SI	SCXSI	SeventhPTP7-11TSS11-11-116	1.18668
R5	Fifth	TSS11-11	MAN14-11	TSS	MAN	SI	SI	SIXSI	FifthMAN14-11TSS11-11-43	-0.151412
R7	Seventh	TSS11-11	LPT3-11	TSS	LPT	SC	SI	SCXSI	SeventhLPT3-11TSS11-11-66	1.86389
R2	Second	TSS11-11	TSSA30-11	TSS	TSSA	SC	SI	SCXSI	SecondTSSA30-11TSS11-11-114	1.47737
R6	Sixth	TSS11-11	TC19-11	TSS	TC	SC	SI	SCXSI	SixthTC19-11TSS11-11-117	1.40253
R5	Fifth	TSS11-11	LPT3-11	TSS	LPT	SC	SI	SCXSI	FifthLPT3-11TSS11-11-66	0.310951
R5	Fifth	TSS11-11	TC19-11	TSS	TC	SC	SI	SCXSI	FifthTC19-11TSS11-11-116	1.67076
R1	First	TSS11-11	MAN14-11	TSS	MAN	SI	SI	SIXSI	FirstMAN14-11TSS11-11-43	0.114026
NK	Nadja	TSS11-11	LPT3-11	TSS	LPT	SC	SI	SCXSI	NadjaLPT3-11TSS11-11-66	0.984498
R1	First	TSS11-11	PTP7-11	TSS	PTP	SC	SI	SCXSI	FirstPTP7-11TSS11-11-116	1.1263
R5	Fifth	TSS11-11	KTT17-11	TSS	KTT	SC	SI	SCXSI	FifthKTT17-11TSS11-11-60	0.562529
R2	Second	TSS11-11	TC19-11	TSS	TC	SC	SI	SCXSI	SecondTC19-11TSS11-11-117	1.25501
R5	Fifth	TSS11-11	PIN23-11	TSS	PIN	SI	SI	SIXSI	FifthPIN23-11TSS11-11-40	-0.0440917
R5	Fifth	TSS11-11	IND7-11	TSS	IND	SI	SI	SIXSI	FifthIND7-11TSS11-11-37	-0.192418
R2	Second	TSS11-11	PTP7-11	TSS	PTP	SC	SI	SCXSI	SecondPTP7-11TSS11-11-117	1.23439
R1	First	TSS11-11	TC19-11	TSS	TC	SC	SI	SCXSI	FirstTC19-11TSS11-11-116	1.46188
R5	Fifth	TSS11-11	PTP7-11	TSS	PTP	SC	SI	SCXSI	FifthPTP7-11TSS11-11-116	1.31164
R2	Second	TSS11-11	MAN14-11	TSS	MAN	SI	SI	SIXSI	SecondMAN14-11TSS11-11-43	-0.0101475
R7	Seventh	TSS11-11	TC19-11	TSS	TC	SC	SI	SCXSI	SeventhTC19-11TSS11-11-116	1.34491
NK	Nadja	TSS11-11	KTT17-11	TSS	KTT	SC	SI	SCXSI	NadjaKTT17-11TSS11-11-61	0.529703
R1	First	TSS11-11	PCR20-11	TSS	PCR	SI	SI	SIXSI	FirstPCR20-11TSS11-11-40	0.24134
R2	Second	TSS11-11	PCR20-11	TSS	PCR	SI	SI	SIXSI	SecondPCR20-11TSS11-11-40	0.471328
R7	Seventh	TSS11-11	KTT17-11	TSS	KTT	SC	SI	SCXSI	SeventhKTT17-11TSS11-11-60	0.655041
R4	Fourth	TSS12-11	LPT10-11	TSS	LPT	SC	SI	SCXSI	FourthLPT10-11TSS12-11-39	1.68732
NK	Nadja	TSS12-11	TC24-11	TSS	TC	SC	SI	SCXSI	NadjaTC24-11TSS12-11-45	1.19682
R4	Fourth	TSS12-11	RON14-11	TSS	RON	SC	SI	SCXSI	FourthRON14-11TSS12-11-47	0.43407
R4	Fourth	TSS12-11	SBD11-12	TSS	SBD	SI	SI	SIXSI	FourthSBD11-12TSS12-11-19	0.0791417
R3	Third	TSS12-11	KTT2-11	TSS	KTT	SC	SI	SCXSI	ThirdKTT2-11TSS12-11-49	1.58763
R4	Fourth	TSS12-11	MAN27-12	TSS	MAN	SI	SI	SIXSI	FourthMAN27-12TSS12-11-7	-0.0422892
NK	Nadja	TSS12-11	RON14-11	TSS	RON	SC	SI	SCXSI	NadjaRON14-11TSS12-11-47	0.249529
R4	Fourth	TSS12-11	PCR1-11	TSS	PCR	SI	SI	SIXSI	FourthPCR1-11TSS12-11-11	-0.0600687
R4	Fourth	TSS12-11	KTT2-11	TSS	KTT	SC	SI	SCXSI	FourthKTT2-11TSS12-11-49	0.0229814
R3	Third	TSS12-11	RON14-11	TSS	RON	SC	SI	SCXSI	ThirdRON14-11TSS12-11-47	-0.0830848
R3	Third	TSS12-11	SBD11-12	TSS	SBD	SI	SI	SIXSI	ThirdSBD11-12TSS12-11-19	-0.134875
R3	Third	TSS12-11	LPT10-11	TSS	LPT	SC	SI	SCXSI	ThirdLPT10-11TSS12-11-39	1.08989
NK	Nadja	TSS12-11	KTT2-11	TSS	KTT	SC	SI	SCXSI	NadjaKTT2-11TSS12-11-49	0.589583
R3	Third	TSS12-11	PCR1-11	TSS	PCR	SI	SI	SIXSI	ThirdPCR1-11TSS12-11-11	-0.108315
R4	Fourth	TSS12-11	TC24-11	TSS	TC	SC	SI	SCXSI	FourthTC24-11TSS12-11-45	0.93843
R4	Fourth	TSS12-11	PIN8-12	TSS	PIN	SI	SI	SIXSI	FourthPIN8-12TSS12-11-16	-0.0425296
R3	Third	TSS12-11	TC24-11	TSS	TC	SC	SI	SCXSI	ThirdTC24-11TSS12-11-45	1.10495
R4	Fourth	TSS12-11	IND15-11	TSS	IND	SI	SI	SIXSI	FourthIND15-11TSS12-11-24	-0.0317611
R3	Third	TSS17-11	TC25-11	TSS	TC	SC	SI	SCXSI	ThirdTC25-11TSS17-11-37	1.34243
R3	Third	TSS17-11	RON7-12	TSS	RON	SC	SI	SCXSI	ThirdRON7-12TSS17-11-47	-0.274153
R4	Fourth	TSS17-11	KTT1-11	TSS	KTT	SC	SI	SCXSI	FourthKTT1-11TSS17-11-45	0.258016
NK	Nadja	TSS17-11	KTT1-11	TSS	KTT	SC	SI	SCXSI	NadjaKTT1-11TSS17-11-45	0.821097
R3	Third	TSS17-11	PTP1-12	TSS	PTP	SC	SI	SCXSI	ThirdPTP1-12TSS17-11-47	-0.212124
R3	Third	TSS17-11	IND9-11	TSS	IND	SI	SI	SIXSI	ThirdIND9-11TSS17-11-15	-0.184491
R4	Fourth	TSS17-11	IND9-11	TSS	IND	SI	SI	SIXSI	FourthIND9-11TSS17-11-15	-0.0809668
NK	Nadja	TSS17-11	PTP1-12	TSS	PTP	SC	SI	SCXSI	NadjaPTP1-12TSS17-11-47	-0.245072
R4	Fourth	TSS17-11	RON7-12	TSS	RON	SC	SI	SCXSI	FourthRON7-12TSS17-11-47	1.92855
R4	Fourth	TSS17-11	PTP1-12	TSS	PTP	SC	SI	SCXSI	FourthPTP1-12TSS17-11-47	-0.057751
NK	Nadja	TSS17-11	TC25-11	TSS	TC	SC	SI	SCXSI	NadjaTC25-11TSS17-11-37	1.2481
NK	Nadja	TSS17-11	RON7-12	TSS	RON	SC	SI	SCXSI	NadjaRON7-12TSS17-11-47	1.56646
R4	Fourth	TSS17-11	TC25-11	TSS	TC	SC	SI	SCXSI	FourthTC25-11TSS17-11-37	1.46169
R3	Third	TSS17-11	KTT1-11	TSS	KTT	SC	SI	SCXSI	ThirdKTT1-11TSS17-11-45	0.921786
NK	Nadja	TSS25-11	PTP10-11	TSS	PTP	SC	SI	SCXSI	NadjaPTP10-11TSS25-11-115	0.511637
R5	Fifth	TSS25-11	MAN12-11	TSS	MAN	SI	SI	SIXSI	FifthMAN12-11TSS25-11-65	-0.162959
R5	Fifth	TSS25-11	RON21-11	TSS	RON	SC	SI	SCXSI	FifthRON21-11TSS25-11-81	0.906144
R5	Fifth	TSS25-11	TSS11-11	TSS	TSS	SI	SI	WITHINSI	FifthTSS11-11TSS25-11-47	0.189557
R6	Sixth	TSS25-11	RON21-11	TSS	RON	SC	SI	SCXSI	SixthRON21-11TSS25-11-82	-0.15121
R1	First	TSS25-11	RON21-11	TSS	RON	SC	SI	SCXSI	FirstRON21-11TSS25-11-81	0.315051
R5	Fifth	TSS25-11	PCR17-11	TSS	PCR	SI	SI	SIXSI	FifthPCR17-11TSS25-11-55	0.0120486
NK	Nadja	TSS25-11	KTT11-11	TSS	KTT	SC	SI	SCXSI	NadjaKTT11-11TSS25-11-69	1.4131
R1	First	TSS25-11	MAN12-11	TSS	MAN	SI	SI	SIXSI	FirstMAN12-11TSS25-11-65	-0.0740724
R5	Fifth	TSS25-11	SBD22-11	TSS	SBD	SI	SI	SIXSI	FifthSBD22-11TSS25-11-67	0.2426
R2	Second	TSS25-11	TC16-11	TSS	TC	SC	SI	SCXSI	SecondTC16-11TSS25-11-63	1.02121
R6	Sixth	TSS25-11	TC16-11	TSS	TC	SC	SI	SCXSI	SixthTC16-11TSS25-11-63	1.84229
R2	Second	TSS25-11	MAN12-11	TSS	MAN	SI	SI	SIXSI	SecondMAN12-11TSS25-11-66	-0.083067
R1	First	TSS25-11	LPT1-11	TSS	LPT	SC	SI	SCXSI	FirstLPT1-11TSS25-11-60	1.87277
R1	First	TSS25-11	PCR17-11	TSS	PCR	SI	SI	SIXSI	FirstPCR17-11TSS25-11-55	0.406931
R5	Fifth	TSS25-11	PTP10-11	TSS	PTP	SC	SI	SCXSI	FifthPTP10-11TSS25-11-115	-0.147076
R1	First	TSS25-11	IND10-11	TSS	IND	SI	SI	SIXSI	FirstIND10-11TSS25-11-51/52	-0.205096
R5	Fifth	TSS25-11	TC16-11	TSS	TC	SC	SI	SCXSI	FifthTC16-11TSS25-11-63	1.28146
R5	Fifth	TSS25-11	PIN18-11	TSS	PIN	SI	SI	SIXSI	FifthPIN18-11TSS25-11-62	0.253824
R1	First	TSS25-11	PIN18-11	TSS	PIN	SI	SI	SIXSI	FirstPIN18-11TSS25-11-62	0.503116
R7	Seventh	TSS28-11	PTP3-11	TSS	PTP	SC	SI	SCXSI	SeventhPTP3-11TSS28-11-110	1.63168
R1	First	TSS28-11	TSSA19-11	TSS	TSSA	SC	SI	SCXSI	FirstTSSA19-11TSS28-11-112	2.71058
NK	Nadja	TSS28-11	LPT27-11	TSS	LPT	SC	SI	SCXSI	NadjaLPT27-11TSS28-11-64	1.25902
R2	Second	TSS28-11	TC8-11	TSS	TC	SC	SI	SCXSI	SecondTC8-11TSS28-11-111	2.02279
R2	Second	TSS28-11	PIN13-11	TSS	PIN	SI	SI	SIXSI	SecondPIN13-11TSS28-11-60	-0.216157
R6	Sixth	TSS28-11	TSSA19-11	TSS	TSSA	SC	SI	SCXSI	SixthTSSA19-11TSS28-11-110	1.94814
R1	First	TSS28-11	PCR5-11	TSS	PCR	SI	SI	SIXSI	FirstPCR5-11TSS28-11-63	-0.0813804
R1	First	TSS28-11	LPT27-11	TSS	LPT	SC	SI	SCXSI	FirstLPT27-11TSS28-11-63	2.11889
R6	Sixth	TSS28-11	RON4-11	TSS	RON	SC	SI	SCXSI	SixthRON4-11TSS28-11-58	0.891444
R5	Fifth	TSS28-11	SBD18-11	TSS	SBD	SI	SI	SIXSI	FifthSBD18-11TSS28-11-60	-0.245191
R2	Second	TSS28-11	SBD18-11	TSS	SBD	SI	SI	SIXSI	SecondSBD18-11TSS28-11-60	0.0555511
R5	Fifth	TSS28-11	TSS11-11	TSS	TSS	SI	SI	WITHINSI	FifthTSS11-11TSS28-11-50	-0.346219
R2	Second	TSS28-11	TSSA19-11	TSS	TSSA	SC	SI	SCXSI	SecondTSSA19-11TSS28-11-112	2.4407
R5	Fifth	TSS28-11	PTP3-11	TSS	PTP	SC	SI	SCXSI	FifthPTP3-11TSS28-11-110	1.61193
NK	Nadja	TSS28-11	PTP3-11	TSS	PTP	SC	SI	SCXSI	NadjaPTP3-11TSS28-11-111	0.484798
R5	Fifth	TSS28-11	LPT27-11	TSS	LPT	SC	SI	SCXSI	FifthLPT27-11TSS28-11-63	1.10687
R5	Fifth	TSS28-11	PCR5-11	TSS	PCR	SI	SI	SIXSI	FifthPCR5-11TSS28-11-63	-0.253927
R1	First	TSS28-11	PTP3-11	TSS	PTP	SC	SI	SCXSI	FirstPTP3-11TSS28-11-110	1.76191
R7	Seventh	TSS28-11	LPT27-11	TSS	LPT	SC	SI	SCXSI	SeventhLPT27-11TSS28-11-63	1.19348
R1	First	TSS28-11	RON4-11	TSS	RON	SC	SI	SCXSI	FirstRON4-11TSS28-11-57	0.754617
R3	Third	TSS6-11	PIN3-11	TSS	PIN	SI	SI	SIXSI	ThirdPIN3-11TSS6-11-11	-0.127448
R4	Fourth	TSS6-11	RON3-11	TSS	RON	SC	SI	SCXSI	FourthRON3-11TSS6-11-41	0.11713
R3	Third	TSS6-11	SBD20-12	TSS	SBD	SI	SI	SIXSI	ThirdSBD20-12TSS6-11-24	-0.0951877
R4	Fourth	TSS6-11	PIN3-11	TSS	PIN	SI	SI	SIXSI	FourthPIN3-11TSS6-11-11	-0.0341111
R4	Fourth	TSS6-11	SBD20-12	TSS	SBD	SI	SI	SIXSI	FourthSBD20-12TSS6-11-24	-0.0719196
R4	Fourth	TSS6-11	TC21-11	TSS	TC	SC	SI	SCXSI	FourthTC21-11TSS6-11-49	1.56842
R3	Third	TSS6-11	TC21-11	TSS	TC	SC	SI	SCXSI	ThirdTC21-11TSS6-11-49	1.32536
R3	Third	TSS6-11	TSS17-11	TSS	TSS	SI	SI	WITHINSI	ThirdTSS17-11TSS6-11-33	0.658462
R3	Third	TSS6-11	RON3-11	TSS	RON	SC	SI	SCXSI	ThirdRON3-11TSS6-11-41	0.302343
R4	Fourth	TSSA10-11	PCR1-11	TSSA	PCR	SI	SC	SIXSC	FourthPCR1-11TSSA10-11-38	-0.127777
R4	Fourth	TSSA10-11	PIN8-12	TSSA	PIN	SI	SC	SIXSC	FourthPIN8-12TSSA10-11-42	0.48278
NK	Nadja	TSSA10-11	SBD11-12	TSSA	SBD	SI	SC	SIXSC	NadjaSBD11-12TSSA10-11-42	-0.0938875
R3	Third	TSSA10-11	TSSA16-11	TSSA	TSSA	SC	SC	WITHINSC	ThirdTSSA16-11TSSA10-11-30	0.586664
R3	Third	TSSA10-11	PCR1-11	TSSA	PCR	SI	SC	SIXSC	ThirdPCR1-11TSSA10-11-38	-0.15815
NK	Nadja	TSSA10-11	PCR1-11	TSSA	PCR	SI	SC	SIXSC	NadjaPCR1-11TSSA10-11-38	-0.015012
R3	Third	TSSA10-11	RON14-11	TSSA	RON	SC	SC	SCXSC	ThirdRON14-11TSSA10-11-11	1.20952
R4	Fourth	TSSA10-11	TC24-11	TSSA	TC	SC	SC	SCXSC	FourthTC24-11TSSA10-11-11	1.49455
R3	Third	TSSA10-11	SBD11-12	TSSA	SBD	SI	SC	SIXSC	ThirdSBD11-12TSSA10-11-42	-0.0932857
R4	Fourth	TSSA10-11	KTT2-11	TSSA	KTT	SC	SC	SCXSC	FourthKTT2-11TSSA10-11-20	1.60454
R4	Fourth	TSSA10-11	TSSA16-11	TSSA	TSSA	SC	SC	WITHINSC	FourthTSSA16-11TSSA10-11-30	0.554198
R3	Third	TSSA10-11	TC24-11	TSSA	TC	SC	SC	SCXSC	ThirdTC24-11TSSA10-11-11	1.3459
R3	Third	TSSA16-11	TC25-11	TSSA	TC	SC	SC	SCXSC	ThirdTC25-11TSSA16-11-7	1.54144
R3	Third	TSSA16-11	KTT1-11	TSSA	KTT	SC	SC	SCXSC	ThirdKTT1-11TSSA16-11-15	1.45155
R4	Fourth	TSSA16-11	PCR9-12	TSSA	PCR	SI	SC	SIXSC	FourthPCR9-12TSSA16-11-41	-0.0548043
R4	Fourth	TSSA16-11	RON7-12	TSSA	RON	SC	SC	SCXSC	FourthRON7-12TSSA16-11-11	1.65441
R4	Fourth	TSSA16-11	TSS17-11	TSSA	TSS	SI	SC	SIXSC	FourthTSS17-11TSSA16-11-58	0.27467
R4	Fourth	TSSA16-11	PIN20-11	TSSA	PIN	SI	SC	SIXSC	FourthPIN20-11TSSA16-11-54	0.506042
R3	Third	TSSA16-11	IND9-11	TSSA	IND	SI	SC	SIXSC	ThirdIND9-11TSSA16-11-50	0.367445
R4	Fourth	TSSA16-11	TC25-11	TSSA	TC	SC	SC	SCXSC	FourthTC25-11TSSA16-11-7	1.41015
NK	Nadja	TSSA16-11	TSS17-11	TSSA	TSS	SI	SC	SIXSC	NadjaTSS17-11TSSA16-11-57	1.12239
R3	Third	TSSA16-11	RON7-12	TSSA	RON	SC	SC	SCXSC	ThirdRON7-12TSSA16-11-11	0.656714
R4	Fourth	TSSA16-11	IND9-11	TSSA	IND	SI	SC	SIXSC	FourthIND9-11TSSA16-11-50	-0.129582
R3	Third	TSSA16-11	MAN1-11	TSSA	MAN	SI	SC	SIXSC	ThirdMAN1-11TSSA16-11-52	0.302186
R3	Third	TSSA16-11	TSS17-11	TSSA	TSS	SI	SC	SIXSC	ThirdTSS17-11TSSA16-11-57	0.468816
NK	Nadja	TSSA16-11	IND9-11	TSSA	IND	SI	SC	SIXSC	NadjaIND9-11TSSA16-11-50	-0.265554
R3	Third	TSSA16-11	PTP1-12	TSSA	PTP	SC	SC	SCXSC	ThirdPTP1-12TSSA16-11-7	-0.101795
R4	Fourth	TSSA16-11	PTP1-12	TSSA	PTP	SC	SC	SCXSC	FourthPTP1-12TSSA16-11-7	1.45149
R3	Third	TSSA16-11	PIN20-11	TSSA	PIN	SI	SC	SIXSC	ThirdPIN20-11TSSA16-11-54	-0.014129
NK	Nadja	TSSA16-11	PIN20-11	TSSA	PIN	SI	SC	SIXSC	NadjaPIN20-11TSSA16-11-54	0.104109
NK	Nadja	TSSA16-11	PCR9-12	TSSA	PCR	SI	SC	SIXSC	NadjaPCR9-12TSSA16-11-41	0.552313
R3	Third	TSSA16-11	LPT24-12	TSSA	LPT	SC	SC	SCXSC	ThirdLPT24-12TSSA16-11-13	1.77771
R1	First	TSSA19-11	RON4-11	TSSA	RON	SC	SC	SCXSC	FirstRON4-11TSSA19-11-14	1.75297
R2	Second	TSSA19-11	KTT7-11	TSSA	KTT	SC	SC	SCXSC	SecondKTT7-11TSSA19-11-43	1.89106
R1	First	TSSA19-11	LPT27-11	TSSA	LPT	SC	SC	SCXSC	FirstLPT27-11TSSA19-11-37	1.52133
R5	Fifth	TSSA19-11	TSSA30-11	TSSA	TSSA	SC	SC	WITHINSC	FifthTSSA30-11TSSA19-11-87	1.28011
R2	Second	TSSA19-11	TC8-11	TSSA	TC	SC	SC	SCXSC	SecondTC8-11TSSA19-11-14	1.66772
R5	Fifth	TSSA19-11	LPT27-11	TSSA	LPT	SC	SC	SCXSC	FifthLPT27-11TSSA19-11-37	0.715066
R5	Fifth	TSSA19-11	PTP3-11	TSSA	PTP	SC	SC	SCXSC	FifthPTP3-11TSSA19-11-75	1.21076
R2	Second	TSSA19-11	TSSA30-11	TSSA	TSSA	SC	SC	WITHINSC	SecondTSSA30-11TSSA19-11-87	1.5869
R1	First	TSSA19-11	TC8-11	TSSA	TC	SC	SC	SCXSC	FirstTC8-11TSSA19-11-13	1.75012
R2	Second	TSSA19-11	SBD18-11	TSSA	SBD	SI	SC	SIXSC	SecondSBD18-11TSSA19-11-26	0.278612
R7	Seventh	TSSA19-11	TSS28-11	TSSA	TSS	SI	SC	SIXSC	SeventhTSS28-11TSSA19-11-4	-0.244808
R5	Fifth	TSSA19-11	PIN13-11	TSSA	PIN	SI	SC	SIXSC	FifthPIN13-11TSSA19-11-26	1.96657
R5	Fifth	TSSA19-11	TC8-11	TSSA	TC	SC	SC	SCXSC	FifthTC8-11TSSA19-11-13	1.87992
R6	Sixth	TSSA19-11	MAN8-11	TSSA	MAN	SI	SC	SIXSC	SixthMAN8-11TSSA19-11-5	-0.054009
R1	First	TSSA19-11	MAN8-11	TSSA	MAN	SI	SC	SIXSC	FirstMAN8-11TSSA19-11-4	1.87881
R1	First	TSSA19-11	TSSA30-11	TSSA	TSSA	SC	SC	WITHINSC	FirstTSSA30-11TSSA19-11-87	1.22832
R6	Sixth	TSSA19-11	PCR5-11	TSSA	PCR	SI	SC	SIXSC	SixthPCR5-11TSSA19-11-5	-0.218726
R5	Fifth	TSSA19-11	KTT7-11	TSSA	KTT	SC	SC	SCXSC	FifthKTT7-11TSSA19-11-42	1.25721
R1	First	TSSA19-11	IND4-11	TSSA	IND	SI	SC	SIXSC	FirstIND4-11TSSA19-11-22	0.884254
R2	Second	TSSA19-11	TSS28-11	TSSA	TSS	SI	SC	SIXSC	SecondTSS28-11TSSA19-11-49	2.04842
R2	Second	TSSA19-11	RON4-11	TSSA	RON	SC	SC	SCXSC	SecondRON4-11TSSA19-11-15	2.07108
R1	First	TSSA19-11	SBD18-11	TSSA	SBD	SI	SC	SIXSC	FirstSBD18-11TSSA19-11-25	-0.172766
R6	Sixth	TSSA19-11	IND4-11	TSSA	IND	SI	SC	SIXSC	SixthIND4-11TSSA19-11-23	-0.269019
R7	Seventh	TSSA19-11	SBD18-11	TSSA	SBD	SI	SC	SIXSC	SeventhSBD18-11TSSA19-11-25	1.7399
R1	First	TSSA19-11	PTP3-11	TSSA	PTP	SC	SC	SCXSC	FirstPTP3-11TSSA19-11-75	1.45741
R2	Second	TSSA19-11	IND4-11	TSSA	IND	SI	SC	SIXSC	SecondIND4-11TSSA19-11-23	1.10298
R2	Second	TSSA19-11	PIN13-11	TSSA	PIN	SI	SC	SIXSC	SecondPIN13-11TSSA19-11-27	2.12368
R5	Fifth	TSSA19-11	IND4-11	TSSA	IND	SI	SC	SIXSC	FifthIND4-11TSSA19-11-22	1.8381
R7	Seventh	TSSA19-11	PCR5-11	TSSA	PCR	SI	SC	SIXSC	SeventhPCR5-11TSSA19-11-4	-0.265929
R2	Second	TSSA19-11	MAN8-11	TSSA	MAN	SI	SC	SIXSC	SecondMAN8-11TSSA19-11-5	0.84114
R5	Fifth	TSSA19-11	RON4-11	TSSA	RON	SC	SC	SCXSC	FifthRON4-11TSSA19-11-14	1.57655
R5	Fifth	TSSA19-11	SBD18-11	TSSA	SBD	SI	SC	SIXSC	FifthSBD18-11TSSA19-11-25	0.048112
R2	Second	TSSA19-11	PTP3-11	TSSA	PTP	SC	SC	SCXSC	SecondPTP3-11TSSA19-11-76	1.3655
R5	Fifth	TSSA19-11	PCR5-11	TSSA	PCR	SI	SC	SIXSC	FifthPCR5-11TSSA19-11-4	-0.272472
R6	Sixth	TSSA19-11	PIN13-11	TSSA	PIN	SI	SC	SIXSC	SixthPIN13-11TSSA19-11-27	2.02106
R5	Fifth	TSSA19-11	MAN8-11	TSSA	MAN	SI	SC	SIXSC	FifthMAN8-11TSSA19-11-4	-0.107518
R6	Sixth	TSSA19-11	SBD18-11	TSSA	SBD	SI	SC	SIXSC	SixthSBD18-11TSSA19-11-26	0.0551101
R2	Second	TSSA19-11	PCR5-11	TSSA	PCR	SI	SC	SIXSC	SecondPCR5-11TSSA19-11-5	0.379498
R6	Sixth	TSSA22-11	PIN18-11	TSSA	PIN	SI	SC	SIXSC	SixthPIN18-11TSSA22-11-2	1.46035
R1	First	TSSA22-11	TC16-11	TSSA	TC	SC	SC	SCXSC	FirstTC16-11TSSA22-11-96	1.48219
R1	First	TSSA22-11	PTP10-11	TSSA	PTP	SC	SC	SCXSC	FirstPTP10-11TSSA22-11-75	1.11555
R5	Fifth	TSSA22-11	RON21-11	TSSA	RON	SC	SC	SCXSC	FifthRON21-11TSSA22-11-40	0.853078
NK	Nadja	TSSA22-11	PIN18-11	TSSA	PIN	SI	SC	SIXSC	NadjaPIN18-11TSSA22-11-2	1.48961
R7	Seventh	TSSA22-11	SBD22-11	TSSA	SBD	SI	SC	SIXSC	SeventhSBD22-11TSSA22-11-1	1.73255
R1	First	TSSA22-11	PIN18-11	TSSA	PIN	SI	SC	SIXSC	FirstPIN18-11TSSA22-11-1	1.59175
R1	First	TSSA22-11	SBD22-11	TSSA	SBD	SI	SC	SIXSC	FirstSBD22-11TSSA22-11-1	1.95738
R1	First	TSSA22-11	LPT1-11	TSSA	LPT	SC	SC	SCXSC	FirstLPT1-11TSSA22-11-34	0.591253
R2	Second	TSSA22-11	MAN12-11	TSSA	MAN	SI	SC	SIXSC	SecondMAN12-11TSSA22-11-23	0.627484
R7	Seventh	TSSA22-11	PIN18-11	TSSA	PIN	SI	SC	SIXSC	SeventhPIN18-11TSSA22-11-1	2.03576
R1	First	TSSA22-11	TSSA19-11	TSSA	TSSA	SC	SC	WITHINSC	FirstTSSA19-11TSSA22-11-66	1.72137
R5	Fifth	TSSA22-11	PTP10-11	TSSA	PTP	SC	SC	SCXSC	FifthPTP10-11TSSA22-11-75	0.82274
R5	Fifth	TSSA22-11	TSSA19-11	TSSA	TSSA	SC	SC	WITHINSC	FifthTSSA19-11TSSA22-11-66	1.08106
R7	Seventh	TSSA22-11	PCR17-11	TSSA	PCR	SI	SC	SIXSC	SeventhPCR17-11TSSA22-11-22	1.08647
R1	First	TSSA22-11	RON21-11	TSSA	RON	SC	SC	SCXSC	FirstRON21-11TSSA22-11-40	1.86518
R6	Sixth	TSSA22-11	MAN12-11	TSSA	MAN	SI	SC	SIXSC	SixthMAN12-11TSSA22-11-23	1.20102
R5	Fifth	TSSA22-11	PIN18-11	TSSA	PIN	SI	SC	SIXSC	FifthPIN18-11TSSA22-11-1	1.72726
R7	Seventh	TSSA22-11	MAN12-11	TSSA	MAN	SI	SC	SIXSC	SeventhMAN12-11TSSA22-11-22	0.569563
R6	Sixth	TSSA22-11	SBD22-11	TSSA	SBD	SI	SC	SIXSC	SixthSBD22-11TSSA22-11-2	1.87657
R2	Second	TSSA22-11	PCR17-11	TSSA	PCR	SI	SC	SIXSC	SecondPCR17-11TSSA22-11-23	1.29772
R5	Fifth	TSSA22-11	PCR17-11	TSSA	PCR	SI	SC	SIXSC	FifthPCR17-11TSSA22-11-22	0.735258
R1	First	TSSA22-11	TSSA30-11	TSSA	TSSA	SC	SC	WITHINSC	FirstTSSA30-11TSSA22-11-90	1.24904
R2	Second	TSSA22-11	SBD22-11	TSSA	SBD	SI	SC	SIXSC	SecondSBD22-11TSSA22-11-2	1.45877
R5	Fifth	TSSA22-11	SBD22-11	TSSA	SBD	SI	SC	SIXSC	FifthSBD22-11TSSA22-11-1	0.679236
NK	Nadja	TSSA22-11	TSS25-11	TSSA	TSS	SI	SC	SIXSC	NadjaTSS25-11TSSA22-11-1	-0.238761
R5	Fifth	TSSA22-11	KTT11-11	TSSA	KTT	SC	SC	SCXSC	FifthKTT11-11TSSA22-11-37	1.31251
R6	Sixth	TSSA22-11	PCR17-11	TSSA	PCR	SI	SC	SIXSC	SixthPCR17-11TSSA22-11-23	1.14047
R1	First	TSSA22-11	PCR17-11	TSSA	PCR	SI	SC	SIXSC	FirstPCR17-11TSSA22-11-22	1.65239
R1	First	TSSA22-11	KTT11-11	TSSA	KTT	SC	SC	SCXSC	FirstKTT11-11TSSA22-11-37	1.46821
R5	Fifth	TSSA22-11	LPT1-11	TSSA	LPT	SC	SC	SCXSC	FifthLPT1-11TSSA22-11-34	1.33759
R2	Second	TSSA22-11	TSSA30-11	TSSA	TSSA	SC	SC	WITHINSC	SecondTSSA30-11TSSA22-11-90	1.44743
R2	Second	TSSA22-11	KTT11-11	TSSA	KTT	SC	SC	SCXSC	SecondKTT11-11TSSA22-11-38	1.90549
R2	Second	TSSA22-11	TSSA19-11	TSSA	TSSA	SC	SC	WITHINSC	SecondTSSA19-11TSSA22-11-73	2.48655
R5	Fifth	TSSA22-11	TSS25-11	TSSA	TSS	SI	SC	SIXSC	FifthTSS25-11TSSA22-11-1	0.893545
R2	Second	TSSA22-11	IND10-11	TSSA	IND	SI	SC	SIXSC	SecondIND10-11TSSA22-11-23	2.50373
R5	Fifth	TSSA30-11	TC19-11	TSSA	TC	SC	SC	SCXSC	FifthTC19-11TSSA30-11-13	1.44168
R1	First	TSSA30-11	MAN14-11	TSSA	MAN	SI	SC	SIXSC	FirstMAN14-11TSSA30-11-16	0.0827083
R5	Fifth	TSSA30-11	KTT17-11	TSSA	KTT	SC	SC	SCXSC	FifthKTT17-11TSSA30-11-17	1.46713
R7	Seventh	TSSA30-11	PIN23-11	TSSA	PIN	SI	SC	SIXSC	SeventhPIN23-11TSSA30-11-16	0.195415
R6	Sixth	TSSA30-11	PIN23-11	TSSA	PIN	SI	SC	SIXSC	SixthPIN23-11TSSA30-11-17	1.72906
R5	Fifth	TSSA30-11	MAN14-11	TSSA	MAN	SI	SC	SIXSC	FifthMAN14-11TSSA30-11-16	1.24468
R1	First	TSSA30-11	TSSA19-11	TSSA	TSSA	SC	SC	WITHINSC	FirstTSSA19-11TSSA30-11-67	1.75691
R1	First	TSSA30-11	RON17-11	TSSA	RON	SC	SC	SCXSC	FirstRON17-11TSSA30-11-19	2.43814
R1	First	TSSA30-11	TC19-11	TSSA	TC	SC	SC	SCXSC	FirstTC19-11TSSA30-11-13	1.37542
R2	Second	TSSA30-11	PTP7-11	TSSA	PTP	SC	SC	SCXSC	SecondPTP7-11TSSA30-11-52	1.66146
R5	Fifth	TSSA30-11	IND7-11	TSSA	IND	SI	SC	SIXSC	FifthIND7-11TSSA30-11-19	1.73174
R2	Second	TSSA30-11	PCR20-11	TSSA	PCR	SI	SC	SIXSC	SecondPCR20-11TSSA30-11-20	1.20086
R5	Fifth	TSSA30-11	PTP7-11	TSSA	PTP	SC	SC	SCXSC	FifthPTP7-11TSSA30-11-51	1.26883
R2	Second	TSSA30-11	PIN23-11	TSSA	PIN	SI	SC	SIXSC	SecondPIN23-11TSSA30-11-17	1.86513
R6	Sixth	TSSA30-11	IND7-11	TSSA	IND	SI	SC	SIXSC	SixthIND7-11TSSA30-11-20	1.48855
R5	Fifth	TSSA30-11	TSSA19-11	TSSA	TSSA	SC	SC	WITHINSC	FifthTSSA19-11TSSA30-11-67	1.32345
R2	Second	TSSA30-11	KTT17-11	TSSA	KTT	SC	SC	SCXSC	SecondKTT17-11TSSA30-11-17	1.14958
R1	First	TSSA30-11	PIN23-11	TSSA	PIN	SI	SC	SIXSC	FirstPIN23-11TSSA30-11-16	1.63326
R6	Sixth	TSSA30-11	MAN14-11	TSSA	MAN	SI	SC	SIXSC	SixthMAN14-11TSSA30-11-17	0.29083
R6	Sixth	TSSA30-11	TSS11-11	TSSA	TSS	SI	SC	SIXSC	SixthTSS11-11TSSA30-11-17	1.84781
R2	Second	TSSA30-11	TC19-11	TSSA	TC	SC	SC	SCXSC	SecondTC19-11TSSA30-11-14	1.51085
R5	Fifth	TSSA30-11	RON17-11	TSSA	RON	SC	SC	SCXSC	FifthRON17-11TSSA30-11-45	1.78075
NK	Nadja	TSSA30-11	IND7-11	TSSA	IND	SI	SC	SIXSC	NadjaIND7-11TSSA30-11-20	-0.110472
R2	Second	TSSA30-11	TSS11-11	TSSA	TSS	SI	SC	SIXSC	SecondTSS11-11TSSA30-11-17	2.29949
NK	Nadja	TSSA30-11	MAN14-11	TSSA	MAN	SI	SC	SIXSC	NadjaMAN14-11TSSA30-11-17	1.22819
R5	Fifth	TSSA30-11	TSS11-11	TSSA	TSS	SI	SC	SIXSC	FifthTSS11-11TSSA30-11-16	1.49645
R7	Seventh	TSSA30-11	SBD28-11	TSSA	SBD	SI	SC	SIXSC	SeventhSBD28-11TSSA30-11-13	1.9413
R7	Seventh	TSSA30-11	MAN14-11	TSSA	MAN	SI	SC	SIXSC	SeventhMAN14-11TSSA30-11-16	1.10413
R5	Fifth	TSSA30-11	PIN23-11	TSSA	PIN	SI	SC	SIXSC	FifthPIN23-11TSSA30-11-16	-0.23187
R1	First	TSSA30-11	TSS11-11	TSSA	TSS	SI	SC	SIXSC	FirstTSS11-11TSSA30-11-16	1.75973
R6	Sixth	TSSA30-11	SBD28-11	TSSA	SBD	SI	SC	SIXSC	SixthSBD28-11TSSA30-11-14	1.75361
R5	Fifth	TSSA30-11	LPT3-11	TSSA	LPT	SC	SC	SCXSC	FifthLPT3-11TSSA30-11-10	1.8546
R6	Sixth	TSSA30-11	PCR20-11	TSSA	PCR	SI	SC	SIXSC	SixthPCR20-11TSSA30-11-20	1.6354
R1	First	TSSA30-11	PCR20-11	TSSA	PCR	SI	SC	SIXSC	FirstPCR20-11TSSA30-11-19	1.66035
NK	Nadja	TSSA30-11	SBD28-11	TSSA	SBD	SI	SC	SIXSC	NadjaSBD28-11TSSA30-11-14	1.41771
R3	Third	TSSA9-11	RON3-11	TSSA	RON	SC	SC	SCXSC	ThirdRON3-11TSSA9-11-11	1.11637
R4	Fourth	TSSA9-11	TSSA16-11	TSSA	TSSA	SC	SC	WITHINSC	FourthTSSA16-11TSSA9-11-32	0.708571
NK	Nadja	TSSA9-11	SBD20-12	TSSA	SBD	SI	SC	SIXSC	NadjaSBD20-12TSSA9-11-46	-0.0234133
R4	Fourth	TSSA9-11	SBD20-12	TSSA	SBD	SI	SC	SIXSC	FourthSBD20-12TSSA9-11-46	-0.133121
R3	Third	TSSA9-11	TC21-11	TSSA	TC	SC	SC	SCXSC	ThirdTC21-11TSSA9-11-15	1.13752
R3	Third	TSSA9-11	TSSA16-11	TSSA	TSSA	SC	SC	WITHINSC	ThirdTSSA16-11TSSA9-11-32	0.422857
R3	Third	TSSA9-11	SBD20-12	TSSA	SBD	SI	SC	SIXSC	ThirdSBD20-12TSSA9-11-46	-0.182289
R4	Fourth	TSSA9-11	RON3-11	TSSA	RON	SC	SC	SCXSC	FourthRON3-11TSSA9-11-11	1.41582

## Sheet: Fig.2
Round_code	Round	GrandFather.plant.ID	GrandMother.plant.ID	GrandFather.Pop	GrandMother.Pop	GrandMother_matingsystem	GrandFather_matingsystem	F1.crosstype	unique_plant	Index_SC
R5	Fifth	IND10-11	RON21-11	IND	RON	SC	SI	SCXSI	FifthRON21-11IND10-11-87	-0.112649
R6	Sixth	IND10-11	TC16-11	IND	TC	SC	SI	SCXSI	SixthTC16-11IND10-11-66	-0.157123
R5	Fifth	IND10-11	MAN12-11	IND	MAN	SI	SI	SIXSI	FifthMAN12-11IND10-11-60	-0.129358
R5	Fifth	IND10-11	TC16-11	IND	TC	SC	SI	SCXSI	FifthTC16-11IND10-11-66	1.13653
R5	Fifth	IND10-11	KTT11-11	IND	KTT	SC	SI	SCXSI	FifthKTT11-11IND10-11-51	1.21434
R7	Seventh	IND10-11	KTT11-11	IND	KTT	SC	SI	SCXSI	SeventhKTT11-11IND10-11-51	1.58331
R2	Second	IND10-11	SBD22-11	IND	SBD	SI	SI	SIXSI	SecondSBD22-11IND10-11-55	0.641716
R1	First	IND10-11	MAN12-11	IND	MAN	SI	SI	SIXSI	FirstMAN12-11IND10-11-60	-0.0570459
R5	Fifth	IND10-11	PTP10-11	IND	PTP	SC	SI	SCXSI	FifthPTP10-11IND10-11-111	-0.272881
R5	Fifth	IND10-11	TSS25-11	IND	TSS	SI	SI	SIXSI	FifthTSS25-11IND10-11-52	-0.234396
R1	First	IND10-11	IND7-11	IND	IND	SI	SI	WITHINSI	FirstIND7-11IND10-11-46	-0.109449
R7	Seventh	IND10-11	PTP10-11	IND	PTP	SC	SI	SCXSI	SeventhPTP10-11IND10-11-111	-0.0820635
R1	First	IND10-11	PCR17-11	IND	PCR	SI	SI	SIXSI	FirstPCR17-11IND10-11-65	-0.0941953
R5	Fifth	IND10-11	SBD22-11	IND	SBD	SI	SI	SIXSI	FifthSBD22-11IND10-11-55	-0.173168
R1	First	IND10-11	TC16-11	IND	TC	SC	SI	SCXSI	FirstTC16-11IND10-11-66	1.65262
R2	Second	IND10-11	MAN12-11	IND	MAN	SI	SI	SIXSI	SecondMAN12-11IND10-11-61	0.418605
R2	Second	IND10-11	PCR17-11	IND	PCR	SI	SI	SIXSI	SecondPCR17-11IND10-11-66	0.351847
R2	Second	IND10-11	PIN18-11	IND	PIN	SI	SI	SIXSI	SecondPIN18-11IND10-11-70	0.677778
R1	First	IND10-11	RON21-11	IND	RON	SC	SI	SCXSI	FirstRON21-11IND10-11-87	-0.0041582
R5	Fifth	IND10-11	PIN18-11	IND	PIN	SI	SI	SIXSI	FifthPIN18-11IND10-11-69	-0.195833
R5	Fifth	IND10-11	PCR17-11	IND	PCR	SI	SI	SIXSI	FifthPCR17-11IND10-11-65	-0.00237467
R1	First	IND10-11	TSSA22-11	IND	TSSA	SC	SI	SCXSI	FirstTSSA22-11IND10-11-117	0.972212
R2	Second	IND10-11	IND4-11	IND	IND	SI	SI	WITHINSI	SecondIND4-11IND10-11-71	-0.0725987
R1	First	IND10-11	PIN18-11	IND	PIN	SI	SI	SIXSI	FirstPIN18-11IND10-11-69	0.242593
R1	First	IND10-11	KTT11-11	IND	KTT	SC	SI	SCXSI	FirstKTT11-11IND10-11-51	1.21434
R4	Fourth	IND15-11	SBD11-12	IND	SBD	SI	SI	SIXSI	FourthSBD11-12IND15-11-8	-0.0539154
R3	Third	IND15-11	RON14-11	IND	RON	SC	SI	SCXSI	ThirdRON14-11IND15-11-41	-0.071491
R3	Third	IND15-11	PTP8-11	IND	PTP	SC	SI	SCXSI	ThirdPTP8-11IND15-11-44	-0.0363993
R3	Third	IND15-11	SBD11-12	IND	SBD	SI	SI	SIXSI	ThirdSBD11-12IND15-11-8	-0.0941548
R3	Third	IND15-11	KTT2-11	IND	KTT	SC	SI	SCXSI	ThirdKTT2-11IND15-11-34	1.27298
R3	Third	IND15-11	LPT10-11	IND	LPT	SC	SI	SCXSI	ThirdLPT10-11IND15-11-49	1.84357
NK	Nadja	IND15-11	RON14-11	IND	RON	SC	SI	SCXSI	NadjaRON14-11IND15-11-41	0.835616
R3	Third	IND15-11	TC24-11	IND	TC	SC	SI	SCXSI	ThirdTC24-11IND15-11-37	1.29735
R4	Fourth	IND15-11	RON14-11	IND	RON	SC	SI	SCXSI	FourthRON14-11IND15-11-41	-0.0774486
R4	Fourth	IND15-11	TC24-11	IND	TC	SC	SI	SCXSI	FourthTC24-11IND15-11-37	1.4405
R3	Third	IND15-11	PCR1-11	IND	PCR	SI	SI	SIXSI	ThirdPCR1-11IND15-11-19	0.0287124
R2	Second	IND4-11	SBD18-11	IND	SBD	SI	SI	SIXSI	SecondSBD18-11IND4-11-54	0.347678
NK	Nadja	IND4-11	KTT7-11	IND	KTT	SC	SI	SCXSI	NadjaKTT7-11IND4-11-58	1.84729
R7	Seventh	IND4-11	KTT7-11	IND	KTT	SC	SI	SCXSI	SeventhKTT7-11IND4-11-57	1.88566
R2	Second	IND4-11	PIN13-11	IND	PIN	SI	SI	SIXSI	SecondPIN13-11IND4-11-63	-0.103169
R1	First	IND4-11	SBD18-11	IND	SBD	SI	SI	SIXSI	FirstSBD18-11IND4-11-54	0.137187
R1	First	IND4-11	PTP3-11	IND	PTP	SC	SI	SCXSI	FirstPTP3-11IND4-11-113	1.20916
R6	Sixth	IND4-11	KTT7-11	IND	KTT	SC	SI	SCXSI	SixthKTT7-11IND4-11-58	1.67597
R5	Fifth	IND4-11	PTP3-11	IND	PTP	SC	SI	SCXSI	FifthPTP3-11IND4-11-113	-0.0632744
R5	Fifth	IND4-11	SBD18-11	IND	SBD	SI	SI	SIXSI	FifthSBD18-11IND4-11-54	-0.0892741
R2	Second	IND4-11	TSSA19-11	IND	TSSA	SC	SI	SCXSI	SecondTSSA19-11IND4-11-117	2.1504
NK	Nadja	IND4-11	PTP3-11	IND	PTP	SC	SI	SCXSI	NadjaPTP3-11IND4-11-113	-0.189092
R1	First	IND4-11	PCR5-11	IND	PCR	SI	SI	SIXSI	FirstPCR5-11IND4-11-71	-0.0941074
R2	Second	IND4-11	TC8-11	IND	TC	SC	SI	SCXSI	SecondTC8-11IND4-11-114	0.0358837
R5	Fifth	IND4-11	TSSA19-11	IND	TSSA	SC	SI	SCXSI	FifthTSSA19-11IND4-11-116	-0.389493
R1	First	IND4-11	RON4-11	IND	RON	SC	SI	SCXSI	FirstRON4-11IND4-11-66	1.08356
R5	Fifth	IND4-11	KTT7-11	IND	KTT	SC	SI	SCXSI	FifthKTT7-11IND4-11-57	1.63153
R1	First	IND4-11	TSSA19-11	IND	TSSA	SC	SI	SCXSI	FirstTSSA19-11IND4-11-116	2.62352
R7	Seventh	IND4-11	RON4-11	IND	RON	SC	SI	SCXSI	SeventhRON4-11IND4-11-66	1.01738
R3	Third	IND5-12	MAN2-11	IND	MAN	SI	SI	SIXSI	ThirdMAN2-11IND5-12-24	-0.0132316
NK	Nadja	IND5-12	RON3-11	IND	RON	SC	SI	SCXSI	NadjaRON3-11IND5-12-47	1.32205
R3	Third	IND5-12	TC21-11	IND	TC	SC	SI	SCXSI	ThirdTC21-11IND5-12-53	0.805638
R3	Third	IND5-12	SBD20-12	IND	SBD	SI	SI	SIXSI	ThirdSBD20-12IND5-12-7	0.0370813
NK	Nadja	IND5-12	TC21-11	IND	TC	SC	SI	SCXSI	NadjaTC21-11IND5-12-53	1.17213
R4	Fourth	IND5-12	TSS6-11	IND	TSS	SI	SI	SIXSI	FourthTSS6-11IND5-12-23	0.453177
R4	Fourth	IND5-12	TC21-11	IND	TC	SC	SI	SCXSI	FourthTC21-11IND5-12-53	1.1485
R4	Fourth	IND5-12	SBD20-12	IND	SBD	SI	SI	SIXSI	FourthSBD20-12IND5-12-7	-0.069106
R4	Fourth	IND5-12	MAN2-11	IND	MAN	SI	SI	SIXSI	FourthMAN2-11IND5-12-24	0.0108013
R3	Third	IND5-12	PCR11-11	IND	PCR	SI	SI	SIXSI	ThirdPCR11-11IND5-12-23	0.00629516
R4	Fourth	IND5-12	RON3-11	IND	RON	SC	SI	SCXSI	FourthRON3-11IND5-12-47	1.11483
R4	Fourth	IND5-12	IND9-11	IND	IND	SI	SI	WITHINSI	FourthIND9-11IND5-12-34	0.256414
R3	Third	IND5-12	IND9-11	IND	IND	SI	SI	WITHINSI	ThirdIND9-11IND5-12-34	-0.0420798
R3	Third	IND5-12	RON3-11	IND	RON	SC	SI	SCXSI	ThirdRON3-11IND5-12-47	1.33015
R2	Second	IND7-11	TC19-11	IND	TC	SC	SI	SCXSI	SecondTC19-11IND7-11-101	0.23409
NK	Nadja	IND7-11	LPT3-11	IND	LPT	SC	SI	SCXSI	NadjaLPT3-11IND7-11-67	1.49685
R7	Seventh	IND7-11	PTP7-11	IND	PTP	SC	SI	SCXSI	SeventhPTP7-11IND7-11-107	-0.0691127
R5	Fifth	IND7-11	TC19-11	IND	TC	SC	SI	SCXSI	FifthTC19-11IND7-11-101	1.03318
R2	Second	IND7-11	PTP7-11	IND	PTP	SC	SI	SCXSI	SecondPTP7-11IND7-11-108	0.620388
R1	First	IND7-11	TSS11-11	IND	TSS	SI	SI	SIXSI	FirstTSS11-11IND7-11-44	0.209843
R5	Fifth	IND7-11	IND4-11	IND	IND	SI	SI	WITHINSI	FifthIND4-11IND7-11-72	-0.210384
R5	Fifth	IND7-11	PTP7-11	IND	PTP	SC	SI	SCXSI	FifthPTP7-11IND7-11-107	-0.101636
R1	First	IND7-11	PTP7-11	IND	PTP	SC	SI	SCXSI	FirstPTP7-11IND7-11-107	-0.00731782
NK	Nadja	IND7-11	KTT17-11	IND	KTT	SC	SI	SCXSI	NadjaKTT17-11IND7-11-52	1.30537
R6	Sixth	IND7-11	KTT17-11	IND	KTT	SC	SI	SCXSI	SixthKTT17-11IND7-11-88	0.968232
R5	Fifth	IND7-11	PIN23-11	IND	PIN	SI	SI	SIXSI	FifthPIN23-11IND7-11-37	0.0404934
R5	Fifth	IND7-11	SBD28-11	IND	SBD	SI	SI	SIXSI	FifthSBD28-11IND7-11-43	-0.142595
R1	First	IND7-11	PIN23-11	IND	PIN	SI	SI	SIXSI	FirstPIN23-11IND7-11-37	0.430492
R2	Second	IND7-11	TSS11-11	IND	TSS	SI	SI	SIXSI	SecondTSS11-11IND7-11-44	0.26768
R6	Sixth	IND7-11	TC19-11	IND	TC	SC	SI	SCXSI	SixthTC19-11IND7-11-101	1.28296
R7	Seventh	IND7-11	TC19-11	IND	TC	SC	SI	SCXSI	SeventhTC19-11IND7-11-101	1.66608
R1	First	IND7-11	TC19-11	IND	TC	SC	SI	SCXSI	FirstTC19-11IND7-11-101	1.72908
R2	Second	IND7-11	MAN14-11	IND	MAN	SI	SI	SIXSI	SecondMAN14-11IND7-11-40	0.0126335
R5	Fifth	IND7-11	KTT17-11	IND	KTT	SC	SI	SCXSI	FifthKTT17-11IND7-11-88	1.09318
NK	Nadja	IND7-11	RON17-11	IND	RON	SC	SI	SCXSI	NadjaRON17-11IND7-11-66	-0.0955059
R4	Fourth	IND9-11	PTP1-12	IND	PTP	SC	SI	SCXSI	FourthPTP1-12IND9-11-62	-0.131091
R4	Fourth	IND9-11	TC25-11	IND	TC	SC	SI	SCXSI	FourthTC25-11IND9-11-59	-0.0779885
R3	Third	IND9-11	IND15-11	IND	IND	SI	SI	WITHINSI	ThirdIND15-11IND9-11-32	-0.116556
R3	Third	IND9-11	TSSA16-11	IND	TSSA	SC	SI	SCXSI	ThirdTSSA16-11IND9-11-53	-0.139522
R4	Fourth	IND9-11	RON7-12	IND	RON	SC	SI	SCXSI	FourthRON7-12IND9-11-61	-0.070043
NK	Nadja	IND9-11	KTT1-11	IND	KTT	SC	SI	SCXSI	NadjaKTT1-11IND9-11-53	-0.0353554
R3	Third	IND9-11	KTT1-11	IND	KTT	SC	SI	SCXSI	ThirdKTT1-11IND9-11-53	1.25947
R4	Fourth	KTT1-11	PCR9-12	KTT	PCR	SI	SC	SIXSC	FourthPCR9-12KTT1-11-49	1.00055
R4	Fourth	KTT1-11	MAN1-11	KTT	MAN	SI	SC	SIXSC	FourthMAN1-11KTT1-11-57	1.49003
NK	Nadja	KTT1-11	PIN20-11	KTT	PIN	SI	SC	SIXSC	NadjaPIN20-11KTT1-11-47	-0.0369792
R3	Third	KTT1-11	TSSA16-11	KTT	TSSA	SC	SC	SCXSC	ThirdTSSA16-11KTT1-11-19	0.853388
NK	Nadja	KTT1-11	IND9-11	KTT	IND	SI	SC	SIXSC	NadjaIND9-11KTT1-11-53	-0.0828187
R3	Third	KTT1-11	MAN1-11	KTT	MAN	SI	SC	SIXSC	ThirdMAN1-11KTT1-11-57	1.51491
R4	Fourth	KTT1-11	TSSA16-11	KTT	TSSA	SC	SC	SCXSC	FourthTSSA16-11KTT1-11-19	0.795642
R3	Third	KTT1-11	IND9-11	KTT	IND	SI	SC	SIXSC	ThirdIND9-11KTT1-11-53	1.37983
R3	Third	KTT1-11	PIN20-11	KTT	PIN	SI	SC	SIXSC	ThirdPIN20-11KTT1-11-47	1.28653
R4	Fourth	KTT1-11	IND9-11	KTT	IND	SI	SC	SIXSC	FourthIND9-11KTT1-11-53	0.982443
R5	Fifth	KTT11-11	PCR17-11	KTT	PCR	SI	SC	SIXSC	FifthPCR17-11KTT11-11-31	1.03683
NK	Nadja	KTT11-11	SBD22-11	KTT	SBD	SI	SC	SIXSC	NadjaSBD22-11KTT11-11-11	1.13362
R5	Fifth	KTT11-11	PIN18-11	KTT	PIN	SI	SC	SIXSC	FifthPIN18-11KTT11-11-10	1.1111
R6	Sixth	KTT11-11	PIN18-11	KTT	PIN	SI	SC	SIXSC	SixthPIN18-11KTT11-11-11	1.16058
NK	Nadja	KTT11-11	MAN12-11	KTT	MAN	SI	SC	SIXSC	NadjaMAN12-11KTT11-11-31	1.2278
R1	First	KTT11-11	PCR17-11	KTT	PCR	SI	SC	SIXSC	FirstPCR17-11KTT11-11-31	1.16407
R6	Sixth	KTT11-11	MAN12-11	KTT	MAN	SI	SC	SIXSC	SixthMAN12-11KTT11-11-32	1.31186
R6	Sixth	KTT11-11	SBD22-11	KTT	SBD	SI	SC	SIXSC	SixthSBD22-11KTT11-11-11	1.50703
R1	First	KTT11-11	RON21-11	KTT	RON	SC	SC	SCXSC	FirstRON21-11KTT11-11-34	1.39753
R1	First	KTT11-11	PIN18-11	KTT	PIN	SI	SC	SIXSC	FirstPIN18-11KTT11-11-10	1.47082
R5	Fifth	KTT11-11	PTP10-11	KTT	PTP	SC	SC	SCXSC	FifthPTP10-11KTT11-11-81	0.813585
R5	Fifth	KTT11-11	RON21-11	KTT	RON	SC	SC	SCXSC	FifthRON21-11KTT11-11-34	1.2076
R2	Second	KTT11-11	PIN18-11	KTT	PIN	SI	SC	SIXSC	SecondPIN18-11KTT11-11-11	1.74636
R7	Seventh	KTT11-11	PIN18-11	KTT	PIN	SI	SC	SIXSC	SeventhPIN18-11KTT11-11-10	1.43337
R7	Seventh	KTT11-11	PCR17-11	KTT	PCR	SI	SC	SIXSC	SeventhPCR17-11KTT11-11-31	1.09298
R2	Second	KTT11-11	MAN12-11	KTT	MAN	SI	SC	SIXSC	SecondMAN12-11KTT11-11-32	1.44834
R5	Fifth	KTT11-11	IND10-11	KTT	IND	SI	SC	SIXSC	FifthIND10-11KTT11-11-31	1.45861
R6	Sixth	KTT17-11	PIN23-11	KTT	PIN	SI	SC	SIXSC	SixthPIN23-11KTT17-11-11	0.358772
R6	Sixth	KTT17-11	MAN14-11	KTT	MAN	SI	SC	SIXSC	SixthMAN14-11KTT17-11-11	-0.149643
R5	Fifth	KTT17-11	PIN23-11	KTT	PIN	SI	SC	SIXSC	FifthPIN23-11KTT17-11-10	0.898431
R5	Fifth	KTT17-11	RON17-11	KTT	RON	SC	SC	SCXSC	FifthRON17-11KTT17-11-11	1.07072
R6	Sixth	KTT17-11	KTT11-11	KTT	KTT	SC	SC	WITHINSC	SixthKTT11-11KTT17-11-97	1.04122
R5	Fifth	KTT17-11	PTP7-11	KTT	PTP	SC	SC	SCXSC	FifthPTP7-11KTT17-11-54	1.23873
R5	Fifth	KTT17-11	TSSA30-11	KTT	TSSA	SC	SC	SCXSC	FifthTSSA30-11KTT17-11-57	0.613867
R2	Second	KTT17-11	TSSA30-11	KTT	TSSA	SC	SC	SCXSC	SecondTSSA30-11KTT17-11-58	1.16855
R7	Seventh	KTT17-11	SBD28-11	KTT	SBD	SI	SC	SIXSC	SeventhSBD28-11KTT17-11-10	1.98156
R5	Fifth	KTT17-11	PTP7-11	KTT	PTP	SC	SC	SCXSC	FifthPTP7-11KTT17-11-137	0.808848
R5	Fifth	KTT17-11	MAN14-11	KTT	MAN	SI	SC	SIXSC	FifthMAN14-11KTT17-11-10	-0.0352778
R1	First	KTT17-11	PIN23-11	KTT	PIN	SI	SC	SIXSC	FirstPIN23-11KTT17-11-10	0.0423851
NK	Nadja	KTT17-11	MAN14-11	KTT	MAN	SI	SC	SIXSC	NadjaMAN14-11KTT17-11-11	-0.166936
R2	Second	KTT17-11	TSS11-11	KTT	TSS	SI	SC	SIXSC	SecondTSS11-11KTT17-11-55	0.402499
R5	Fifth	KTT17-11	SBD28-11	KTT	SBD	SI	SC	SIXSC	FifthSBD28-11KTT17-11-10	-0.152908
R6	Sixth	KTT17-11	PCR20-11	KTT	PCR	SI	SC	SIXSC	SixthPCR20-11KTT17-11-11	0.859808
NK	Nadja	KTT17-11	SBD28-11	KTT	SBD	SI	SC	SIXSC	NadjaSBD28-11KTT17-11-11	-0.123404
R2	Second	KTT17-11	PTP7-11	KTT	PTP	SC	SC	SCXSC	SecondPTP7-11KTT17-11-137	1.42712
R7	Seventh	KTT17-11	PCR20-11	KTT	PCR	SI	SC	SIXSC	SeventhPCR20-11KTT17-11-10	0.957616
R7	Seventh	KTT17-11	MAN14-11	KTT	MAN	SI	SC	SIXSC	SeventhMAN14-11KTT17-11-10	1.05603
NK	Nadja	KTT17-11	PIN23-11	KTT	PIN	SI	SC	SIXSC	NadjaPIN23-11KTT17-11-11	0.0620759
R4	Fourth	KTT2-11	MAN27-12	KTT	MAN	SI	SC	SIXSC	FourthMAN27-12KTT2-11-58	-0.061403
R4	Fourth	KTT2-11	PCR1-11	KTT	PCR	SI	SC	SIXSC	FourthPCR1-11KTT2-11-57	-0.0817527
R3	Third	KTT2-11	PTP8-11	KTT	PTP	SC	SC	SCXSC	ThirdPTP8-11KTT2-11-23	0.83526
R3	Third	KTT2-11	PIN8-12	KTT	PIN	SI	SC	SIXSC	ThirdPIN8-12KTT2-11-57	1.29951
R3	Third	KTT2-11	TC24-11	KTT	TC	SC	SC	SCXSC	ThirdTC24-11KTT2-11-25	1.20551
R4	Fourth	KTT2-11	MAN27-12	KTT	MAN	SI	SC	SIXSC	FourthMAN27-12KTT2-11-57	0.793192
R4	Fourth	KTT2-11	PIN8-12	KTT	PIN	SI	SC	SIXSC	FourthPIN8-12KTT2-11-57	0.507513
R4	Fourth	KTT2-11	TC24-11	KTT	TC	SC	SC	SCXSC	FourthTC24-11KTT2-11-25	1.37875
R4	Fourth	KTT2-11	IND15-11	KTT	IND	SI	SC	SIXSC	FourthIND15-11KTT2-11-58	1.01089
R3	Third	KTT2-11	MAN27-12	KTT	MAN	SI	SC	SIXSC	ThirdMAN27-12KTT2-11-58	1.33825
R3	Third	KTT3-11	LPT9-11	KTT	LPT	SC	SC	SCXSC	ThirdLPT9-11KTT3-11-23	1.22762
R4	Fourth	KTT3-11	PCR11-11	KTT	PCR	SI	SC	SIXSC	FourthPCR11-11KTT3-11-57	-0.0061089
R4	Fourth	KTT3-11	RON3-11	KTT	RON	SC	SC	SCXSC	FourthRON3-11KTT3-11-24	1.31687
NK	Nadja	KTT3-11	PCR11-11	KTT	PCR	SI	SC	SIXSC	NadjaPCR11-11KTT3-11-57	-0.0977424
R4	Fourth	KTT3-11	PIN3-11	KTT	PIN	SI	SC	SIXSC	FourthPIN3-11KTT3-11-58	1.27689
R4	Fourth	KTT3-11	LPT9-11	KTT	LPT	SC	SC	SCXSC	FourthLPT9-11KTT3-11-23	1.47192
NK	Nadja	KTT3-11	PIN3-11	KTT	PIN	SI	SC	SIXSC	NadjaPIN3-11KTT3-11-58	1.26596
R3	Third	KTT3-11	TC21-11	KTT	TC	SC	SC	SCXSC	ThirdTC21-11KTT3-11-25	1.11175
NK	Nadja	KTT3-11	SBD20-12	KTT	SBD	SI	SC	SIXSC	NadjaSBD20-12KTT3-11-58	0.05953
R4	Fourth	KTT3-11	SBD20-12	KTT	SBD	SI	SC	SIXSC	FourthSBD20-12KTT3-11-58	0.00130548
R3	Third	KTT3-11	PIN3-11	KTT	PIN	SI	SC	SIXSC	ThirdPIN3-11KTT3-11-58	1.33179
R4	Fourth	KTT3-11	TC21-11	KTT	TC	SC	SC	SCXSC	FourthTC21-11KTT3-11-25	0.993752
R3	Third	KTT3-11	SBD20-12	KTT	SBD	SI	SC	SIXSC	ThirdSBD20-12KTT3-11-58	0.857441
R3	Third	KTT3-11	MAN2-11	KTT	MAN	SI	SC	SIXSC	ThirdMAN2-11KTT3-11-58	1.23116
R3	Third	KTT3-11	PCR11-11	KTT	PCR	SI	SC	SIXSC	ThirdPCR11-11KTT3-11-57	-0.0175299
R5	Fifth	KTT7-11	PTP3-11	KTT	PTP	SC	SC	SCXSC	FifthPTP3-11KTT7-11-27	1.51437
R6	Sixth	KTT7-11	PCR5-11	KTT	PCR	SI	SC	SIXSC	SixthPCR5-11KTT7-11-18	-0.177647
R1	First	KTT7-11	RON4-11	KTT	RON	SC	SC	SCXSC	FirstRON4-11KTT7-11-28	1.41398
R5	Fifth	KTT7-11	KTT17-11	KTT	KTT	SC	SC	WITHINSC	FifthKTT17-11KTT7-11-93	0.905807
R1	First	KTT7-11	PCR5-11	KTT	PCR	SI	SC	SIXSC	FirstPCR5-11KTT7-11-16	-0.0519226
R2	Second	KTT7-11	SBD18-11	KTT	SBD	SI	SC	SIXSC	SecondSBD18-11KTT7-11-32	0.218142
R1	First	KTT7-11	MAN8-11	KTT	MAN	SI	SC	SIXSC	FirstMAN8-11KTT7-11-16	1.36949
R2	Second	KTT7-11	TSS28-11	KTT	TSS	SI	SC	SIXSC	SecondTSS28-11KTT7-11-85	2.27581
R2	Second	KTT7-11	IND4-11	KTT	IND	SI	SC	SIXSC	SecondIND4-11KTT7-11-35	0.214245
R2	Second	KTT7-11	MAN8-11	KTT	MAN	SI	SC	SIXSC	SecondMAN8-11KTT7-11-17	1.9088
R2	Second	KTT7-11	PIN13-11	KTT	PIN	SI	SC	SIXSC	SecondPIN13-11KTT7-11-35	-0.0487267
R7	Seventh	KTT7-11	PCR5-11	KTT	PCR	SI	SC	SIXSC	SeventhPCR5-11KTT7-11-16	-0.107111
R5	Fifth	KTT7-11	SBD18-11	KTT	SBD	SI	SC	SIXSC	FifthSBD18-11KTT7-11-31	-0.0928662
R2	Second	KTT7-11	TC8-11	KTT	TC	SC	SC	SCXSC	SecondTC8-11KTT7-11-29	1.45938
R2	Second	KTT7-11	TSSA19-11	KTT	TSSA	SC	SC	SCXSC	SecondTSSA19-11KTT7-11-29	1.94112
R1	First	KTT7-11	TSSA19-11	KTT	TSSA	SC	SC	SCXSC	FirstTSSA19-11KTT7-11-28	2.05982
R7	Seventh	KTT7-11	IND4-11	KTT	IND	SI	SC	SIXSC	SeventhIND4-11KTT7-11-34	1.78006
R5	Fifth	KTT7-11	KTT11-11	KTT	KTT	SC	SC	WITHINSC	FifthKTT11-11KTT7-11-96	1.09924
R1	First	KTT7-11	SBD18-11	KTT	SBD	SI	SC	SIXSC	FirstSBD18-11KTT7-11-31	-0.0433168
R7	Seventh	KTT7-11	SBD18-11	KTT	SBD	SI	SC	SIXSC	SeventhSBD18-11KTT7-11-31	-0.0205677
R1	First	KTT7-11	PTP3-11	KTT	PTP	SC	SC	SCXSC	FirstPTP3-11KTT7-11-27	1.37584
NK	Nadja	KTT7-11	PCR5-11	KTT	PCR	SI	SC	SIXSC	NadjaPCR5-11KTT7-11-18	-0.171443
R5	Fifth	KTT7-11	PIN13-11	KTT	PIN	SI	SC	SIXSC	FifthPIN13-11KTT7-11-34	1.2786
R5	Fifth	KTT7-11	IND4-11	KTT	IND	SI	SC	SIXSC	FifthIND4-11KTT7-11-34	-0.162583
R5	Fifth	KTT7-11	TSSA19-11	KTT	TSSA	SC	SC	SCXSC	FifthTSSA19-11KTT7-11-28	1.5923
R5	Fifth	KTT7-11	PCR5-11	KTT	PCR	SI	SC	SIXSC	FifthPCR5-11KTT7-11-16	0.0274308
R6	Sixth	KTT7-11	SBD18-11	KTT	SBD	SI	SC	SIXSC	SixthSBD18-11KTT7-11-32	-0.193212
R5	Fifth	KTT7-11	RON4-11	KTT	RON	SC	SC	SCXSC	FifthRON4-11KTT7-11-28	1.10447
NK	Nadja	LPT1-11	IND10-11	LPT	IND	SI	SC	SIXSC	NadjaIND10-11LPT1-11-20	-0.109673
NK	Nadja	LPT1-11	PCR17-11	LPT	PCR	SI	SC	SIXSC	NadjaPCR17-11LPT1-11-38	0.998373
R5	Fifth	LPT1-11	MAN12-11	LPT	MAN	SI	SC	SIXSC	FifthMAN12-11LPT1-11-37	1.23706
R6	Sixth	LPT1-11	PCR17-11	LPT	PCR	SI	SC	SIXSC	SixthPCR17-11LPT1-11-38	1.09192
R2	Second	LPT1-11	SBD22-11	LPT	SBD	SI	SC	SIXSC	SecondSBD22-11LPT1-11-18	1.53817
R1	First	LPT1-11	RON21-11	LPT	RON	SC	SC	SCXSC	FirstRON21-11LPT1-11-37	1.48593
R1	First	LPT1-11	SBD22-11	LPT	SBD	SI	SC	SIXSC	FirstSBD22-11LPT1-11-16	1.62029
R1	First	LPT1-11	IND10-11	LPT	IND	SI	SC	SIXSC	FirstIND10-11LPT1-11-19	-0.0964774
R5	Fifth	LPT1-11	TSSA22-11	LPT	TSSA	SC	SC	SCXSC	FifthTSSA22-11LPT1-11-40	0.66473
R1	First	LPT1-11	LPT27-11	LPT	LPT	SC	SC	WITHINSC	FirstLPT27-11LPT1-11-69	1.33016
R7	Seventh	LPT1-11	SBD22-11	LPT	SBD	SI	SC	SIXSC	SeventhSBD22-11LPT1-11-16	1.7254
R5	Fifth	LPT1-11	KTT11-11	LPT	KTT	SC	SC	SCXSC	FifthKTT11-11LPT1-11-40	1.07433
R6	Sixth	LPT1-11	SBD22-11	LPT	SBD	SI	SC	SIXSC	SixthSBD22-11LPT1-11-18	1.68718
R7	Seventh	LPT1-11	PCR17-11	LPT	PCR	SI	SC	SIXSC	SeventhPCR17-11LPT1-11-37	-0.056464
R5	Fifth	LPT1-11	PCR17-11	LPT	PCR	SI	SC	SIXSC	FifthPCR17-11LPT1-11-37	0.744145
R1	First	LPT1-11	TC16-11	LPT	TC	SC	SC	SCXSC	FirstTC16-11LPT1-11-37	1.17659
R5	Fifth	LPT1-11	PIN18-11	LPT	PIN	SI	SC	SIXSC	FifthPIN18-11LPT1-11-16	0.799217
R7	Seventh	LPT1-11	MAN12-11	LPT	MAN	SI	SC	SIXSC	SeventhMAN12-11LPT1-11-37	-0.152508
R5	Fifth	LPT1-11	LPT27-11	LPT	LPT	SC	SC	WITHINSC	FifthLPT27-11LPT1-11-69	0.938851
R5	Fifth	LPT1-11	PTP10-11	LPT	PTP	SC	SC	SCXSC	FifthPTP10-11LPT1-11-87	1.51889
R2	Second	LPT1-11	TSSA22-11	LPT	TSSA	SC	SC	SCXSC	SecondTSSA22-11LPT1-11-40	1.91977
R7	Seventh	LPT1-11	PIN18-11	LPT	PIN	SI	SC	SIXSC	SeventhPIN18-11LPT1-11-16	1.17628
R5	Fifth	LPT1-11	SBD22-11	LPT	SBD	SI	SC	SIXSC	FifthSBD22-11LPT1-11-16	1.0992
R6	Sixth	LPT1-11	PIN18-11	LPT	PIN	SI	SC	SIXSC	SixthPIN18-11LPT1-11-17	1.46784
R5	Fifth	LPT1-11	RON21-11	LPT	RON	SC	SC	SCXSC	FifthRON21-11LPT1-11-37	1.4457
R5	Fifth	LPT1-11	IND10-11	LPT	IND	SI	SC	SIXSC	FifthIND10-11LPT1-11-19	-0.0231663
R6	Sixth	LPT1-11	TSS25-11	LPT	TSS	SI	SC	SIXSC	SixthTSS25-11LPT1-11-12	-0.105313
R1	First	LPT1-11	PIN18-11	LPT	PIN	SI	SC	SIXSC	FirstPIN18-11LPT1-11-16	1.28213
R3	Third	LPT10-11	TSS12-11	LPT	TSS	SI	SC	SIXSC	ThirdTSS12-11LPT10-11-69	1.6406
R4	Fourth	LPT10-11	TSS12-11	LPT	TSS	SI	SC	SIXSC	FourthTSS12-11LPT10-11-69	1.21065
R4	Fourth	LPT10-11	MAN27-12	LPT	MAN	SI	SC	SIXSC	FourthMAN27-12LPT10-11-49	-0.100087
R3	Third	LPT10-11	RON14-11	LPT	RON	SC	SC	SCXSC	ThirdRON14-11LPT10-11-19	1.53515
R4	Fourth	LPT10-11	KTT2-11	LPT	KTT	SC	SC	SCXSC	FourthKTT2-11LPT10-11-12	1.26175
R3	Third	LPT10-11	KTT2-11	LPT	KTT	SC	SC	SCXSC	ThirdKTT2-11LPT10-11-12	1.26778
R4	Fourth	LPT24-12	PCR9-12	LPT	PCR	SI	SC	SIXSC	FourthPCR9-12LPT24-12-68	1.07631
R4	Fourth	LPT24-12	IND9-11	LPT	IND	SI	SC	SIXSC	FourthIND9-11LPT24-12-38	-0.0782314
R3	Third	LPT24-12	KTT1-11	LPT	KTT	SC	SC	SCXSC	ThirdKTT1-11LPT24-12-19	1.3472
R4	Fourth	LPT24-12	PIN20-11	LPT	PIN	SI	SC	SIXSC	FourthPIN20-11LPT24-12-57	1.61304
R3	Third	LPT24-12	IND9-11	LPT	IND	SI	SC	SIXSC	ThirdIND9-11LPT24-12-38	1.34362
R4	Fourth	LPT24-12	LPT10-11	LPT	LPT	SC	SC	WITHINSC	FourthLPT10-11LPT24-12-34	1.64374
R4	Fourth	LPT24-12	TSS17-11	LPT	TSS	SI	SC	SIXSC	FourthTSS17-11LPT24-12-59	1.7645
R4	Fourth	LPT24-12	RON7-12	LPT	RON	SC	SC	SCXSC	FourthRON7-12LPT24-12-25	1.55656
R3	Third	LPT24-12	PIN20-11	LPT	PIN	SI	SC	SIXSC	ThirdPIN20-11LPT24-12-57	1.42502
NK	Nadja	LPT24-12	IND9-11	LPT	IND	SI	SC	SIXSC	NadjaIND9-11LPT24-12-38	1.49562
R4	Fourth	LPT24-12	PTP1-12	LPT	PTP	SC	SC	SCXSC	FourthPTP1-12LPT24-12-29	1.34997
R3	Third	LPT24-12	TC25-11	LPT	TC	SC	SC	SCXSC	ThirdTC25-11LPT24-12-23	1.41389
R4	Fourth	LPT24-12	KTT1-11	LPT	KTT	SC	SC	SCXSC	FourthKTT1-11LPT24-12-19	1.07948
R3	Third	LPT24-12	LPT10-11	LPT	LPT	SC	SC	WITHINSC	ThirdLPT10-11LPT24-12-34	1.61576
R3	Third	LPT24-12	PTP1-12	LPT	PTP	SC	SC	SCXSC	ThirdPTP1-12LPT24-12-29	1.41421
R4	Fourth	LPT24-12	TC25-11	LPT	TC	SC	SC	SCXSC	FourthTC25-11LPT24-12-23	1.61992
R5	Fifth	LPT27-11	KTT7-11	LPT	KTT	SC	SC	SCXSC	FifthKTT7-11LPT27-11-30	1.27993
R1	First	LPT27-11	PCR5-11	LPT	PCR	SI	SC	SIXSC	FirstPCR5-11LPT27-11-1	-0.0997382
R5	Fifth	LPT27-11	RON4-11	LPT	RON	SC	SC	SCXSC	FifthRON4-11LPT27-11-22	1.45735
NK	Nadja	LPT27-11	MAN8-11	LPT	MAN	SI	SC	SIXSC	NadjaMAN8-11LPT27-11-3	-0.0961957
R6	Sixth	LPT27-11	SBD18-11	LPT	SBD	SI	SC	SIXSC	SixthSBD18-11LPT27-11-23	1.02504
R7	Seventh	LPT27-11	MAN8-11	LPT	MAN	SI	SC	SIXSC	SeventhMAN8-11LPT27-11-1	0.0326087
R7	Seventh	LPT27-11	PIN13-11	LPT	PIN	SI	SC	SIXSC	SeventhPIN13-11LPT27-11-22	-0.154471
R5	Fifth	LPT27-11	TSSA19-11	LPT	TSSA	SC	SC	SCXSC	FifthTSSA19-11LPT27-11-60	1.39674
R2	Second	LPT27-11	SBD18-11	LPT	SBD	SI	SC	SIXSC	SecondSBD18-11LPT27-11-23	1.78185
NK	Nadja	LPT27-11	IND4-11	LPT	IND	SI	SC	SIXSC	NadjaIND4-11LPT27-11-20	-0.188187
R6	Sixth	LPT27-11	PIN13-11	LPT	PIN	SI	SC	SIXSC	SixthPIN13-11LPT27-11-23	1.31594
R2	Second	LPT27-11	TSSA19-11	LPT	TSSA	SC	SC	SCXSC	SecondTSSA19-11LPT27-11-60	0.752782
R5	Fifth	LPT27-11	SBD18-11	LPT	SBD	SI	SC	SIXSC	FifthSBD18-11LPT27-11-22	1.25143
NK	Nadja	LPT27-11	PIN13-11	LPT	PIN	SI	SC	SIXSC	NadjaPIN13-11LPT27-11-23	1.25163
R1	First	LPT27-11	SBD18-11	LPT	SBD	SI	SC	SIXSC	FirstSBD18-11LPT27-11-22	0.0562185
R5	Fifth	LPT27-11	PTP3-11	LPT	PTP	SC	SC	SCXSC	FifthPTP3-11LPT27-11-81	1.09959
NK	Nadja	LPT27-11	TSS28-11	LPT	TSS	SI	SC	SIXSC	NadjaTSS28-11LPT27-11-89	1.29524
R1	First	LPT27-11	PIN13-11	LPT	PIN	SI	SC	SIXSC	FirstPIN13-11LPT27-11-22	-0.0208507
R5	Fifth	LPT27-11	PCR5-11	LPT	PCR	SI	SC	SIXSC	FifthPCR5-11LPT27-11-1	-0.16178
R1	First	LPT27-11	RON4-11	LPT	RON	SC	SC	SCXSC	FirstRON4-11LPT27-11-22	1.45316
R5	Fifth	LPT27-11	LPT1-11	LPT	LPT	SC	SC	WITHINSC	FifthLPT1-11LPT27-11-70	1.20044
R7	Seventh	LPT27-11	IND4-11	LPT	IND	SI	SC	SIXSC	SeventhIND4-11LPT27-11-19	-0.118575
R5	Fifth	LPT27-11	TSS28-11	LPT	TSS	SI	SC	SIXSC	FifthTSS28-11LPT27-11-88	0.974148
R5	Fifth	LPT27-11	MAN8-11	LPT	MAN	SI	SC	SIXSC	FifthMAN8-11LPT27-11-1	1.31277
R6	Sixth	LPT27-11	PCR5-11	LPT	PCR	SI	SC	SIXSC	SixthPCR5-11LPT27-11-2	-0.113089
NK	Nadja	LPT27-11	PCR5-11	LPT	PCR	SI	SC	SIXSC	NadjaPCR5-11LPT27-11-2	-0.0905759
NK	Nadja	LPT3-11	PIN23-11	LPT	PIN	SI	SC	SIXSC	NadjaPIN23-11LPT3-11-26	1.38653
NK	Nadja	LPT3-11	SBD28-11	LPT	SBD	SI	SC	SIXSC	NadjaSBD28-11LPT3-11-17	1.58826
R5	Fifth	LPT3-11	TSSA30-11	LPT	TSSA	SC	SC	SCXSC	FifthTSSA30-11LPT3-11-53	1.41794
R5	Fifth	LPT3-11	RON17-11	LPT	RON	SC	SC	SCXSC	FifthRON17-11LPT3-11-13	1.29728
R1	First	LPT3-11	LPT27-11	LPT	LPT	SC	SC	WITHINSC	FirstLPT27-11LPT3-11-43	1.48239
R5	Fifth	LPT3-11	KTT17-11	LPT	KTT	SC	SC	SCXSC	FifthKTT17-11LPT3-11-24	1.00183
R1	First	LPT3-11	TSS11-11	LPT	TSS	SI	SC	SIXSC	FirstTSS11-11LPT3-11-23	1.2038
R6	Sixth	LPT3-11	LPT1-11	LPT	LPT	SC	SC	WITHINSC	SixthLPT1-11LPT3-11-45	0.702572
R5	Fifth	LPT3-11	PCR20-11	LPT	PCR	SI	SC	SIXSC	FifthPCR20-11LPT3-11-22	0.655717
R6	Sixth	LPT3-11	MAN14-11	LPT	MAN	SI	SC	SIXSC	SixthMAN14-11LPT3-11-22	0.967345
R5	Fifth	LPT3-11	LPT1-11	LPT	LPT	SC	SC	WITHINSC	FifthLPT1-11LPT3-11-45	0.914948
R6	Sixth	LPT3-11	TSS11-11	LPT	TSS	SI	SC	SIXSC	SixthTSS11-11LPT3-11-24	1.6915
R1	First	LPT3-11	PTP7-11	LPT	PTP	SC	SC	SCXSC	FirstPTP7-11LPT3-11-30	1.0302
R5	Fifth	LPT3-11	SBD28-11	LPT	SBD	SI	SC	SIXSC	FifthSBD28-11LPT3-11-16	0.978609
R5	Fifth	LPT3-11	MAN14-11	LPT	MAN	SI	SC	SIXSC	FifthMAN14-11LPT3-11-23	1.1294
R6	Sixth	LPT3-11	PIN23-11	LPT	PIN	SI	SC	SIXSC	SixthPIN23-11LPT3-11-26	-0.19705
R7	Seventh	LPT3-11	MAN14-11	LPT	MAN	SI	SC	SIXSC	SeventhMAN14-11LPT3-11-23	-0.00862485
R1	First	LPT3-11	TSSA30-11	LPT	TSSA	SC	SC	SCXSC	FirstTSSA30-11LPT3-11-53	1.55807
R6	Sixth	LPT3-11	SBD28-11	LPT	SBD	SI	SC	SIXSC	SixthSBD28-11LPT3-11-17	-0.0306076
R5	Fifth	LPT3-11	PTP7-11	LPT	PTP	SC	SC	SCXSC	FifthPTP7-11LPT3-11-30	1.69642
NK	Nadja	LPT3-11	PCR20-11	LPT	PCR	SI	SC	SIXSC	NadjaPCR20-11LPT3-11-22	1.16107
NK	Nadja	LPT3-11	TSS11-11	LPT	TSS	SI	SC	SIXSC	NadjaTSS11-11LPT3-11-24	0.847025
R4	Fourth	LPT9-11	SBD20-12	LPT	SBD	SI	SC	SIXSC	FourthSBD20-12LPT9-11-50	0.249829
R4	Fourth	LPT9-11	LPT10-11	LPT	LPT	SC	SC	WITHINSC	FourthLPT10-11LPT9-11-28	1.30988
R4	Fourth	LPT9-11	TC21-11	LPT	TC	SC	SC	SCXSC	FourthTC21-11LPT9-11-11	1.16043
R3	Third	LPT9-11	RON3-11	LPT	RON	SC	SC	SCXSC	ThirdRON3-11LPT9-11-15	1.23733
R4	Fourth	LPT9-11	PIN3-11	LPT	PIN	SI	SC	SIXSC	FourthPIN3-11LPT9-11-46	1.04033
R4	Fourth	LPT9-11	RON3-11	LPT	RON	SC	SC	SCXSC	FourthRON3-11LPT9-11-15	1.18151
R3	Third	LPT9-11	TC21-11	LPT	TC	SC	SC	SCXSC	ThirdTC21-11LPT9-11-11	1.09482
NK	Nadja	LPT9-11	SBD20-12	LPT	SBD	SI	SC	SIXSC	NadjaSBD20-12LPT9-11-50	1.53986
R4	Fourth	MAN1-11	PTP1-12	MAN	PTP	SC	SI	SCXSI	FourthPTP1-12MAN1-11-51	1.14395
R4	Fourth	MAN1-11	RON7-12	MAN	RON	SC	SI	SCXSI	FourthRON7-12MAN1-11-57	2.4426
R3	Third	MAN1-11	KTT1-11	MAN	KTT	SC	SI	SCXSI	ThirdKTT1-11MAN1-11-41	1.37071
NK	Nadja	MAN1-11	TC25-11	MAN	TC	SC	SI	SCXSI	NadjaTC25-11MAN1-11-49	1.49335
R3	Third	MAN1-11	IND9-11	MAN	IND	SI	SI	SIXSI	ThirdIND9-11MAN1-11-19	0.00164325
R4	Fourth	MAN1-11	TSS17-11	MAN	TSS	SI	SI	SIXSI	FourthTSS17-11MAN1-11-14	-0.0519942
R3	Third	MAN1-11	RON7-12	MAN	RON	SC	SI	SCXSI	ThirdRON7-12MAN1-11-57	1.96241
R3	Third	MAN1-11	LPT24-12	MAN	LPT	SC	SI	SCXSI	ThirdLPT24-12MAN1-11-49	1.3774
NK	Nadja	MAN1-11	LPT24-12	MAN	LPT	SC	SI	SCXSI	NadjaLPT24-12MAN1-11-49	1.90327
R3	Third	MAN1-11	TC25-11	MAN	TC	SC	SI	SCXSI	ThirdTC25-11MAN1-11-49	1.42176
R4	Fourth	MAN1-11	LPT24-12	MAN	LPT	SC	SI	SCXSI	FourthLPT24-12MAN1-11-49	2.01113
NK	Nadja	MAN1-11	RON7-12	MAN	RON	SC	SI	SCXSI	NadjaRON7-12MAN1-11-57	2.00061
NK	Nadja	MAN1-11	KTT1-11	MAN	KTT	SC	SI	SCXSI	NadjaKTT1-11MAN1-11-41	1.23754
R4	Fourth	MAN1-11	TC25-11	MAN	TC	SC	SI	SCXSI	FourthTC25-11MAN1-11-49	1.23811
R4	Fourth	MAN1-11	KTT1-11	MAN	KTT	SC	SI	SCXSI	FourthKTT1-11MAN1-11-41	1.3353
R4	Fourth	MAN1-11	IND9-11	MAN	IND	SI	SI	SIXSI	FourthIND9-11MAN1-11-19	0.134747
R1	First	MAN12-11	TC16-11	MAN	TC	SC	SI	SCXSI	FirstTC16-11MAN12-11-54	1.54156
R5	Fifth	MAN12-11	RON21-11	MAN	RON	SC	SI	SCXSI	FifthRON21-11MAN12-11-75	0.836038
R6	Sixth	MAN12-11	KTT11-11	MAN	KTT	SC	SI	SCXSI	SixthKTT11-11MAN12-11-58	1.45726
R1	First	MAN12-11	MAN14-11	MAN	MAN	SI	SI	WITHINSI	FirstMAN14-11MAN12-11-52	0.231422
R7	Seventh	MAN12-11	LPT1-11	MAN	LPT	SC	SI	SCXSI	SeventhLPT1-11MAN12-11-63	0.233063
R1	First	MAN12-11	MAN8-11	MAN	MAN	SI	SI	WITHINSI	FirstMAN8-11MAN12-11-64	0.118105
R1	First	MAN12-11	PIN18-11	MAN	PIN	SI	SI	SIXSI	FirstPIN18-11MAN12-11-55	0.0594285
R1	First	MAN12-11	SBD22-11	MAN	SBD	SI	SI	SIXSI	FirstSBD22-11MAN12-11-51	0.359973
R5	Fifth	MAN12-11	LPT1-11	MAN	LPT	SC	SI	SCXSI	FifthLPT1-11MAN12-11-63	-0.0862185
R6	Sixth	MAN12-11	LPT1-11	MAN	LPT	SC	SI	SCXSI	SixthLPT1-11MAN12-11-64	1.60081
R1	First	MAN12-11	TSSA22-11	MAN	TSSA	SC	SI	SCXSI	FirstTSSA22-11MAN12-11-107	1.66865
R5	Fifth	MAN12-11	PIN18-11	MAN	PIN	SI	SI	SIXSI	FifthPIN18-11MAN12-11-55	-0.0762049
R1	First	MAN12-11	PCR17-11	MAN	PCR	SI	SI	SIXSI	FirstPCR17-11MAN12-11-69	0.000772499
R6	Sixth	MAN12-11	RON21-11	MAN	RON	SC	SI	SCXSI	SixthRON21-11MAN12-11-76	0.544949
R5	Fifth	MAN12-11	MAN8-11	MAN	MAN	SI	SI	WITHINSI	FifthMAN8-11MAN12-11-64	-0.0923608
R5	Fifth	MAN12-11	MAN14-11	MAN	MAN	SI	SI	WITHINSI	FifthMAN14-11MAN12-11-52	0.0438443
R5	Fifth	MAN12-11	PTP10-11	MAN	PTP	SC	SI	SCXSI	FifthPTP10-11MAN12-11-104	1.16134
R5	Fifth	MAN12-11	IND10-11	MAN	IND	SI	SI	SIXSI	FifthIND10-11MAN12-11-60	-0.0790073
R2	Second	MAN12-11	PIN18-11	MAN	PIN	SI	SI	SIXSI	SecondPIN18-11MAN12-11-57	0.694943
R2	Second	MAN12-11	PCR17-11	MAN	PCR	SI	SI	SIXSI	SecondPCR17-11MAN12-11-70	0.12566
R1	First	MAN12-11	TSS25-11	MAN	TSS	SI	SI	SIXSI	FirstTSS25-11MAN12-11-65	0.515862
R1	First	MAN12-11	KTT11-11	MAN	KTT	SC	SI	SCXSI	FirstKTT11-11MAN12-11-57	0.910032
R2	Second	MAN12-11	TSS25-11	MAN	TSS	SI	SI	SIXSI	SecondTSS25-11MAN12-11-66	0.238355
R6	Sixth	MAN12-11	PTP10-11	MAN	PTP	SC	SI	SCXSI	SixthPTP10-11MAN12-11-105	0.080681
NK	Nadja	MAN12-11	LPT1-11	MAN	LPT	SC	SI	SCXSI	NadjaLPT1-11MAN12-11-64	1.90268
R5	Fifth	MAN12-11	SBD22-11	MAN	SBD	SI	SI	SIXSI	FifthSBD22-11MAN12-11-51	0.488223
R2	Second	MAN12-11	PTP10-11	MAN	PTP	SC	SI	SCXSI	SecondPTP10-11MAN12-11-105	1.99427
R5	Fifth	MAN12-11	TSSA22-11	MAN	TSSA	SC	SI	SCXSI	FifthTSSA22-11MAN12-11-107	1.52186
R5	Fifth	MAN12-11	KTT11-11	MAN	KTT	SC	SI	SCXSI	FifthKTT11-11MAN12-11-57	1.03691
R7	Seventh	MAN12-11	KTT11-11	MAN	KTT	SC	SI	SCXSI	SeventhKTT11-11MAN12-11-57	0.328691
R2	Second	MAN12-11	MAN8-11	MAN	MAN	SI	SI	WITHINSI	SecondMAN8-11MAN12-11-64	-0.0477728
R2	Second	MAN12-11	KTT11-11	MAN	KTT	SC	SI	SCXSI	SecondKTT11-11MAN12-11-58	0.690384
R2	Second	MAN12-11	TSSA22-11	MAN	TSSA	SC	SI	SCXSI	SecondTSSA22-11MAN12-11-108	1.59512
R1	First	MAN12-11	PTP10-11	MAN	PTP	SC	SI	SCXSI	FirstPTP10-11MAN12-11-104	0.162913
R1	First	MAN12-11	LPT1-11	MAN	LPT	SC	SI	SCXSI	FirstLPT1-11MAN12-11-63	1.95995
R7	Seventh	MAN12-11	PTP10-11	MAN	PTP	SC	SI	SCXSI	SeventhPTP10-11MAN12-11-104	-0.175326
R5	Fifth	MAN14-11	KTT17-11	MAN	KTT	SC	SI	SCXSI	FifthKTT17-11MAN14-11-57	0.663131
R1	First	MAN14-11	RON17-11	MAN	RON	SC	SI	SCXSI	FirstRON17-11MAN14-11-51	0.243392
R1	First	MAN14-11	PIN23-11	MAN	PIN	SI	SI	SIXSI	FirstPIN23-11MAN14-11-34	0.694278
R1	First	MAN14-11	PTP7-11	MAN	PTP	SC	SI	SCXSI	FirstPTP7-11MAN14-11-101	0.163601
NK	Nadja	MAN14-11	LPT3-11	MAN	LPT	SC	SI	SCXSI	NadjaLPT3-11MAN14-11-65	1.39881
R1	First	MAN14-11	MAN8-11	MAN	MAN	SI	SI	WITHINSI	FirstMAN8-11MAN14-11-68	0.390263
R2	Second	MAN14-11	PTP7-11	MAN	PTP	SC	SI	SCXSI	SecondPTP7-11MAN14-11-102	1.12917
R7	Seventh	MAN14-11	TC19-11	MAN	TC	SC	SI	SCXSI	SeventhTC19-11MAN14-11-107	0.541824
R5	Fifth	MAN14-11	MAN8-11	MAN	MAN	SI	SI	WITHINSI	FifthMAN8-11MAN14-11-68	-0.12414
R7	Seventh	MAN14-11	PTP7-11	MAN	PTP	SC	SI	SCXSI	SeventhPTP7-11MAN14-11-101	0.227775
R5	Fifth	MAN14-11	LPT3-11	MAN	LPT	SC	SI	SCXSI	FifthLPT3-11MAN14-11-64	0.0460748
R1	First	MAN14-11	TC19-11	MAN	TC	SC	SI	SCXSI	FirstTC19-11MAN14-11-107	0.330595
R7	Seventh	MAN14-11	KTT17-11	MAN	KTT	SC	SI	SCXSI	SeventhKTT17-11MAN14-11-57	-0.0797786
R2	Second	MAN14-11	TSSA30-11	MAN	TSSA	SC	SI	SCXSI	SecondTSSA30-11MAN14-11-108	0.257855
R2	Second	MAN14-11	KTT17-11	MAN	KTT	SC	SI	SCXSI	SecondKTT17-11MAN14-11-58	0.136269
R1	First	MAN14-11	SBD28-11	MAN	SBD	SI	SI	SIXSI	FirstSBD28-11MAN14-11-37	-0.0376988
R1	First	MAN14-11	PCR20-11	MAN	PCR	SI	SI	SIXSI	FirstPCR20-11MAN14-11-34	-0.0665628
R5	Fifth	MAN14-11	SBD28-11	MAN	SBD	SI	SI	SIXSI	FifthSBD28-11MAN14-11-37	-0.143168
R5	Fifth	MAN14-11	TC19-11	MAN	TC	SC	SI	SCXSI	FifthTC19-11MAN14-11-107	0.085428
R6	Sixth	MAN14-11	KTT17-11	MAN	KTT	SC	SI	SCXSI	SixthKTT17-11MAN14-11-58	0.221582
R6	Sixth	MAN14-11	MAN8-11	MAN	MAN	SI	SI	WITHINSI	SixthMAN8-11MAN14-11-69	0.686719
R6	Sixth	MAN14-11	PTP7-11	MAN	PTP	SC	SI	SCXSI	SixthPTP7-11MAN14-11-102	-0.00379977
R5	Fifth	MAN14-11	PCR20-11	MAN	PCR	SI	SI	SIXSI	FifthPCR20-11MAN14-11-34	0.000911819
R5	Fifth	MAN14-11	RON17-11	MAN	RON	SC	SI	SCXSI	FifthRON17-11MAN14-11-51	0.820615
R5	Fifth	MAN14-11	IND7-11	MAN	IND	SI	SI	SIXSI	FifthIND7-11MAN14-11-34	-0.0526014
R2	Second	MAN14-11	PIN23-11	MAN	PIN	SI	SI	SIXSI	SecondPIN23-11MAN14-11-34	0.756588
R3	Third	MAN2-11	PIN3-11	MAN	PIN	SI	SI	SIXSI	ThirdPIN3-11MAN2-11-7	-0.107634
R3	Third	MAN2-11	PCR11-11	MAN	PCR	SI	SI	SIXSI	ThirdPCR11-11MAN2-11-14	0.0183629
R3	Third	MAN2-11	PTP6-12	MAN	PTP	SC	SI	SCXSI	ThirdPTP6-12MAN2-11-37	0.114073
R4	Fourth	MAN2-11	PCR11-11	MAN	PCR	SI	SI	SIXSI	FourthPCR11-11MAN2-11-14	0.475883
R3	Third	MAN27-12	TC24-11	MAN	TC	SC	SI	SCXSI	ThirdTC24-11MAN27-12-49	-0.020168
R3	Third	MAN27-12	TSS12-11	MAN	TSS	SI	SI	SIXSI	ThirdTSS12-11MAN27-12-8	-0.0689048
R4	Fourth	MAN27-12	KTT2-11	MAN	KTT	SC	SI	SCXSI	FourthKTT2-11MAN27-12-42	-0.077665
R3	Third	MAN27-12	MAN2-11	MAN	MAN	SI	SI	WITHINSI	ThirdMAN2-11MAN27-12-32	-0.062704
R4	Fourth	MAN27-12	SBD11-12	MAN	SBD	SI	SI	SIXSI	FourthSBD11-12MAN27-12-14	-0.121144
R3	Third	MAN27-12	RON14-11	MAN	RON	SC	SI	SCXSI	ThirdRON14-11MAN27-12-53	-0.0323184
R4	Fourth	MAN27-12	PIN8-12	MAN	PIN	SI	SI	SIXSI	FourthPIN8-12MAN27-12-19	-0.0453918
NK	Nadja	MAN27-12	RON14-11	MAN	RON	SC	SI	SCXSI	NadjaRON14-11MAN27-12-53	-0.0545197
R3	Third	MAN27-12	KTT2-11	MAN	KTT	SC	SI	SCXSI	ThirdKTT2-11MAN27-12-42	0.00448607
R4	Fourth	MAN27-12	TSSA10-11	MAN	TSSA	SC	SI	SCXSI	FourthTSSA10-11MAN27-12-55	-0.0795867
R4	Fourth	MAN27-12	RON14-11	MAN	RON	SC	SI	SCXSI	FourthRON14-11MAN27-12-53	-0.00252926
R6	Sixth	MAN8-11	TSSA19-11	MAN	TSSA	SC	SI	SCXSI	SixthTSSA19-11MAN8-11-114	2.49242
R5	Fifth	MAN8-11	IND4-11	MAN	IND	SI	SI	SIXSI	FifthIND4-11MAN8-11-54	-0.204617
R2	Second	MAN8-11	MAN14-11	MAN	MAN	SI	SI	WITHINSI	SecondMAN14-11MAN8-11-47	0.855723
NK	Nadja	MAN8-11	KTT7-11	MAN	KTT	SC	SI	SCXSI	NadjaKTT7-11MAN8-11-67	0.0126615
R5	Fifth	MAN8-11	LPT27-11	MAN	LPT	SC	SI	SCXSI	FifthLPT27-11MAN8-11-66	-0.0796196
NK	Nadja	MAN8-11	PTP3-11	MAN	PTP	SC	SI	SCXSI	NadjaPTP3-11MAN8-11-117	1.5199
R1	First	MAN8-11	PIN13-11	MAN	PIN	SI	SI	SIXSI	FirstPIN13-11MAN8-11-57	-0.0442362
R2	Second	MAN8-11	TSSA19-11	MAN	TSSA	SC	SI	SCXSI	SecondTSSA19-11MAN8-11-114	2.60693
R5	Fifth	MAN8-11	PTP3-11	MAN	PTP	SC	SI	SCXSI	FifthPTP3-11MAN8-11-116	1.64888
R5	Fifth	MAN8-11	PCR5-11	MAN	PCR	SI	SI	SIXSI	FifthPCR5-11MAN8-11-51	-0.211219
R7	Seventh	MAN8-11	PTP3-11	MAN	PTP	SC	SI	SCXSI	SeventhPTP3-11MAN8-11-116	-0.195445
R6	Sixth	MAN8-11	PTP3-11	MAN	PTP	SC	SI	SCXSI	SixthPTP3-11MAN8-11-117	1.2527
R1	First	MAN8-11	PTP3-11	MAN	PTP	SC	SI	SCXSI	FirstPTP3-11MAN8-11-116	-0.128974
R1	First	MAN8-11	RON4-11	MAN	RON	SC	SI	SCXSI	FirstRON4-11MAN8-11-69	-0.113757
R5	Fifth	MAN8-11	SBD18-11	MAN	SBD	SI	SI	SIXSI	FifthSBD18-11MAN8-11-51	-0.147163
NK	Nadja	MAN8-11	LPT27-11	MAN	LPT	SC	SI	SCXSI	NadjaLPT27-11MAN8-11-67	1.52609
R5	Fifth	MAN8-11	KTT7-11	MAN	KTT	SC	SI	SCXSI	FifthKTT7-11MAN8-11-66	-0.17247
R1	First	MAN8-11	PCR5-11	MAN	PCR	SI	SI	SIXSI	FirstPCR5-11MAN8-11-51	-0.232108
R2	Second	MAN8-11	PIN13-11	MAN	PIN	SI	SI	SIXSI	SecondPIN13-11MAN8-11-57	0.403656
R1	First	MAN8-11	SBD18-11	MAN	SBD	SI	SI	SIXSI	FirstSBD18-11MAN8-11-51	-0.0344112
R5	Fifth	MAN8-11	TSSA19-11	MAN	TSSA	SC	SI	SCXSI	FifthTSSA19-11MAN8-11-113	2.4134
R5	Fifth	MAN8-11	RON4-11	MAN	RON	SC	SI	SCXSI	FifthRON4-11MAN8-11-69	-0.198392
R1	First	MAN8-11	TSSA19-11	MAN	TSSA	SC	SI	SCXSI	FirstTSSA19-11MAN8-11-113	2.11685
R2	Second	MAN8-11	PCR5-11	MAN	PCR	SI	SI	SIXSI	SecondPCR5-11MAN8-11-51	-0.0893617
R5	Fifth	MAN8-11	PIN13-11	MAN	PIN	SI	SI	SIXSI	FifthPIN13-11MAN8-11-57	-0.303203
R2	Second	MAN8-11	RON4-11	MAN	RON	SC	SI	SCXSI	SecondRON4-11MAN8-11-70	1.76581
R7	Seventh	MAN8-11	RON4-11	MAN	RON	SC	SI	SCXSI	SeventhRON4-11MAN8-11-69	0.197179
R2	Second	MAN8-11	MAN12-11	MAN	MAN	SI	SI	WITHINSI	SecondMAN12-11MAN8-11-74	0.100588
R1	First	MAN8-11	LPT27-11	MAN	LPT	SC	SI	SCXSI	FirstLPT27-11MAN8-11-66	-0.0923913
R1	First	MAN8-11	TC8-11	MAN	TC	SC	SI	SCXSI	FirstTC8-11MAN8-11-116	0.0511292
NK	Nadja	PCR1-11	RON14-11	PCR	RON	SC	SI	SCXSI	NadjaRON14-11PCR1-11-37	-0.159982
R4	Fourth	PCR1-11	RON14-11	PCR	RON	SC	SI	SCXSI	FourthRON14-11PCR1-11-37	-0.159982
R4	Fourth	PCR1-11	KTT2-11	PCR	KTT	SC	SI	SCXSI	FourthKTT2-11PCR1-11-46	-0.00935179
R4	Fourth	PCR1-11	TC24-11	PCR	TC	SC	SI	SCXSI	FourthTC24-11PCR1-11-41	-0.067933
R4	Fourth	PCR1-11	TSS12-11	PCR	TSS	SI	SI	SIXSI	FourthTSS12-11PCR1-11-12	0.106079
R3	Third	PCR1-11	LPT10-11	PCR	LPT	SC	SI	SCXSI	ThirdLPT10-11PCR1-11-59	0.153274
R3	Third	PCR1-11	TC24-11	PCR	TC	SC	SI	SCXSI	ThirdTC24-11PCR1-11-41	-0.139958
NK	Nadja	PCR1-11	KTT2-11	PCR	KTT	SC	SI	SCXSI	NadjaKTT2-11PCR1-11-46	-0.112825
R3	Third	PCR11-11	MAN2-11	PCR	MAN	SI	SI	SIXSI	ThirdMAN2-11PCR11-11-15	0.185439
R3	Third	PCR11-11	TSS6-11	PCR	TSS	SI	SI	SIXSI	ThirdTSS6-11PCR11-11-71	0.19448
R3	Third	PCR11-11	SBD20-12	PCR	SBD	SI	SI	SIXSI	ThirdSBD20-12PCR11-11-19	-0.173247
R3	Third	PCR11-11	PIN3-11	PCR	PIN	SI	SI	SIXSI	ThirdPIN3-11PCR11-11-19	-0.132236
R4	Fourth	PCR11-11	TSS6-11	PCR	TSS	SI	SI	SIXSI	FourthTSS6-11PCR11-11-72	0.0779361
R4	Fourth	PCR11-11	RON3-11	PCR	RON	SC	SI	SCXSI	FourthRON3-11PCR11-11-57	-0.0638386
R4	Fourth	PCR11-11	PIN3-11	PCR	PIN	SI	SI	SIXSI	FourthPIN3-11PCR11-11-19	-0.00253218
R7	Seventh	PCR17-11	RON21-11	PCR	RON	SC	SI	SCXSI	SeventhRON21-11PCR17-11-72	0.566718
R5	Fifth	PCR17-11	TSS25-11	PCR	TSS	SI	SI	SIXSI	FifthTSS25-11PCR17-11-55	-0.211433
R1	First	PCR17-11	PIN18-11	PCR	PIN	SI	SI	SIXSI	FirstPIN18-11PCR17-11-51	0.00259778
R5	Fifth	PCR17-11	PTP10-11	PCR	PTP	SC	SI	SCXSI	FifthPTP10-11PCR17-11-107	-0.277076
R1	First	PCR17-11	MAN12-11	PCR	MAN	SI	SI	SIXSI	FirstMAN12-11PCR17-11-69	0.21836
R5	Fifth	PCR17-11	RON21-11	PCR	RON	SC	SI	SCXSI	FifthRON21-11PCR17-11-72	-0.231839
R2	Second	PCR17-11	SBD22-11	PCR	SBD	SI	SI	SIXSI	SecondSBD22-11PCR17-11-60	0.335857
R1	First	PCR17-11	IND10-11	PCR	IND	SI	SI	SIXSI	FirstIND10-11PCR17-11-65	0.102111
R7	Seventh	PCR17-11	LPT1-11	PCR	LPT	SC	SI	SCXSI	SeventhLPT1-11PCR17-11-66	1.35794
R5	Fifth	PCR17-11	PIN18-11	PCR	PIN	SI	SI	SIXSI	FifthPIN18-11PCR17-11-51	-0.0510896
R1	First	PCR17-11	SBD22-11	PCR	SBD	SI	SI	SIXSI	FirstSBD22-11PCR17-11-59	0.0320443
R1	First	PCR17-11	PCR20-11	PCR	PCR	SI	SI	WITHINSI	FirstPCR20-11PCR17-11-51	0.240701
R2	Second	PCR17-11	MAN12-11	PCR	MAN	SI	SI	SIXSI	SecondMAN12-11PCR17-11-70	0.426934
R5	Fifth	PCR17-11	PCR20-11	PCR	PCR	SI	SI	WITHINSI	FifthPCR20-11PCR17-11-51	-0.0790213
R2	Second	PCR17-11	PTP10-11	PCR	PTP	SC	SI	SCXSI	SecondPTP10-11PCR17-11-107	0.129327
R5	Fifth	PCR17-11	IND10-11	PCR	IND	SI	SI	SIXSI	FifthIND10-11PCR17-11-65	-0.166227
R2	Second	PCR17-11	LPT1-11	PCR	LPT	SC	SI	SCXSI	SecondLPT1-11PCR17-11-66	1.29614
R1	First	PCR17-11	TC16-11	PCR	TC	SC	SI	SCXSI	FirstTC16-11PCR17-11-57	1.27974
R2	Second	PCR17-11	PIN18-11	PCR	PIN	SI	SI	SIXSI	SecondPIN18-11PCR17-11-52	-0.07014
R2	Second	PCR17-11	IND10-11	PCR	IND	SI	SI	SIXSI	SecondIND10-11PCR17-11-66	0.355805
R5	Fifth	PCR17-11	LPT1-11	PCR	LPT	SC	SI	SCXSI	FifthLPT1-11PCR17-11-66	0.867466
R1	First	PCR17-11	PCR5-11	PCR	PCR	SI	SI	WITHINSI	FirstPCR5-11PCR17-11-80	0.26586
R1	First	PCR17-11	KTT11-11	PCR	KTT	SC	SI	SCXSI	FirstKTT11-11PCR17-11-55	1.26049
R6	Sixth	PCR17-11	PCR20-11	PCR	PCR	SI	SI	WITHINSI	SixthPCR20-11PCR17-11-52	-0.215242
NK	Nadja	PCR17-11	PTP10-11	PCR	PTP	SC	SI	SCXSI	NadjaPTP10-11PCR17-11-107	0.0360914
R5	Fifth	PCR17-11	PCR5-11	PCR	PCR	SI	SI	WITHINSI	FifthPCR5-11PCR17-11-80	-0.114786
R1	First	PCR20-11	PCR17-11	PCR	PCR	SI	SI	WITHINSI	FirstPCR17-11PCR20-11-77	0.862622
R6	Sixth	PCR20-11	TC19-11	PCR	TC	SC	SI	SCXSI	SixthTC19-11PCR20-11-106	1.37128
R6	Sixth	PCR20-11	RON17-11	PCR	RON	SC	SI	SCXSI	SixthRON17-11PCR20-11-54	0.531836
R2	Second	PCR20-11	MAN14-11	PCR	MAN	SI	SI	SIXSI	SecondMAN14-11PCR20-11-55	1.02033
R7	Seventh	PCR20-11	RON17-11	PCR	RON	SC	SI	SCXSI	SeventhRON17-11PCR20-11-54	1.34926
R1	First	PCR20-11	TC19-11	PCR	TC	SC	SI	SCXSI	FirstTC19-11PCR20-11-104	1.34648
R5	Fifth	PCR20-11	KTT17-11	PCR	KTT	SC	SI	SCXSI	FifthKTT17-11PCR20-11-66	0.809249
R5	Fifth	PCR20-11	TC19-11	PCR	TC	SC	SI	SCXSI	FifthTC19-11PCR20-11-104	1.16558
R5	Fifth	PCR20-11	PCR5-11	PCR	PCR	SI	SI	WITHINSI	FifthPCR5-11PCR20-11-76	-0.175149
R6	Sixth	PCR20-11	PTP7-11	PCR	PTP	SC	SI	SCXSI	SixthPTP7-11PCR20-11-111	1.16225
R2	Second	PCR20-11	TSSA30-11	PCR	TSSA	SC	SI	SCXSI	SecondTSSA30-11PCR20-11-102	1.67673
R6	Sixth	PCR20-11	KTT17-11	PCR	KTT	SC	SI	SCXSI	SixthKTT17-11PCR20-11-67	1.20981
R1	First	PCR20-11	RON17-11	PCR	RON	SC	SI	SCXSI	FirstRON17-11PCR20-11-54	0.974425
R5	Fifth	PCR20-11	LPT3-11	PCR	LPT	SC	SI	SCXSI	FifthLPT3-11PCR20-11-63	0.515375
R5	Fifth	PCR20-11	IND7-11	PCR	IND	SI	SI	SIXSI	FifthIND7-11PCR20-11-43	-0.0200639
R1	First	PCR20-11	SBD28-11	PCR	SBD	SI	SI	SIXSI	FirstSBD28-11PCR20-11-31	-0.0674157
R6	Sixth	PCR20-11	LPT3-11	PCR	LPT	SC	SI	SCXSI	SixthLPT3-11PCR20-11-63	1.35153
R2	Second	PCR20-11	TC19-11	PCR	TC	SC	SI	SCXSI	SecondTC19-11PCR20-11-106	1.46999
R1	First	PCR20-11	IND7-11	PCR	IND	SI	SI	SIXSI	FirstIND7-11PCR20-11-43	0.0682771
NK	Nadja	PCR20-11	PTP7-11	PCR	PTP	SC	SI	SCXSI	NadjaPTP7-11PCR20-11-110	1.09375
R2	Second	PCR20-11	PCR17-11	PCR	PCR	SI	SI	WITHINSI	SecondPCR17-11PCR20-11-78	-0.107456
R5	Fifth	PCR20-11	PTP7-11	PCR	PTP	SC	SI	SCXSI	FifthPTP7-11PCR20-11-110	1.27479
R5	Fifth	PCR20-11	MAN14-11	PCR	MAN	SI	SI	SIXSI	FifthMAN14-11PCR20-11-34	0.154553
R6	Sixth	PCR20-11	PCR17-11	PCR	PCR	SI	SI	WITHINSI	SixthPCR17-11PCR20-11-78	-0.300546
R2	Second	PCR20-11	KTT17-11	PCR	KTT	SC	SI	SCXSI	SecondKTT17-11PCR20-11-67	1.57306
R7	Seventh	PCR20-11	TC19-11	PCR	TC	SC	SI	SCXSI	SeventhTC19-11PCR20-11-104	1.25603
R7	Seventh	PCR20-11	KTT17-11	PCR	KTT	SC	SI	SCXSI	SeventhKTT17-11PCR20-11-66	0.842654
NK	Nadja	PCR20-11	LPT3-11	PCR	LPT	SC	SI	SCXSI	NadjaLPT3-11PCR20-11-63	1.5762
R7	Seventh	PCR20-11	PTP7-11	PCR	PTP	SC	SI	SCXSI	SeventhPTP7-11PCR20-11-110	0.0402905
R1	First	PCR20-11	PTP7-11	PCR	PTP	SC	SI	SCXSI	FirstPTP7-11PCR20-11-110	1.10692
R2	Second	PCR20-11	SBD28-11	PCR	SBD	SI	SI	SIXSI	SecondSBD28-11PCR20-11-31	0.140426
R1	First	PCR20-11	PCR5-11	PCR	PCR	SI	SI	WITHINSI	FirstPCR5-11PCR20-11-76	-0.210572
R2	Second	PCR20-11	PTP7-11	PCR	PTP	SC	SI	SCXSI	SecondPTP7-11PCR20-11-111	1.05266
R1	First	PCR20-11	MAN14-11	PCR	MAN	SI	SI	SIXSI	FirstMAN14-11PCR20-11-34	0.0264428
R1	First	PCR20-11	LPT3-11	PCR	LPT	SC	SI	SCXSI	FirstLPT3-11PCR20-11-63	0.982396
R2	Second	PCR20-11	TSS11-11	PCR	TSS	SI	SI	SIXSI	SecondTSS11-11PCR20-11-38	-0.0325938
R5	Fifth	PCR20-11	RON17-11	PCR	RON	SC	SI	SCXSI	FifthRON17-11PCR20-11-54	-0.175214
R5	Fifth	PCR20-11	PCR17-11	PCR	PCR	SI	SI	WITHINSI	FifthPCR17-11PCR20-11-77	-0.10448
R7	Seventh	PCR5-11	RON4-11	PCR	RON	SC	SI	SCXSI	SeventhRON4-11PCR5-11-51	-0.148989
R5	Fifth	PCR5-11	PIN13-11	PCR	PIN	SI	SI	SIXSI	FifthPIN13-11PCR5-11-51	-0.19609
R2	Second	PCR5-11	IND4-11	PCR	IND	SI	SI	SIXSI	SecondIND4-11PCR5-11-68	-0.0701449
R5	Fifth	PCR5-11	PCR20-11	PCR	PCR	SI	SI	WITHINSI	FifthPCR20-11PCR5-11-46	-0.183677
R1	First	PCR5-11	IND4-11	PCR	IND	SI	SI	SIXSI	FirstIND4-11PCR5-11-68	0.15336
R6	Sixth	PCR5-11	KTT7-11	PCR	KTT	SC	SI	SCXSI	SixthKTT7-11PCR5-11-55	-0.18875
R6	Sixth	PCR5-11	LPT27-11	PCR	LPT	SC	SI	SCXSI	SixthLPT27-11PCR5-11-58	-0.120419
R1	First	PCR5-11	RON4-11	PCR	RON	SC	SI	SCXSI	FirstRON4-11PCR5-11-51	-0.142587
R2	Second	PCR5-11	MAN8-11	PCR	MAN	SI	SI	SIXSI	SecondMAN8-11PCR5-11-51	0.0375242
R5	Fifth	PCR5-11	TSSA19-11	PCR	TSSA	SC	SI	SCXSI	FifthTSSA19-11PCR5-11-101	-0.189282
R1	First	PCR5-11	TSS28-11	PCR	TSS	SI	SI	SIXSI	FirstTSS28-11PCR5-11-79	-0.0968323
NK	Nadja	PCR5-11	LPT27-11	PCR	LPT	SC	SI	SCXSI	NadjaLPT27-11PCR5-11-58	-0.138743
R1	First	PCR5-11	TSSA19-11	PCR	TSSA	SC	SI	SCXSI	FirstTSSA19-11PCR5-11-101	-0.225269
R1	First	PCR5-11	PCR20-11	PCR	PCR	SI	SI	WITHINSI	FirstPCR20-11PCR5-11-46	-0.160717
R5	Fifth	PCR5-11	MAN8-11	PCR	MAN	SI	SI	SIXSI	FifthMAN8-11PCR5-11-51	-0.17176
R6	Sixth	PCR5-11	PCR17-11	PCR	PCR	SI	SI	WITHINSI	SixthPCR17-11PCR5-11-74	-0.191804
R7	Seventh	PCR5-11	KTT7-11	PCR	KTT	SC	SI	SCXSI	SeventhKTT7-11PCR5-11-54	-0.122459
R1	First	PCR5-11	PCR17-11	PCR	PCR	SI	SI	WITHINSI	FirstPCR17-11PCR5-11-73	-0.105159
R5	Fifth	PCR5-11	KTT7-11	PCR	KTT	SC	SI	SCXSI	FifthKTT7-11PCR5-11-54	-0.144991
R2	Second	PCR5-11	TC8-11	PCR	TC	SC	SI	SCXSI	SecondTC8-11PCR5-11-102	-0.0171274
R5	Fifth	PCR5-11	PTP3-11	PCR	PTP	SC	SI	SCXSI	FifthPTP3-11PCR5-11-101	-0.210817
R2	Second	PCR5-11	TSSA19-11	PCR	TSSA	SC	SI	SCXSI	SecondTSSA19-11PCR5-11-102	-0.115439
R6	Sixth	PCR5-11	TSSA19-11	PCR	TSSA	SC	SI	SCXSI	SixthTSSA19-11PCR5-11-102	-0.231812
R5	Fifth	PCR5-11	LPT27-11	PCR	LPT	SC	SI	SCXSI	FifthLPT27-11PCR5-11-57	-0.127225
R7	Seventh	PCR5-11	TSSA19-11	PCR	TSSA	SC	SI	SCXSI	SeventhTSSA19-11PCR5-11-101	-0.263592
NK	Nadja	PCR5-11	PTP3-11	PCR	PTP	SC	SI	SCXSI	NadjaPTP3-11PCR5-11-102	-0.157086
R6	Sixth	PCR5-11	RON4-11	PCR	RON	SC	SI	SCXSI	SixthRON4-11PCR5-11-52	-0.172268
R6	Sixth	PCR5-11	PCR20-11	PCR	PCR	SI	SI	WITHINSI	SixthPCR20-11PCR5-11-47	-0.00885585
R1	First	PCR5-11	PTP3-11	PCR	PTP	SC	SI	SCXSI	FirstPTP3-11PCR5-11-101	-0.102722
R5	Fifth	PCR5-11	PCR17-11	PCR	PCR	SI	SI	WITHINSI	FifthPCR17-11PCR5-11-73	-0.129598
NK	Nadja	PCR5-11	KTT7-11	PCR	KTT	SC	SI	SCXSI	NadjaKTT7-11PCR5-11-55	0.0692301
R2	Second	PCR5-11	PCR17-11	PCR	PCR	SI	SI	WITHINSI	SecondPCR17-11PCR5-11-74	0.0881264
R5	Fifth	PCR5-11	RON4-11	PCR	RON	SC	SI	SCXSI	FifthRON4-11PCR5-11-51	-0.176342
R1	First	PCR5-11	LPT27-11	PCR	LPT	SC	SI	SCXSI	FirstLPT27-11PCR5-11-57	-0.11178
R1	First	PCR5-11	MAN8-11	PCR	MAN	SI	SI	SIXSI	FirstMAN8-11PCR5-11-51	-0.0804642
R7	Seventh	PCR5-11	LPT27-11	PCR	LPT	SC	SI	SCXSI	SeventhLPT27-11PCR5-11-57	-0.147644
R2	Second	PCR5-11	PIN13-11	PCR	PIN	SI	SI	SIXSI	SecondPIN13-11PCR5-11-51	-0.191328
R3	Third	PCR9-12	TC25-11	PCR	TC	SC	SI	SCXSI	ThirdTC25-11PCR9-12-53	1.10533
R4	Fourth	PCR9-12	PTP1-12	PCR	PTP	SC	SI	SCXSI	FourthPTP1-12PCR9-12-13	-0.0685403
R3	Third	PCR9-12	LPT24-12	PCR	LPT	SC	SI	SCXSI	ThirdLPT24-12PCR9-12-37	0.79135
R4	Fourth	PCR9-12	KTT1-11	PCR	KTT	SC	SI	SCXSI	FourthKTT1-11PCR9-12-57	0.982597
R4	Fourth	PCR9-12	PCR1-11	PCR	PCR	SI	SI	WITHINSI	FourthPCR1-11PCR9-12-32	-0.034705
R3	Third	PCR9-12	RON7-12	PCR	RON	SC	SI	SCXSI	ThirdRON7-12PCR9-12-37	0.0160998
R3	Third	PCR9-12	MAN1-11	PCR	MAN	SI	SI	SIXSI	ThirdMAN1-11PCR9-12-13	-0.0942029
R3	Third	PCR9-12	PCR11-11	PCR	PCR	SI	SI	WITHINSI	ThirdPCR11-11PCR9-12-32	-0.0352627
R4	Fourth	PCR9-12	RON7-12	PCR	RON	SC	SI	SCXSI	FourthRON7-12PCR9-12-37	-0.103361
R3	Third	PCR9-12	TSSA16-11	PCR	TSSA	SC	SI	SCXSI	ThirdTSSA16-11PCR9-12-45	-0.147687
R4	Fourth	PCR9-12	TC25-11	PCR	TC	SC	SI	SCXSI	FourthTC25-11PCR9-12-53	1.06387
R4	Fourth	PCR9-12	TSSA16-11	PCR	TSSA	SC	SI	SCXSI	FourthTSSA16-11PCR9-12-45	-0.0708185
R3	Third	PCR9-12	PTP1-12	PCR	PTP	SC	SI	SCXSI	ThirdPTP1-12PCR9-12-13	-0.11844
R6	Sixth	PIN13-11	TSSA19-11	PIN	TSSA	SC	SI	SCXSI	SixthTSSA19-11PIN13-11-105	2.56025
R5	Fifth	PIN13-11	PIN23-11	PIN	PIN	SI	SI	WITHINSI	FifthPIN23-11PIN13-11-50	-0.0511376
R6	Sixth	PIN13-11	RON4-11	PIN	RON	SC	SI	SCXSI	SixthRON4-11PIN13-11-64	0.888252
R6	Sixth	PIN13-11	PTP3-11	PIN	PTP	SC	SI	SCXSI	SixthPTP3-11PIN13-11-104	1.74243
R2	Second	PIN13-11	TSSA19-11	PIN	TSSA	SC	SI	SCXSI	SecondTSSA19-11PIN13-11-105	2.32138
R5	Fifth	PIN13-11	SBD18-11	PIN	SBD	SI	SI	SIXSI	FifthSBD18-11PIN13-11-57	-0.109898
R1	First	PIN13-11	PIN23-11	PIN	PIN	SI	SI	WITHINSI	FirstPIN23-11PIN13-11-50	0.351896
R2	Second	PIN13-11	RON4-11	PIN	RON	SC	SI	SCXSI	SecondRON4-11PIN13-11-64	1.00143
R6	Sixth	PIN13-11	PIN23-11	PIN	PIN	SI	SI	WITHINSI	SixthPIN23-11PIN13-11-51	0.144745
NK	Nadja	PIN13-11	PTP3-11	PIN	PTP	SC	SI	SCXSI	NadjaPTP3-11PIN13-11-104	0.113494
R5	Fifth	PIN13-11	PTP3-11	PIN	PTP	SC	SI	SCXSI	FifthPTP3-11PIN13-11-104	1.59692
R2	Second	PIN13-11	SBD18-11	PIN	SBD	SI	SI	SIXSI	SecondSBD18-11PIN13-11-57	-0.072451
R2	Second	PIN13-11	TC8-11	PIN	TC	SC	SI	SCXSI	SecondTC8-11PIN13-11-104	1.74587
R2	Second	PIN13-11	PIN18-11	PIN	PIN	SI	SI	WITHINSI	SecondPIN18-11PIN13-11-74	0.938949
R1	First	PIN13-11	SBD18-11	PIN	SBD	SI	SI	SIXSI	FirstSBD18-11PIN13-11-57	0.190489
R2	Second	PIN13-11	PCR5-11	PIN	PCR	SI	SI	SIXSI	SecondPCR5-11PIN13-11-60	-0.0268379
R1	First	PIN13-11	TSSA19-11	PIN	TSSA	SC	SI	SCXSI	FirstTSSA19-11PIN13-11-104	0.227848
R5	Fifth	PIN13-11	TSS28-11	PIN	TSS	SI	SI	SIXSI	FifthTSS28-11PIN13-11-76	-0.280349
R5	Fifth	PIN13-11	IND4-11	PIN	IND	SI	SI	SIXSI	FifthIND4-11PIN13-11-60	-0.291425
R7	Seventh	PIN13-11	RON4-11	PIN	RON	SC	SI	SCXSI	SeventhRON4-11PIN13-11-54	0.820077
R7	Seventh	PIN13-11	TSSA19-11	PIN	TSSA	SC	SI	SCXSI	SeventhTSSA19-11PIN13-11-104	0.0533385
R6	Sixth	PIN13-11	PIN18-11	PIN	PIN	SI	SI	WITHINSI	SixthPIN18-11PIN13-11-74	0.0708641
R5	Fifth	PIN13-11	RON4-11	PIN	RON	SC	SI	SCXSI	FifthRON4-11PIN13-11-54	0.504357
R1	First	PIN13-11	RON4-11	PIN	RON	SC	SI	SCXSI	FirstRON4-11PIN13-11-54	1.06961
R1	First	PIN13-11	PIN18-11	PIN	PIN	SI	SI	WITHINSI	FirstPIN18-11PIN13-11-73	0.408511
R2	Second	PIN13-11	IND4-11	PIN	IND	SI	SI	SIXSI	SecondIND4-11PIN13-11-60	0.0154221
R5	Fifth	PIN13-11	TSSA19-11	PIN	TSSA	SC	SI	SCXSI	FifthTSSA19-11PIN13-11-104	-0.299739
R1	First	PIN13-11	PCR5-11	PIN	PCR	SI	SI	SIXSI	FirstPCR5-11PIN13-11-60	-0.0848424
R5	Fifth	PIN13-11	PIN18-11	PIN	PIN	SI	SI	WITHINSI	FifthPIN18-11PIN13-11-73	0.707078
R5	Fifth	PIN13-11	RON4-11	PIN	RON	SC	SI	SCXSI	FifthRON4-11PIN13-11-63	-0.13701
R1	First	PIN13-11	PTP3-11	PIN	PTP	SC	SI	SCXSI	FirstPTP3-11PIN13-11-104	1.4074
R2	Second	PIN18-11	PIN13-11	PIN	PIN	SI	SI	WITHINSI	SecondPIN13-11PIN18-11-67	0.651845
R2	Second	PIN18-11	MAN12-11	PIN	MAN	SI	SI	SIXSI	SecondMAN12-11PIN18-11-56	-0.0415146
R1	First	PIN18-11	PIN23-11	PIN	PIN	SI	SI	WITHINSI	FirstPIN23-11PIN18-11-46	0.873749
R5	Fifth	PIN18-11	PTP10-11	PIN	PTP	SC	SI	SCXSI	FifthPTP10-11PIN18-11-119	-0.287365
R1	First	PIN18-11	KTT11-11	PIN	KTT	SC	SI	SCXSI	FirstKTT11-11PIN18-11-63	1.13893
R7	Seventh	PIN18-11	KTT11-11	PIN	KTT	SC	SI	SCXSI	SeventhKTT11-11PIN18-11-63	-0.283101
R2	Second	PIN18-11	KTT11-11	PIN	KTT	SC	SI	SCXSI	SecondKTT11-11PIN18-11-64	1.38939
R7	Seventh	PIN18-11	TC16-11	PIN	TC	SC	SI	SCXSI	SeventhTC16-11PIN18-11-60	1.09928
R5	Fifth	PIN18-11	KTT11-11	PIN	KTT	SC	SI	SCXSI	FifthKTT11-11PIN18-11-63	1.11969
R5	Fifth	PIN18-11	PIN23-11	PIN	PIN	SI	SI	WITHINSI	FifthPIN23-11PIN18-11-46	-0.0356019
R5	Fifth	PIN18-11	LPT1-11	PIN	LPT	SC	SI	SCXSI	FifthLPT1-11PIN18-11-54	0.848698
R6	Sixth	PIN18-11	PTP10-11	PIN	PTP	SC	SI	SCXSI	SixthPTP10-11PIN18-11-119	-0.0880846
NK	Nadja	PIN18-11	LPT1-11	PIN	LPT	SC	SI	SCXSI	NadjaLPT1-11PIN18-11-55	1.08953
R5	Fifth	PIN18-11	PCR17-11	PIN	PCR	SI	SI	SIXSI	FifthPCR17-11PIN18-11-51	-0.290085
R1	First	PIN18-11	TC16-11	PIN	TC	SC	SI	SCXSI	FirstTC16-11PIN18-11-60	0.879863
R1	First	PIN18-11	PCR17-11	PIN	PCR	SI	SI	SIXSI	FirstPCR17-11PIN18-11-51	-0.012123
R1	First	PIN18-11	TSSA22-11	PIN	TSSA	SC	SI	SCXSI	FirstTSSA22-11PIN18-11-110	1.41107
R2	Second	PIN18-11	PCR17-11	PIN	PCR	SI	SI	SIXSI	SecondPCR17-11PIN18-11-52	1.25516
R6	Sixth	PIN18-11	RON21-11	PIN	RON	SC	SI	SCXSI	SixthRON21-11PIN18-11-85	-0.0889484
R1	First	PIN18-11	LPT1-11	PIN	LPT	SC	SI	SCXSI	FirstLPT1-11PIN18-11-54	1.37546
R1	First	PIN18-11	MAN12-11	PIN	MAN	SI	SI	SIXSI	FirstMAN12-11PIN18-11-55	0.549358
R6	Sixth	PIN18-11	KTT11-11	PIN	KTT	SC	SI	SCXSI	SixthKTT11-11PIN18-11-64	1.23822
R5	Fifth	PIN18-11	RON21-11	PIN	RON	SC	SI	SCXSI	FifthRON21-11PIN18-11-84	1.12421
R2	Second	PIN18-11	PIN23-11	PIN	PIN	SI	SI	WITHINSI	SecondPIN23-11PIN18-11-47	0.42851
R6	Sixth	PIN18-11	TC16-11	PIN	TC	SC	SI	SCXSI	SixthTC16-11PIN18-11-60	1.3624
R6	Sixth	PIN18-11	LPT1-11	PIN	LPT	SC	SI	SCXSI	SixthLPT1-11PIN18-11-55	1.44874
NK	Nadja	PIN18-11	PTP10-11	PIN	PTP	SC	SI	SCXSI	NadjaPTP10-11PIN18-11-119	1.33043
R5	Fifth	PIN18-11	MAN12-11	PIN	MAN	SI	SI	SIXSI	FifthMAN12-11PIN18-11-55	-0.123691
R5	Fifth	PIN18-11	PIN13-11	PIN	PIN	SI	SI	WITHINSI	FifthPIN13-11PIN18-11-66	0.107338
R7	Seventh	PIN18-11	LPT1-11	PIN	LPT	SC	SI	SCXSI	SeventhLPT1-11PIN18-11-54	1.3861
R1	First	PIN18-11	RON21-11	PIN	RON	SC	SI	SCXSI	FirstRON21-11PIN18-11-84	-0.0765944
NK	Nadja	PIN20-11	RON7-12	PIN	RON	SC	SI	SCXSI	NadjaRON7-12PIN20-11-53	1.0013
R3	Third	PIN20-11	KTT1-11	PIN	KTT	SC	SI	SCXSI	ThirdKTT1-11PIN20-11-49	0.0617153
R4	Fourth	PIN20-11	IND9-11	PIN	IND	SI	SI	SIXSI	FourthIND9-11PIN20-11-12	-0.00158844
R3	Third	PIN20-11	TC25-11	PIN	TC	SC	SI	SCXSI	ThirdTC25-11PIN20-11-45	1.26236
R4	Fourth	PIN20-11	PTP1-12	PIN	PTP	SC	SI	SCXSI	FourthPTP1-12PIN20-11-55	0.719145
R4	Fourth	PIN20-11	TC25-11	PIN	TC	SC	SI	SCXSI	FourthTC25-11PIN20-11-45	-0.0138205
R4	Fourth	PIN20-11	KTT1-11	PIN	KTT	SC	SI	SCXSI	FourthKTT1-11PIN20-11-49	0.980199
R3	Third	PIN20-11	RON7-12	PIN	RON	SC	SI	SCXSI	ThirdRON7-12PIN20-11-53	1.36142
R3	Third	PIN20-11	PIN3-11	PIN	PIN	SI	SI	WITHINSI	ThirdPIN3-11PIN20-11-32	0.00278164
NK	Nadja	PIN20-11	KTT1-11	PIN	KTT	SC	SI	SCXSI	NadjaKTT1-11PIN20-11-49	0.868511
R3	Third	PIN20-11	PIN8-12	PIN	PIN	SI	SI	WITHINSI	ThirdPIN8-12PIN20-11-34	-0.0170882
R4	Fourth	PIN20-11	RON7-12	PIN	RON	SC	SI	SCXSI	FourthRON7-12PIN20-11-53	1.20765
R3	Third	PIN20-11	IND9-11	PIN	IND	SI	SI	SIXSI	ThirdIND9-11PIN20-11-12	-0.160432
NK	Nadja	PIN20-11	TC25-11	PIN	TC	SC	SI	SCXSI	NadjaTC25-11PIN20-11-45	-0.134033
R1	First	PIN23-11	PIN18-11	PIN	PIN	SI	SI	WITHINSI	FirstPIN18-11PIN23-11-77	0.00471833
R1	First	PIN23-11	MAN14-11	PIN	MAN	SI	SI	SIXSI	FirstMAN14-11PIN23-11-58	0.51843
R5	Fifth	PIN23-11	SBD28-11	PIN	SBD	SI	SI	SIXSI	FifthSBD28-11PIN23-11-40	-0.159774
R1	First	PIN23-11	TC19-11	PIN	TC	SC	SI	SCXSI	FirstTC19-11PIN23-11-110	1.32842
R7	Seventh	PIN23-11	TC19-11	PIN	TC	SC	SI	SCXSI	SeventhTC19-11PIN23-11-110	0.000528198
R5	Fifth	PIN23-11	PIN13-11	PIN	PIN	SI	SI	WITHINSI	FifthPIN13-11PIN23-11-70	0.509642
R5	Fifth	PIN23-11	IND7-11	PIN	IND	SI	SI	SIXSI	FifthIND7-11PIN23-11-31	-0.206118
R5	Fifth	PIN23-11	MAN14-11	PIN	MAN	SI	SI	SIXSI	FifthMAN14-11PIN23-11-58	0.0192102
R2	Second	PIN23-11	TSSA30-11	PIN	TSSA	SC	SI	SCXSI	SecondTSSA30-11PIN23-11-111	1.66251
R6	Sixth	PIN23-11	PTP7-11	PIN	PTP	SC	SI	SCXSI	SixthPTP7-11PIN23-11-114	1.13442
NK	Nadja	PIN23-11	LPT3-11	PIN	LPT	SC	SI	SCXSI	NadjaLPT3-11PIN23-11-57	0.206185
R2	Second	PIN23-11	MAN14-11	PIN	MAN	SI	SI	SIXSI	SecondMAN14-11PIN23-11-60	0.739594
NK	Nadja	PIN23-11	KTT17-11	PIN	KTT	SC	SI	SCXSI	NadjaKTT17-11PIN23-11-64	0.383135
R5	Fifth	PIN23-11	PCR20-11	PIN	PCR	SI	SI	SIXSI	FifthPCR20-11PIN23-11-43	0.194343
R1	First	PIN23-11	PCR20-11	PIN	PCR	SI	SI	SIXSI	FirstPCR20-11PIN23-11-43	0.393609
R5	Fifth	PIN23-11	PIN18-11	PIN	PIN	SI	SI	WITHINSI	FifthPIN18-11PIN23-11-77	0.332428
R2	Second	PIN23-11	PTP7-11	PIN	PTP	SC	SI	SCXSI	SecondPTP7-11PIN23-11-114	0.376274
R7	Seventh	PIN23-11	KTT17-11	PIN	KTT	SC	SI	SCXSI	SeventhKTT17-11PIN23-11-63	-0.132829
R5	Fifth	PIN23-11	KTT17-11	PIN	KTT	SC	SI	SCXSI	FifthKTT17-11PIN23-11-63	1.08633
R6	Sixth	PIN23-11	TC19-11	PIN	TC	SC	SI	SCXSI	SixthTC19-11PIN23-11-111	-0.0948116
R1	First	PIN23-11	IND7-11	PIN	IND	SI	SI	SIXSI	FirstIND7-11PIN23-11-31	-0.0673784
R1	First	PIN23-11	SBD28-11	PIN	SBD	SI	SI	SIXSI	FirstSBD28-11PIN23-11-40	0.511647
R7	Seventh	PIN23-11	PTP7-11	PIN	PTP	SC	SI	SCXSI	SeventhPTP7-11PIN23-11-113	1.299
R6	Sixth	PIN23-11	PIN13-11	PIN	PIN	SI	SI	WITHINSI	SixthPIN13-11PIN23-11-71	-0.195883
R1	First	PIN23-11	PTP7-11	PIN	PTP	SC	SI	SCXSI	FirstPTP7-11PIN23-11-113	0.574127
R5	Fifth	PIN23-11	TC19-11	PIN	TC	SC	SI	SCXSI	FifthTC19-11PIN23-11-110	1.25949
R6	Sixth	PIN23-11	KTT17-11	PIN	KTT	SC	SI	SCXSI	SixthKTT17-11PIN23-11-64	-0.096785
R2	Second	PIN23-11	PIN13-11	PIN	PIN	SI	SI	WITHINSI	SecondPIN13-11PIN23-11-71	0.685157
R2	Second	PIN23-11	TC19-11	PIN	TC	SC	SI	SCXSI	SecondTC19-11PIN23-11-111	1.0593
R5	Fifth	PIN23-11	PTP7-11	PIN	PTP	SC	SI	SCXSI	FifthPTP7-11PIN23-11-113	0.45783
R3	Third	PIN3-11	RON3-11	PIN	RON	SC	SI	SCXSI	ThirdRON3-11PIN3-11-49	-0.00113806
R3	Third	PIN3-11	TSS6-11	PIN	TSS	SI	SI	SIXSI	ThirdTSS6-11PIN3-11-76	0.177303
R4	Fourth	PIN3-11	SBD20-12	PIN	SBD	SI	SI	SIXSI	FourthSBD20-12PIN3-11-16	-0.0530497
NK	Nadja	PIN3-11	RON3-11	PIN	RON	SC	SI	SCXSI	NadjaRON3-11PIN3-11-49	-0.0253219
R3	Third	PIN3-11	MAN2-11	PIN	MAN	SI	SI	SIXSI	ThirdMAN2-11PIN3-11-8	-0.0946117
R4	Fourth	PIN3-11	TC21-11	PIN	TC	SC	SI	SCXSI	FourthTC21-11PIN3-11-63	1.14243
R3	Third	PIN3-11	SBD20-12	PIN	SBD	SI	SI	SIXSI	ThirdSBD20-12PIN3-11-16	-0.191752
NK	Nadja	PIN3-11	TC21-11	PIN	TC	SC	SI	SCXSI	NadjaTC21-11PIN3-11-63	1.0159
R4	Fourth	PIN3-11	RON3-11	PIN	RON	SC	SI	SCXSI	FourthRON3-11PIN3-11-49	-0.0677146
R4	Fourth	PIN3-11	PCR11-11	PIN	PCR	SI	SI	SIXSI	FourthPCR11-11PIN3-11-19	0.0897517
R3	Third	PIN3-11	TC21-11	PIN	TC	SC	SI	SCXSI	ThirdTC21-11PIN3-11-63	0.991704
R4	Fourth	PIN3-11	TSS6-11	PIN	TSS	SI	SI	SIXSI	FourthTSS6-11PIN3-11-76	-0.0674726
R4	Fourth	PIN8-12	LPT10-11	PIN	LPT	SC	SI	SCXSI	FourthLPT10-11PIN8-12-45	1.54309
R4	Fourth	PIN8-12	MAN27-12	PIN	MAN	SI	SI	SIXSI	FourthMAN27-12PIN8-12-19	-0.125399
R4	Fourth	PIN8-12	TSS12-11	PIN	TSS	SI	SI	SIXSI	FourthTSS12-11PIN8-12-15	0.114893
R3	Third	PIN8-12	RON14-11	PIN	RON	SC	SI	SCXSI	ThirdRON14-11PIN8-12-49	0.591413
R4	Fourth	PIN8-12	TC24-11	PIN	TC	SC	SI	SCXSI	FourthTC24-11PIN8-12-53	0.86779
R4	Fourth	PIN8-12	PCR1-11	PIN	PCR	SI	SI	SIXSI	FourthPCR1-11PIN8-12-8	-0.149795
R3	Third	PIN8-12	PIN3-11	PIN	PIN	SI	SI	WITHINSI	ThirdPIN3-11PIN8-12-28	-0.126393
R4	Fourth	PIN8-12	RON14-11	PIN	RON	SC	SI	SCXSI	FourthRON14-11PIN8-12-49	0.869389
R3	Third	PIN8-12	LPT10-11	PIN	LPT	SC	SI	SCXSI	ThirdLPT10-11PIN8-12-45	1.45943
R4	Fourth	PIN8-12	PIN3-11	PIN	PIN	SI	SI	WITHINSI	FourthPIN3-11PIN8-12-28	0.555874
R3	Third	PIN8-12	KTT2-11	PIN	KTT	SC	SI	SCXSI	ThirdKTT2-11PIN8-12-53	0.841458
R4	Fourth	PIN8-12	IND15-11	PIN	IND	SI	SI	SIXSI	FourthIND15-11PIN8-12-11	1.21623
R3	Third	PIN8-12	MAN27-12	PIN	MAN	SI	SI	SIXSI	ThirdMAN27-12PIN8-12-20	-0.0849056
R3	Third	PIN8-12	PCR1-11	PIN	PCR	SI	SI	SIXSI	ThirdPCR1-11PIN8-12-8	-0.145882
NK	Nadja	PIN8-12	KTT2-11	PIN	KTT	SC	SI	SCXSI	NadjaKTT2-11PIN8-12-53	0.744033
R3	Third	PIN8-12	SBD11-12	PIN	SBD	SI	SI	SIXSI	ThirdSBD11-12PIN8-12-16	-0.132446
R4	Fourth	PIN8-12	KTT2-11	PIN	KTT	SC	SI	SCXSI	FourthKTT2-11PIN8-12-53	-0.0797392
NK	Nadja	PIN8-12	RON14-11	PIN	RON	SC	SI	SCXSI	NadjaRON14-11PIN8-12-49	0.663536
R4	Fourth	PIN8-12	TSS12-11	PIN	TSS	SI	SI	SIXSI	FourthTSS12-11PIN8-12-16	0.561136
R3	Third	PTP1-12	MAN1-11	PTP	MAN	SI	SC	SIXSC	ThirdMAN1-11PTP1-12-44	1.56186
R3	Third	PTP1-12	KTT1-11	PTP	KTT	SC	SC	SCXSC	ThirdKTT1-11PTP1-12-7	1.04479
R3	Third	PTP1-12	RON7-12	PTP	RON	SC	SC	SCXSC	ThirdRON7-12PTP1-12-17	1.2101
R4	Fourth	PTP1-12	IND9-11	PTP	IND	SI	SC	SIXSC	FourthIND9-11PTP1-12-58	-0.166297
R3	Third	PTP1-12	PTP8-11	PTP	PTP	SC	SC	WITHINSC	ThirdPTP8-11PTP1-12-62	1.09928
R4	Fourth	PTP1-12	KTT1-11	PTP	KTT	SC	SC	SCXSC	FourthKTT1-11PTP1-12-7	0.762376
R4	Fourth	PTP1-12	MAN1-11	PTP	MAN	SI	SC	SIXSC	FourthMAN1-11PTP1-12-44	1.54653
R4	Fourth	PTP1-12	RON7-12	PTP	RON	SC	SC	SCXSC	FourthRON7-12PTP1-12-17	1.33498
R4	Fourth	PTP1-12	TC25-11	PTP	TC	SC	SC	SCXSC	FourthTC25-11PTP1-12-11	1.54346
R4	Fourth	PTP1-12	PTP8-11	PTP	PTP	SC	SC	WITHINSC	FourthPTP8-11PTP1-12-62	0.784748
R3	Third	PTP1-12	TC25-11	PTP	TC	SC	SC	SCXSC	ThirdTC25-11PTP1-12-11	1.40999
R3	Third	PTP1-12	IND9-11	PTP	IND	SI	SC	SIXSC	ThirdIND9-11PTP1-12-58	-0.055814
R4	Fourth	PTP1-12	PCR9-12	PTP	PCR	SI	SC	SIXSC	FourthPCR9-12PTP1-12-45	0.152853
R3	Third	PTP1-12	TSSA16-11	PTP	TSSA	SC	SC	SCXSC	ThirdTSSA16-11PTP1-12-13	1.55362
R5	Fifth	PTP10-11	LPT1-11	PTP	LPT	SC	SC	SCXSC	FifthLPT1-11PTP10-11-31	1.19886
R6	Sixth	PTP10-11	PTP3-11	PTP	PTP	SC	SC	WITHINSC	SixthPTP3-11PTP10-11-88	1.462
R5	Fifth	PTP10-11	SBD22-11	PTP	SBD	SI	SC	SIXSC	FifthSBD22-11PTP10-11-13	-0.135162
R6	Sixth	PTP10-11	PIN18-11	PTP	PIN	SI	SC	SIXSC	SixthPIN18-11PTP10-11-14	1.97231
R1	First	PTP10-11	RON21-11	PTP	RON	SC	SC	SCXSC	FirstRON21-11PTP10-11-31	1.3683
R7	Seventh	PTP10-11	IND10-11	PTP	IND	SI	SC	SIXSC	SeventhIND10-11PTP10-11-34	-0.173688
R1	First	PTP10-11	KTT11-11	PTP	KTT	SC	SC	SCXSC	FirstKTT11-11PTP10-11-31	1.18404
R1	First	PTP10-11	TSSA22-11	PTP	TSSA	SC	SC	SCXSC	FirstTSSA22-11PTP10-11-75	1.68072
R5	Fifth	PTP10-11	PCR17-11	PTP	PCR	SI	SC	SIXSC	FifthPCR17-11PTP10-11-34	-0.00714308
R5	Fifth	PTP10-11	TSS25-11	PTP	TSS	SI	SC	SIXSC	FifthTSS25-11PTP10-11-16	-0.263642
R5	Fifth	PTP10-11	IND10-11	PTP	IND	SI	SC	SIXSC	FifthIND10-11PTP10-11-34	-0.246987
R2	Second	PTP10-11	MAN12-11	PTP	MAN	SI	SC	SIXSC	SecondMAN12-11PTP10-11-35	1.7049
R5	Fifth	PTP10-11	MAN12-11	PTP	MAN	SI	SC	SIXSC	FifthMAN12-11PTP10-11-34	0.0739575
R5	Fifth	PTP10-11	RON21-11	PTP	RON	SC	SC	SCXSC	FifthRON21-11PTP10-11-31	1.26645
R5	Fifth	PTP10-11	KTT11-11	PTP	KTT	SC	SC	SCXSC	FifthKTT11-11PTP10-11-31	1.0261
R7	Seventh	PTP10-11	MAN12-11	PTP	MAN	SI	SC	SIXSC	SeventhMAN12-11PTP10-11-34	1.69663
R7	Seventh	PTP10-11	PCR17-11	PTP	PCR	SI	SC	SIXSC	SeventhPCR17-11PTP10-11-34	1.38125
R5	Fifth	PTP10-11	PTP3-11	PTP	PTP	SC	SC	WITHINSC	FifthPTP3-11PTP10-11-88	1.09442
R1	First	PTP10-11	MAN12-11	PTP	MAN	SI	SC	SIXSC	FirstMAN12-11PTP10-11-34	1.57431
NK	Nadja	PTP10-11	TSS25-11	PTP	TSS	SI	SC	SIXSC	NadjaTSS25-11PTP10-11-17	-0.197927
R7	Seventh	PTP10-11	SBD22-11	PTP	SBD	SI	SC	SIXSC	SeventhSBD22-11PTP10-11-13	0.575356
R6	Sixth	PTP10-11	PTP7-11	PTP	PTP	SC	SC	WITHINSC	SixthPTP7-11PTP10-11-144	0.761678
R6	Sixth	PTP10-11	SBD22-11	PTP	SBD	SI	SC	SIXSC	SixthSBD22-11PTP10-11-14	0.300949
R2	Second	PTP10-11	PIN18-11	PTP	PIN	SI	SC	SIXSC	SecondPIN18-11PTP10-11-14	-0.116429
R5	Fifth	PTP10-11	PTP7-11	PTP	PTP	SC	SC	WITHINSC	FifthPTP7-11PTP10-11-144	0.821528
R6	Sixth	PTP10-11	PCR17-11	PTP	PCR	SI	SC	SIXSC	SixthPCR17-11PTP10-11-35	-0.306025
R2	Second	PTP10-11	SBD22-11	PTP	SBD	SI	SC	SIXSC	SecondSBD22-11PTP10-11-14	1.44962
R5	Fifth	PTP10-11	PIN18-11	PTP	PIN	SI	SC	SIXSC	FifthPIN18-11PTP10-11-13	-0.33664
R2	Second	PTP10-11	PCR17-11	PTP	PCR	SI	SC	SIXSC	SecondPCR17-11PTP10-11-35	0.0954917
R5	Fifth	PTP10-11	TC16-11	PTP	TC	SC	SC	SCXSC	FifthTC16-11PTP10-11-20	1.06218
R1	First	PTP10-11	PIN18-11	PTP	PIN	SI	SC	SIXSC	FirstPIN18-11PTP10-11-13	-0.090701
R6	Sixth	PTP10-11	MAN12-11	PTP	MAN	SI	SC	SIXSC	SixthMAN12-11PTP10-11-35	2.00616
NK	Nadja	PTP10-11	PCR17-11	PTP	PCR	SI	SC	SIXSC	NadjaPCR17-11PTP10-11-34	0.00225571
NK	Nadja	PTP3-11	IND4-11	PTP	IND	SI	SC	SIXSC	NadjaIND4-11PTP3-11-26	0.492662
R1	First	PTP3-11	LPT27-11	PTP	LPT	SC	SC	SCXSC	FirstLPT27-11PTP3-11-40	1.04065
NK	Nadja	PTP3-11	PIN13-11	PTP	PIN	SI	SC	SIXSC	NadjaPIN13-11PTP3-11-28	-0.0800279
R1	First	PTP3-11	SBD18-11	PTP	SBD	SI	SC	SIXSC	FirstSBD18-11PTP3-11-28	1.42394
R7	Seventh	PTP3-11	SBD18-11	PTP	SBD	SI	SC	SIXSC	SeventhSBD18-11PTP3-11-28	1.40581
R1	First	PTP3-11	TSSA19-11	PTP	TSSA	SC	SC	SCXSC	FirstTSSA19-11PTP3-11-16	1.64356
NK	Nadja	PTP3-11	PCR5-11	PTP	PCR	SI	SC	SIXSC	NadjaPCR5-11PTP3-11-8	-0.166252
R7	Seventh	PTP3-11	MAN8-11	PTP	MAN	SI	SC	SIXSC	SeventhMAN8-11PTP3-11-8	-0.184531
R5	Fifth	PTP3-11	PCR5-11	PTP	PCR	SI	SC	SIXSC	FifthPCR5-11PTP3-11-7	-0.15677
R5	Fifth	PTP3-11	RON4-11	PTP	RON	SC	SC	SCXSC	FifthRON4-11PTP3-11-16	1.09254
R6	Sixth	PTP3-11	PCR5-11	PTP	PCR	SI	SC	SIXSC	SixthPCR5-11PTP3-11-8	-0.166252
R7	Seventh	PTP3-11	PCR5-11	PTP	PCR	SI	SC	SIXSC	SeventhPCR5-11PTP3-11-7	-0.1849
R6	Sixth	PTP3-11	PIN13-11	PTP	PIN	SI	SC	SIXSC	SixthPIN13-11PTP3-11-29	1.84355
R2	Second	PTP3-11	TSSA19-11	PTP	TSSA	SC	SC	SCXSC	SecondTSSA19-11PTP3-11-17	1.68312
R6	Sixth	PTP3-11	PTP10-11	PTP	PTP	SC	SC	WITHINSC	SixthPTP10-11PTP3-11-134	0.576346
R5	Fifth	PTP3-11	PIN13-11	PTP	PIN	SI	SC	SIXSC	FifthPIN13-11PTP3-11-28	0.160783
R5	Fifth	PTP3-11	TSSA19-11	PTP	TSSA	SC	SC	SCXSC	FifthTSSA19-11PTP3-11-16	1.30229
R2	Second	PTP3-11	PTP10-11	PTP	PTP	SC	SC	WITHINSC	SecondPTP10-11PTP3-11-134	1.07713
R5	Fifth	PTP3-11	PTP10-11	PTP	PTP	SC	SC	WITHINSC	FifthPTP10-11PTP3-11-134	0.879248
R1	First	PTP3-11	PCR5-11	PTP	PCR	SI	SC	SIXSC	FirstPCR5-11PTP3-11-7	-0.138754
R2	Second	PTP3-11	SBD18-11	PTP	SBD	SI	SC	SIXSC	SecondSBD18-11PTP3-11-29	1.86586
NK	Nadja	PTP3-11	MAN8-11	PTP	MAN	SI	SC	SIXSC	NadjaMAN8-11PTP3-11-9	0.0453061
R1	First	PTP3-11	RON4-11	PTP	RON	SC	SC	SCXSC	FirstRON4-11PTP3-11-16	0.973841
R6	Sixth	PTP3-11	MAN8-11	PTP	MAN	SI	SC	SIXSC	SixthMAN8-11PTP3-11-9	1.87078
R2	Second	PTP3-11	PIN13-11	PTP	PIN	SI	SC	SIXSC	SecondPIN13-11PTP3-11-29	-0.0207345
R6	Sixth	PTP3-11	SBD18-11	PTP	SBD	SI	SC	SIXSC	SixthSBD18-11PTP3-11-29	1.20162
R5	Fifth	PTP3-11	KTT7-11	PTP	KTT	SC	SC	SCXSC	FifthKTT7-11PTP3-11-36	1.41183
R7	Seventh	PTP3-11	PIN13-11	PTP	PIN	SI	SC	SIXSC	SeventhPIN13-11PTP3-11-28	-0.0585659
R3	Third	PTP6-12	PIN3-11	PTP	PIN	SI	SC	SIXSC	ThirdPIN3-11PTP6-12-38	-0.0715541
R4	Fourth	PTP6-12	TC21-11	PTP	TC	SC	SC	SCXSC	FourthTC21-11PTP6-12-19	0.900382
R3	Third	PTP6-12	SBD20-12	PTP	SBD	SI	SC	SIXSC	ThirdSBD20-12PTP6-12-40	0.0124943
NK	Nadja	PTP6-12	SBD20-12	PTP	SBD	SI	SC	SIXSC	NadjaSBD20-12PTP6-12-40	0.100689
R4	Fourth	PTP6-12	SBD20-12	PTP	SBD	SI	SC	SIXSC	FourthSBD20-12PTP6-12-40	0.0708008
R7	Seventh	PTP7-11	IND7-11	PTP	IND	SI	SC	SIXSC	SeventhIND7-11PTP7-11-16	-0.191347
R5	Fifth	PTP7-11	TSS11-11	PTP	TSS	SI	SC	SIXSC	FifthTSS11-11PTP7-11-13	1.58397
R5	Fifth	PTP7-11	IND7-11	PTP	IND	SI	SC	SIXSC	FifthIND7-11PTP7-11-16	-0.105973
R1	First	PTP7-11	PTP3-11	PTP	PTP	SC	SC	WITHINSC	FirstPTP3-11PTP7-11-84	1.24414
R5	Fifth	PTP7-11	PCR20-11	PTP	PCR	SI	SC	SIXSC	FifthPCR20-11PTP7-11-16	1.00162
R5	Fifth	PTP7-11	MAN14-11	PTP	MAN	SI	SC	SIXSC	FifthMAN14-11PTP7-11-14	0.430219
R2	Second	PTP7-11	TSS11-11	PTP	TSS	SI	SC	SIXSC	SecondTSS11-11PTP7-11-14	-0.0571266
NK	Nadja	PTP7-11	MAN14-11	PTP	MAN	SI	SC	SIXSC	NadjaMAN14-11PTP7-11-15	0.804074
NK	Nadja	PTP7-11	IND7-11	PTP	IND	SI	SC	SIXSC	NadjaIND7-11PTP7-11-17	0.0420097
R5	Fifth	PTP7-11	RON17-11	PTP	RON	SC	SC	SCXSC	FifthRON17-11PTP7-11-22	1.27798
R6	Sixth	PTP7-11	PIN23-11	PTP	PIN	SI	SC	SIXSC	SixthPIN23-11PTP7-11-14	-0.116886
R6	Sixth	PTP7-11	PCR20-11	PTP	PCR	SI	SC	SIXSC	SixthPCR20-11PTP7-11-17	1.23316
R7	Seventh	PTP7-11	PIN23-11	PTP	PIN	SI	SC	SIXSC	SeventhPIN23-11PTP7-11-13	-0.204036
R1	First	PTP7-11	PCR20-11	PTP	PCR	SI	SC	SIXSC	FirstPCR20-11PTP7-11-16	0.562993
R1	First	PTP7-11	IND7-11	PTP	IND	SI	SC	SIXSC	FirstIND7-11PTP7-11-16	0.16316
R1	First	PTP7-11	PIN23-11	PTP	PIN	SI	SC	SIXSC	FirstPIN23-11PTP7-11-13	0.438692
R5	Fifth	PTP7-11	PTP10-11	PTP	PTP	SC	SC	WITHINSC	FifthPTP10-11PTP7-11-136	1.0118
R2	Second	PTP7-11	PIN23-11	PTP	PIN	SI	SC	SIXSC	SecondPIN23-11PTP7-11-14	0.443109
R2	Second	PTP7-11	RON17-11	PTP	RON	SC	SC	SCXSC	SecondRON17-11PTP7-11-23	1.0189
R5	Fifth	PTP7-11	PIN23-11	PTP	PIN	SI	SC	SIXSC	FifthPIN23-11PTP7-11-13	0.567945
R5	Fifth	PTP7-11	PTP3-11	PTP	PTP	SC	SC	WITHINSC	FifthPTP3-11PTP7-11-84	1.10917
NK	Nadja	PTP7-11	PCR20-11	PTP	PCR	SI	SC	SIXSC	NadjaPCR20-11PTP7-11-17	0.186411
R6	Sixth	PTP7-11	SBD28-11	PTP	SBD	SI	SC	SIXSC	SixthSBD28-11PTP7-11-56	-0.182415
R5	Fifth	PTP7-11	TC19-11	PTP	TC	SC	SC	SCXSC	FifthTC19-11PTP7-11-16	0.958942
R7	Seventh	PTP7-11	PCR20-11	PTP	PCR	SI	SC	SIXSC	SeventhPCR20-11PTP7-11-16	1.37203
R1	First	PTP7-11	TC19-11	PTP	TC	SC	SC	SCXSC	FirstTC19-11PTP7-11-16	1.08127
R1	First	PTP7-11	MAN14-11	PTP	MAN	SI	SC	SIXSC	FirstMAN14-11PTP7-11-14	0.39011
R1	First	PTP7-11	TSSA30-11	PTP	TSSA	SC	SC	SCXSC	FirstTSSA30-11PTP7-11-54	1.868
R6	Sixth	PTP7-11	IND7-11	PTP	IND	SI	SC	SIXSC	SixthIND7-11PTP7-11-17	-0.168039
R5	Fifth	PTP7-11	SBD28-11	PTP	SBD	SI	SC	SIXSC	FifthSBD28-11PTP7-11-56	0.985446
R6	Sixth	PTP7-11	PTP10-11	PTP	PTP	SC	SC	WITHINSC	SixthPTP10-11PTP7-11-136	1.14937
R5	Fifth	PTP7-11	KTT17-11	PTP	KTT	SC	SC	SCXSC	FifthKTT17-11PTP7-11-7	1.32176
R6	Sixth	PTP7-11	PTP3-11	PTP	PTP	SC	SC	WITHINSC	SixthPTP3-11PTP7-11-87	1.30198
R4	Fourth	PTP8-11	IND15-11	PTP	IND	SI	SC	SIXSC	FourthIND15-11PTP8-11-54	-0.0851697
R3	Third	PTP8-11	TSS12-11	PTP	TSS	SI	SC	SIXSC	ThirdTSS12-11PTP8-11-54	-0.0676755
R3	Third	PTP8-11	LPT10-11	PTP	LPT	SC	SC	SCXSC	ThirdLPT10-11PTP8-11-13	1.5566
R4	Fourth	PTP8-11	PTP1-12	PTP	PTP	SC	SC	WITHINSC	FourthPTP1-12PTP8-11-34	1.01633
R4	Fourth	PTP8-11	LPT10-11	PTP	LPT	SC	SC	SCXSC	FourthLPT10-11PTP8-11-13	1.56865
NK	Nadja	PTP8-11	IND15-11	PTP	IND	SI	SC	SIXSC	NadjaIND15-11PTP8-11-53	-0.156303
R4	Fourth	PTP8-11	TC24-11	PTP	TC	SC	SC	SCXSC	FourthTC24-11PTP8-11-15	1.22999
R4	Fourth	PTP8-11	IND15-11	PTP	IND	SI	SC	SIXSC	FourthIND15-11PTP8-11-53	-0.0656615
R3	Third	PTP8-11	PCR1-11	PTP	PCR	SI	SC	SIXSC	ThirdPCR1-11PTP8-11-46	-0.143038
R4	Fourth	PTP8-11	TSS12-11	PTP	TSS	SI	SC	SIXSC	FourthTSS12-11PTP8-11-54	-0.0972522
R3	Third	PTP8-11	PTP1-12	PTP	PTP	SC	SC	WITHINSC	ThirdPTP1-12PTP8-11-34	0.819777
R4	Fourth	PTP8-11	RON14-11	PTP	RON	SC	SC	SCXSC	FourthRON14-11PTP8-11-15	0.974199
R4	Fourth	PTP8-11	PCR1-11	PTP	PCR	SI	SC	SIXSC	FourthPCR1-11PTP8-11-46	0.132625
R3	Third	PTP8-11	PIN8-12	PTP	PIN	SI	SC	SIXSC	ThirdPIN8-12PTP8-11-54	0.610292
R3	Third	PTP8-11	RON14-11	PTP	RON	SC	SC	SCXSC	ThirdRON14-11PTP8-11-15	0.976839
R3	Third	PTP8-11	IND15-11	PTP	IND	SI	SC	SIXSC	ThirdIND15-11PTP8-11-53	0.87739
R4	Fourth	PTP8-11	PIN8-12	PTP	PIN	SI	SC	SIXSC	FourthPIN8-12PTP8-11-54	0.859858
NK	Nadja	PTP8-11	PCR1-11	PTP	PCR	SI	SC	SIXSC	NadjaPCR1-11PTP8-11-46	0.207707
R3	Third	PTP8-11	KTT2-11	PTP	KTT	SC	SC	SCXSC	ThirdKTT2-11PTP8-11-8	1.14354
R4	Fourth	RON14-11	KTT2-11	RON	KTT	SC	SC	SCXSC	FourthKTT2-11RON14-11-16	1.05741
R4	Fourth	RON14-11	PTP8-11	RON	PTP	SC	SC	SCXSC	FourthPTP8-11RON14-11-15	1.06204
R4	Fourth	RON14-11	RON7-12	RON	RON	SC	SC	WITHINSC	FourthRON7-12RON14-11-28	1.01927
R3	Third	RON14-11	TC24-11	RON	TC	SC	SC	SCXSC	ThirdTC24-11RON14-11-7	1.29564
R3	Third	RON14-11	RON7-12	RON	RON	SC	SC	WITHINSC	ThirdRON7-12RON14-11-28	1.29091
R4	Fourth	RON14-11	TC24-11	RON	TC	SC	SC	SCXSC	FourthTC24-11RON14-11-7	1.18852
R3	Third	RON14-11	RON3-11	RON	RON	SC	SC	WITHINSC	ThirdRON3-11RON14-11-28	1.04934
R3	Third	RON14-11	PTP8-11	RON	PTP	SC	SC	SCXSC	ThirdPTP8-11RON14-11-15	1.03084
R4	Fourth	RON14-11	RON3-11	RON	RON	SC	SC	WITHINSC	FourthRON3-11RON14-11-28	1.162
R3	Third	RON14-11	KTT2-11	RON	KTT	SC	SC	SCXSC	ThirdKTT2-11RON14-11-16	0.85334
NK	Nadja	RON17-11	TSS11-11	RON	TSS	SI	SC	SIXSC	NadjaTSS11-11RON17-11-20	1.56149
R1	First	RON17-11	RON4-11	RON	RON	SC	SC	WITHINSC	FirstRON4-11RON17-11-46	1.30774
R5	Fifth	RON17-11	PIN23-11	RON	PIN	SI	SC	SIXSC	FifthPIN23-11RON17-11-19	0.546573
R5	Fifth	RON17-11	TSS11-11	RON	TSS	SI	SC	SIXSC	FifthTSS11-11RON17-11-19	1.54817
R5	Fifth	RON17-11	PTP7-11	RON	PTP	SC	SC	SCXSC	FifthPTP7-11RON17-11-27	1.30351
R6	Sixth	RON17-11	PCR20-11	RON	PCR	SI	SC	SIXSC	SixthPCR20-11RON17-11-14	0.793382
NK	Nadja	RON17-11	IND7-11	RON	IND	SI	SC	SIXSC	NadjaIND7-11RON17-11-15	0.430698
R5	Fifth	RON17-11	PCR20-11	RON	PCR	SI	SC	SIXSC	FifthPCR20-11RON17-11-13	-0.0342415
R5	Fifth	RON17-11	TC19-11	RON	TC	SC	SC	SCXSC	FifthTC19-11RON17-11-25	1.05638
R6	Sixth	RON17-11	MAN14-11	RON	MAN	SI	SC	SIXSC	SixthMAN14-11RON17-11-20	0.230091
NK	Nadja	RON17-11	PCR20-11	RON	PCR	SI	SC	SIXSC	NadjaPCR20-11RON17-11-14	0.638931
R5	Fifth	RON17-11	MAN14-11	RON	MAN	SI	SC	SIXSC	FifthMAN14-11RON17-11-19	0.650108
R5	Fifth	RON17-11	IND7-11	RON	IND	SI	SC	SIXSC	FifthIND7-11RON17-11-15	0.0851809
R5	Fifth	RON17-11	RON4-11	RON	RON	SC	SC	WITHINSC	FifthRON4-11RON17-11-46	1.12293
R1	First	RON17-11	IND7-11	RON	IND	SI	SC	SIXSC	FirstIND7-11RON17-11-14	-0.0243374
R7	Seventh	RON17-11	IND7-11	RON	IND	SI	SC	SIXSC	SeventhIND7-11RON17-11-14	0.302005
R1	First	RON17-11	TC19-11	RON	TC	SC	SC	SCXSC	FirstTC19-11RON17-11-25	1.42246
R6	Sixth	RON17-11	PIN23-11	RON	PIN	SI	SC	SIXSC	SixthPIN23-11RON17-11-20	0.292718
R1	First	RON17-11	PCR20-11	RON	PCR	SI	SC	SIXSC	FirstPCR20-11RON17-11-13	0.850209
NK	Nadja	RON17-11	MAN14-11	RON	MAN	SI	SC	SIXSC	NadjaMAN14-11RON17-11-20	1.13822
R6	Sixth	RON17-11	IND7-11	RON	IND	SI	SC	SIXSC	SixthIND7-11RON17-11-15	0.403411
R7	Seventh	RON17-11	PCR20-11	RON	PCR	SI	SC	SIXSC	SeventhPCR20-11RON17-11-13	0.468453
R2	Second	RON17-11	PIN23-11	RON	PIN	SI	SC	SIXSC	SecondPIN23-11RON17-11-20	0.405175
NK	Nadja	RON17-11	PIN23-11	RON	PIN	SI	SC	SIXSC	NadjaPIN23-11RON17-11-19	1.18948
R7	Seventh	RON17-11	SBD28-11	RON	SBD	SI	SC	SIXSC	SeventhSBD28-11RON17-11-22	-0.149625
NK	Nadja	RON17-11	SBD28-11	RON	SBD	SI	SC	SIXSC	NadjaSBD28-11RON17-11-23	-0.116035
R5	Fifth	RON17-11	KTT17-11	RON	KTT	SC	SC	SCXSC	FifthKTT17-11RON17-11-10	1.08482
R5	Fifth	RON21-11	PIN18-11	RON	PIN	SI	SC	SIXSC	FifthPIN18-11RON21-11-4	-0.294024
R5	Fifth	RON21-11	RON17-11	RON	RON	SC	SC	WITHINSC	FifthRON17-11RON21-11-44	1.02594
R1	First	RON21-11	PIN18-11	RON	PIN	SI	SC	SIXSC	FirstPIN18-11RON21-11-4	1.38323
R5	Fifth	RON21-11	TSS25-11	RON	TSS	SI	SC	SIXSC	FifthTSS25-11RON21-11-4	-0.0713324
R2	Second	RON21-11	PTP10-11	RON	PTP	SC	SC	SCXSC	SecondPTP10-11RON21-11-84	1.53133
R6	Sixth	RON21-11	MAN12-11	RON	MAN	SI	SC	SIXSC	SixthMAN12-11RON21-11-26	-0.0929487
R2	Second	RON21-11	TSSA22-11	RON	TSSA	SC	SC	SCXSC	SecondTSSA22-11RON21-11-86	1.09265
R2	Second	RON21-11	PCR17-11	RON	PCR	SI	SC	SIXSC	SecondPCR17-11RON21-11-26	-0.0508043
R2	Second	RON21-11	RON4-11	RON	RON	SC	SC	WITHINSC	SecondRON4-11RON21-11-98	1.42231
R1	First	RON21-11	TSSA22-11	RON	TSSA	SC	SC	SCXSC	FirstTSSA22-11RON21-11-85	1.43577
R1	First	RON21-11	LPT1-11	RON	LPT	SC	SC	SCXSC	FirstLPT1-11RON21-11-43	1.61125
R5	Fifth	RON21-11	TC16-11	RON	TC	SC	SC	SCXSC	FifthTC16-11RON21-11-10	1.14779
R2	Second	RON21-11	MAN12-11	RON	MAN	SI	SC	SIXSC	SecondMAN12-11RON21-11-26	0.364799
R6	Sixth	RON21-11	RON17-11	RON	RON	SC	SC	WITHINSC	SixthRON17-11RON21-11-44	1.54507
R5	Fifth	RON21-11	KTT11-11	RON	KTT	SC	SC	SCXSC	FifthKTT11-11RON21-11-34	1.23999
R7	Seventh	RON21-11	PCR17-11	RON	PCR	SI	SC	SIXSC	SeventhPCR17-11RON21-11-25	0.846857
R1	First	RON21-11	PCR17-11	RON	PCR	SI	SC	SIXSC	FirstPCR17-11RON21-11-25	-0.17531
NK	Nadja	RON21-11	PIN18-11	RON	PIN	SI	SC	SIXSC	NadjaPIN18-11RON21-11-5	0.18325
R1	First	RON21-11	IND10-11	RON	IND	SI	SC	SIXSC	FirstIND10-11RON21-11-25	-0.197326
R1	First	RON21-11	TC16-11	RON	TC	SC	SC	SCXSC	FirstTC16-11RON21-11-10	1.38448
R2	Second	RON21-11	SBD22-11	RON	SBD	SI	SC	SIXSC	SecondSBD22-11RON21-11-5	0.149765
R6	Sixth	RON21-11	PIN18-11	RON	PIN	SI	SC	SIXSC	SixthPIN18-11RON21-11-5	0.715705
R6	Sixth	RON21-11	PCR17-11	RON	PCR	SI	SC	SIXSC	SixthPCR17-11RON21-11-26	-0.0636842
R6	Sixth	RON21-11	IND10-11	RON	IND	SI	SC	SIXSC	SixthIND10-11RON21-11-26	-0.102065
NK	Nadja	RON21-11	IND10-11	RON	IND	SI	SC	SIXSC	NadjaIND10-11RON21-11-26	-0.201106
R6	Sixth	RON21-11	SBD22-11	RON	SBD	SI	SC	SIXSC	SixthSBD22-11RON21-11-5	-0.275924
R5	Fifth	RON21-11	SBD22-11	RON	SBD	SI	SC	SIXSC	FifthSBD22-11RON21-11-4	0.274763
R5	Fifth	RON21-11	MAN12-11	RON	MAN	SI	SC	SIXSC	FifthMAN12-11RON21-11-25	-0.101194
R1	First	RON21-11	KTT11-11	RON	KTT	SC	SC	SCXSC	FirstKTT11-11RON21-11-34	1.46731
R7	Seventh	RON21-11	PIN18-11	RON	PIN	SI	SC	SIXSC	SeventhPIN18-11RON21-11-4	1.07315
R7	Seventh	RON21-11	MAN12-11	RON	MAN	SI	SC	SIXSC	SeventhMAN12-11RON21-11-25	0.951725
R5	Fifth	RON21-11	PTP10-11	RON	PTP	SC	SC	SCXSC	FifthPTP10-11RON21-11-84	0.834945
R7	Seventh	RON21-11	TSS25-11	RON	TSS	SI	SC	SIXSC	SeventhTSS25-11RON21-11-4	-0.222542
NK	Nadja	RON21-11	TSS25-11	RON	TSS	SI	SC	SIXSC	NadjaTSS25-11RON21-11-5	-0.0126318
R1	First	RON21-11	MAN12-11	RON	MAN	SI	SC	SIXSC	FirstMAN12-11RON21-11-25	0.962968
R7	Seventh	RON21-11	IND10-11	RON	IND	SI	SC	SIXSC	SeventhIND10-11RON21-11-25	-0.176913
R7	Seventh	RON21-11	SBD22-11	RON	SBD	SI	SC	SIXSC	SeventhSBD22-11RON21-11-4	-0.251544
R5	Fifth	RON21-11	TSSA22-11	RON	TSSA	SC	SC	SCXSC	FifthTSSA22-11RON21-11-86	1.57343
R1	First	RON21-11	RON4-11	RON	RON	SC	SC	WITHINSC	FirstRON4-11RON21-11-98	1.34273
R6	Sixth	RON21-11	TSS25-11	RON	TSS	SI	SC	SIXSC	SixthTSS25-11RON21-11-5	0.445084
R3	Third	RON3-11	RON14-11	RON	RON	SC	SC	WITHINSC	ThirdRON14-11RON3-11-30	1.03421
R4	Fourth	RON3-11	TC21-11	RON	TC	SC	SC	SCXSC	FourthTC21-11RON3-11-7	0.974446
R4	Fourth	RON3-11	MAN2-11	RON	MAN	SI	SC	SIXSC	FourthMAN2-11RON3-11-54	0.0533055
NK	Nadja	RON3-11	SBD20-12	RON	SBD	SI	SC	SIXSC	NadjaSBD20-12RON3-11-54	-0.152301
R4	Fourth	RON3-11	RON14-11	RON	RON	SC	SC	WITHINSC	FourthRON14-11RON3-11-30	0.820776
R3	Third	RON3-11	TC21-11	RON	TC	SC	SC	SCXSC	ThirdTC21-11RON3-11-7	0.719958
NK	Nadja	RON3-11	PIN3-11	RON	PIN	SI	SC	SIXSC	NadjaPIN3-11RON3-11-53	-0.0654385
R3	Third	RON3-11	SBD20-12	RON	SBD	SI	SC	SIXSC	ThirdSBD20-12RON3-11-54	-0.0912176
R4	Fourth	RON3-11	SBD20-12	RON	SBD	SI	SC	SIXSC	FourthSBD20-12RON3-11-54	-0.0279625
R3	Third	RON3-11	PIN3-11	RON	PIN	SI	SC	SIXSC	ThirdPIN3-11RON3-11-53	-0.1084
R5	Fifth	RON4-11	PTP3-11	RON	PTP	SC	SC	SCXSC	FifthPTP3-11RON4-11-78	1.13357
R7	Seventh	RON4-11	PIN13-11	RON	PIN	SI	SC	SIXSC	SeventhPIN13-11RON4-11-31	1.28671
R6	Sixth	RON4-11	PIN13-11	RON	PIN	SI	SC	SIXSC	SixthPIN13-11RON4-11-32	0.790954
R2	Second	RON4-11	SBD18-11	RON	SBD	SI	SC	SIXSC	SecondSBD18-11RON4-11-20	0.507931
R5	Fifth	RON4-11	TSSA19-11	RON	TSSA	SC	SC	SCXSC	FifthTSSA19-11RON4-11-54	1.29561
R5	Fifth	RON4-11	PIN13-11	RON	PIN	SI	SC	SIXSC	FifthPIN13-11RON4-11-31	-0.17176
R2	Second	RON4-11	PIN13-11	RON	PIN	SI	SC	SIXSC	SecondPIN13-11RON4-11-32	0.505019
R7	Seventh	RON4-11	PCR5-11	RON	PCR	SI	SC	SIXSC	SeventhPCR5-11RON4-11-11	-0.181871
R5	Fifth	RON4-11	KTT7-11	RON	KTT	SC	SC	SCXSC	FifthKTT7-11RON4-11-33	1.22822
R2	Second	RON4-11	TSS28-11	RON	TSS	SI	SC	SIXSC	SecondTSS28-11RON4-11-11	1.01055
R1	First	RON4-11	RON21-11	RON	RON	SC	SC	WITHINSC	FirstRON21-11RON4-11-90	1.25946
R5	Fifth	RON4-11	SBD18-11	RON	SBD	SI	SC	SIXSC	FifthSBD18-11RON4-11-19	-0.0653054
R6	Sixth	RON4-11	RON17-11	RON	RON	SC	SC	WITHINSC	SixthRON17-11RON4-11-43	1.31157
R7	Seventh	RON4-11	SBD18-11	RON	SBD	SI	SC	SIXSC	SeventhSBD18-11RON4-11-19	-0.0418624
R2	Second	RON4-11	TSSA19-11	RON	TSSA	SC	SC	SCXSC	SecondTSSA19-11RON4-11-55	2.07213
R1	First	RON4-11	TSSA19-11	RON	TSSA	SC	SC	SCXSC	FirstTSSA19-11RON4-11-54	2.01952
R5	Fifth	RON4-11	MAN8-11	RON	MAN	SI	SC	SIXSC	FifthMAN8-11RON4-11-10	-0.154103
NK	Nadja	RON4-11	PIN13-11	RON	PIN	SI	SC	SIXSC	NadjaPIN13-11RON4-11-31	0.0605626
R2	Second	RON4-11	TC8-11	RON	TC	SC	SC	SCXSC	SecondTC8-11RON4-11-82	1.3061
R1	First	RON4-11	LPT27-11	RON	LPT	SC	SC	SCXSC	FirstLPT27-11RON4-11-34	1.40351
R2	Second	RON4-11	PCR5-11	RON	PCR	SI	SC	SIXSC	SecondPCR5-11RON4-11-12	0.0765314
R1	First	RON4-11	TC8-11	RON	TC	SC	SC	SCXSC	FirstTC8-11RON4-11-81	1.16351
R6	Sixth	RON4-11	PCR5-11	RON	PCR	SI	SC	SIXSC	SixthPCR5-11RON4-11-12	-0.126291
R7	Seventh	RON4-11	MAN8-11	RON	MAN	SI	SC	SIXSC	SeventhMAN8-11RON4-11-10	-0.0976794
R1	First	RON4-11	PTP3-11	RON	PTP	SC	SC	SCXSC	FirstPTP3-11RON4-11-78	1.10234
R5	Fifth	RON4-11	RON21-11	RON	RON	SC	SC	WITHINSC	FifthRON21-11RON4-11-90	1.15637
R2	Second	RON4-11	RON21-11	RON	RON	SC	SC	WITHINSC	SecondRON21-11RON4-11-90	1.07679
R5	Fifth	RON4-11	RON17-11	RON	RON	SC	SC	WITHINSC	FifthRON17-11RON4-11-43	1.25667
R5	Fifth	RON4-11	IND4-11	RON	IND	SI	SC	SIXSC	FifthIND4-11RON4-11-28	-0.225493
R1	First	RON4-11	PCR5-11	RON	PCR	SI	SC	SIXSC	FirstPCR5-11RON4-11-11	-0.135312
R6	Sixth	RON4-11	SBD18-11	RON	SBD	SI	SC	SIXSC	SixthSBD18-11RON4-11-20	0.217126
R5	Fifth	RON4-11	PCR5-11	RON	PCR	SI	SC	SIXSC	FifthPCR5-11RON4-11-11	-0.146661
R6	Sixth	RON4-11	RON21-11	RON	RON	SC	SC	WITHINSC	SixthRON21-11RON4-11-90	1.10001
NK	Nadja	RON4-11	MAN8-11	RON	MAN	SI	SC	SIXSC	NadjaMAN8-11RON4-11-11	-0.11133
R6	Sixth	RON4-11	MAN8-11	RON	MAN	SI	SC	SIXSC	SixthMAN8-11RON4-11-11	1.17276
R3	Third	RON7-12	RON14-11	RON	RON	SC	SC	WITHINSC	ThirdRON14-11RON7-12-32	1.28353
R4	Fourth	RON7-12	IND9-11	RON	IND	SI	SC	SIXSC	FourthIND9-11RON7-12-45	0.841801
R3	Third	RON7-12	PTP1-12	RON	PTP	SC	SC	SCXSC	ThirdPTP1-12RON7-12-22	1.15306
NK	Nadja	RON7-12	IND9-11	RON	IND	SI	SC	SIXSC	NadjaIND9-11RON7-12-45	-0.269248
R3	Third	RON7-12	PCR9-12	RON	PCR	SI	SC	SIXSC	ThirdPCR9-12RON7-12-67	-0.0785671
R3	Third	RON7-12	RON3-11	RON	RON	SC	SC	WITHINSC	ThirdRON3-11RON7-12-32	1.03266
R4	Fourth	RON7-12	MAN1-11	RON	MAN	SI	SC	SIXSC	FourthMAN1-11RON7-12-54	1.25689
R3	Third	RON7-12	MAN1-11	RON	MAN	SI	SC	SIXSC	ThirdMAN1-11RON7-12-54	2.06797
R4	Fourth	RON7-12	PCR9-12	RON	PCR	SI	SC	SIXSC	FourthPCR9-12RON7-12-67	0.0740592
NK	Nadja	RON7-12	PCR9-12	RON	PCR	SI	SC	SIXSC	NadjaPCR9-12RON7-12-67	0.0128799
R3	Third	RON7-12	TSSA16-11	RON	TSSA	SC	SC	SCXSC	ThirdTSSA16-11RON7-12-15	1.77234
R3	Third	RON7-12	IND9-11	RON	IND	SI	SC	SIXSC	ThirdIND9-11RON7-12-45	1.29515
R4	Fourth	RON7-12	RON14-11	RON	RON	SC	SC	WITHINSC	FourthRON14-11RON7-12-32	1.01484
R4	Fourth	RON7-12	TSSA16-11	RON	TSSA	SC	SC	SCXSC	FourthTSSA16-11RON7-12-15	1.68492
NK	Nadja	SBD11-12	TC24-11	SBD	TC	SC	SI	SCXSI	NadjaTC24-11SBD11-12-57	-0.0858364
R3	Third	SBD11-12	LPT10-11	SBD	LPT	SC	SI	SCXSI	ThirdLPT10-11SBD11-12-43	1.48993
R3	Third	SBD11-12	KTT2-11	SBD	KTT	SC	SI	SCXSI	ThirdKTT2-11SBD11-12-38	-0.0643943
R4	Fourth	SBD11-12	KTT2-11	SBD	KTT	SC	SI	SCXSI	FourthKTT2-11SBD11-12-38	-0.101759
R3	Third	SBD11-12	TSSA10-11	SBD	TSSA	SC	SI	SCXSI	ThirdTSSA10-11SBD11-12-63	-0.099906
NK	Nadja	SBD11-12	RON14-11	SBD	RON	SC	SI	SCXSI	NadjaRON14-11SBD11-12-57	-0.110746
R3	Third	SBD11-12	RON14-11	SBD	RON	SC	SI	SCXSI	ThirdRON14-11SBD11-12-57	0.104372
R4	Fourth	SBD11-12	RON14-11	SBD	RON	SC	SI	SCXSI	FourthRON14-11SBD11-12-57	-0.0775487
R4	Fourth	SBD11-12	LPT10-11	SBD	LPT	SC	SI	SCXSI	FourthLPT10-11SBD11-12-43	1.54265
NK	Nadja	SBD11-12	KTT2-11	SBD	KTT	SC	SI	SCXSI	NadjaKTT2-11SBD11-12-38	1.12438
NK	Nadja	SBD11-12	TSSA10-11	SBD	TSSA	SC	SI	SCXSI	NadjaTSSA10-11SBD11-12-63	0.16972
NK	Nadja	SBD11-12	LPT10-11	SBD	LPT	SC	SI	SCXSI	NadjaLPT10-11SBD11-12-43	1.33499
R4	Fourth	SBD11-12	TC24-11	SBD	TC	SC	SI	SCXSI	FourthTC24-11SBD11-12-57	-0.00969903
R3	Third	SBD11-12	TC24-11	SBD	TC	SC	SI	SCXSI	ThirdTC24-11SBD11-12-57	1.12436
R4	Fourth	SBD11-12	TSSA10-11	SBD	TSSA	SC	SI	SCXSI	FourthTSSA10-11SBD11-12-63	0.107429
R3	Third	SBD11-12	SBD20-12	SBD	SBD	SI	SI	WITHINSI	ThirdSBD20-12SBD11-12-33	-0.0688459
R5	Fifth	SBD18-11	SBD22-11	SBD	SBD	SI	SI	WITHINSI	FifthSBD22-11SBD18-11-71	0.136174
R5	Fifth	SBD18-11	PTP7-11	SBD	PTP	SC	SI	SCXSI	FifthPTP7-11SBD18-11-104	0.034407
R1	First	SBD18-11	SBD28-11	SBD	SBD	SI	SI	WITHINSI	FirstSBD28-11SBD18-11-49	-0.0158933
R1	First	SBD18-11	PTP3-11	SBD	PTP	SC	SI	SCXSI	FirstPTP3-11SBD18-11-107	1.32123
R2	Second	SBD18-11	TC8-11	SBD	TC	SC	SI	SCXSI	SecondTC8-11SBD18-11-108	1.75931
R5	Fifth	SBD18-11	RON4-11	SBD	RON	SC	SI	SCXSI	FifthRON4-11SBD18-11-60	-0.135913
R1	First	SBD18-11	LPT27-11	SBD	LPT	SC	SI	SCXSI	FirstLPT27-11SBD18-11-51	0.260924
R2	Second	SBD18-11	MAN8-11	SBD	MAN	SI	SI	SIXSI	SecondMAN8-11SBD18-11-54	0.669189
R5	Fifth	SBD18-11	TSS28-11	SBD	TSS	SI	SI	SIXSI	FifthTSS28-11SBD18-11-55	-0.0699178
R2	Second	SBD18-11	KTT7-11	SBD	KTT	SC	SI	SCXSI	SecondKTT7-11SBD18-11-61	1.85608
R1	First	SBD18-11	PIN13-11	SBD	PIN	SI	SI	SIXSI	FirstPIN13-11SBD18-11-54	-0.0382606
NK	Nadja	SBD18-11	LPT27-11	SBD	LPT	SC	SI	SCXSI	NadjaLPT27-11SBD18-11-52	0.211765
R6	Sixth	SBD18-11	RON4-11	SBD	RON	SC	SI	SCXSI	SixthRON4-11SBD18-11-61	-0.0558165
R7	Seventh	SBD18-11	RON4-11	SBD	RON	SC	SI	SCXSI	SeventhRON4-11SBD18-11-60	0.488395
R2	Second	SBD18-11	RON4-11	SBD	RON	SC	SI	SCXSI	SecondRON4-11SBD18-11-61	0.939393
R2	Second	SBD18-11	PIN13-11	SBD	PIN	SI	SI	SIXSI	SecondPIN13-11SBD18-11-54	0.0797775
R5	Fifth	SBD18-11	LPT27-11	SBD	LPT	SC	SI	SCXSI	FifthLPT27-11SBD18-11-51	1.11529
R1	First	SBD18-11	IND4-11	SBD	IND	SI	SI	SIXSI	FirstIND4-11SBD18-11-57	-0.0634747
R7	Seventh	SBD18-11	PTP7-11	SBD	PTP	SC	SI	SCXSI	SeventhPTP7-11SBD18-11-104	-0.190367
R7	Seventh	SBD18-11	LPT27-11	SBD	LPT	SC	SI	SCXSI	SeventhLPT27-11SBD18-11-51	1.01395
R1	First	SBD18-11	SBD22-11	SBD	SBD	SI	SI	WITHINSI	FirstSBD22-11SBD18-11-71	-0.00644835
R6	Sixth	SBD18-11	KTT7-11	SBD	KTT	SC	SI	SCXSI	SixthKTT7-11SBD18-11-61	-0.0551588
R1	First	SBD18-11	KTT7-11	SBD	KTT	SC	SI	SCXSI	FirstKTT7-11SBD18-11-60	1.52232
R2	Second	SBD18-11	IND4-11	SBD	IND	SI	SI	SIXSI	SecondIND4-11SBD18-11-58	0.183872
R5	Fifth	SBD18-11	PTP3-11	SBD	PTP	SC	SI	SCXSI	FifthPTP3-11SBD18-11-107	1.00225
R1	First	SBD18-11	TC8-11	SBD	TC	SC	SI	SCXSI	FirstTC8-11SBD18-11-108	1.77916
R1	First	SBD18-11	RON4-11	SBD	RON	SC	SI	SCXSI	FirstRON4-11SBD18-11-60	0.0524676
R5	Fifth	SBD18-11	PIN13-11	SBD	PIN	SI	SI	SIXSI	FifthPIN13-11SBD18-11-54	-0.310155
R1	First	SBD18-11	MAN8-11	SBD	MAN	SI	SI	SIXSI	FirstMAN8-11SBD18-11-54	-0.142038
R5	Fifth	SBD18-11	KTT7-11	SBD	KTT	SC	SI	SCXSI	FifthKTT7-11SBD18-11-60	1.68904
R6	Sixth	SBD18-11	TSSA19-11	SBD	TSSA	SC	SI	SCXSI	SixthTSSA19-11SBD18-11-107	2.36536
R7	Seventh	SBD18-11	TSSA19-11	SBD	TSSA	SC	SI	SCXSI	SeventhTSSA19-11SBD18-11-107	1.95816
R7	Seventh	SBD18-11	PTP3-11	SBD	PTP	SC	SI	SCXSI	SeventhPTP3-11SBD18-11-107	-0.167344
R1	First	SBD18-11	TSS28-11	SBD	TSS	SI	SI	SIXSI	FirstTSS28-11SBD18-11-55	0.180541
R6	Sixth	SBD18-11	PTP3-11	SBD	PTP	SC	SI	SCXSI	SixthPTP3-11SBD18-11-108	-0.189093
R4	Fourth	SBD20-12	MAN2-11	SBD	MAN	SI	SI	SIXSI	FourthMAN2-11SBD20-12-12	0.306753
R3	Third	SBD20-12	RON3-11	SBD	RON	SC	SI	SCXSI	ThirdRON3-11SBD20-12-53	0.0268766
R4	Fourth	SBD20-12	MAN2-11	SBD	MAN	SI	SI	SIXSI	FourthMAN2-11SBD20-12-11	-0.0440036
R4	Fourth	SBD20-12	PCR11-11	SBD	PCR	SI	SI	SIXSI	FourthPCR11-11SBD20-12-15	-0.0502283
R4	Fourth	SBD20-12	TC21-11	SBD	TC	SC	SI	SCXSI	FourthTC21-11SBD20-12-57	0.241554
R3	Third	SBD20-12	LPT9-11	SBD	LPT	SC	SI	SCXSI	ThirdLPT9-11SBD20-12-76	-0.0613282
R4	Fourth	SBD20-12	PIN3-11	SBD	PIN	SI	SI	SIXSI	FourthPIN3-11SBD20-12-16	0.033156
R4	Fourth	SBD20-12	LPT9-11	SBD	LPT	SC	SI	SCXSI	FourthLPT9-11SBD20-12-76	0.191591
NK	Nadja	SBD20-12	TC21-11	SBD	TC	SC	SI	SCXSI	NadjaTC21-11SBD20-12-57	0.639116
R3	Third	SBD20-12	PCR11-11	SBD	PCR	SI	SI	SIXSI	ThirdPCR11-11SBD20-12-15	-0.157131
R3	Third	SBD20-12	PIN3-11	SBD	PIN	SI	SI	SIXSI	ThirdPIN3-11SBD20-12-16	-0.0610624
NK	Nadja	SBD20-12	LPT9-11	SBD	LPT	SC	SI	SCXSI	NadjaLPT9-11SBD20-12-76	-0.0938939
NK	Nadja	SBD22-11	KTT11-11	SBD	KTT	SC	SI	SCXSI	NadjaKTT11-11SBD22-11-61	1.3593
R6	Sixth	SBD22-11	SBD28-11	SBD	SBD	SI	SI	WITHINSI	SixthSBD28-11SBD22-11-50	0.713607
R7	Seventh	SBD22-11	RON21-11	SBD	RON	SC	SI	SCXSI	SeventhRON21-11SBD22-11-78	0.00928778
R5	Fifth	SBD22-11	KTT11-11	SBD	KTT	SC	SI	SCXSI	FifthKTT11-11SBD22-11-60	1.07948
R1	First	SBD22-11	KTT11-11	SBD	KTT	SC	SI	SCXSI	FirstKTT11-11SBD22-11-60	1.31984
R1	First	SBD22-11	TC16-11	SBD	TC	SC	SI	SCXSI	FirstTC16-11SBD22-11-51	1.02942
R2	Second	SBD22-11	MAN12-11	SBD	MAN	SI	SI	SIXSI	SecondMAN12-11SBD22-11-52	1.48019
R5	Fifth	SBD22-11	RON21-11	SBD	RON	SC	SI	SCXSI	FifthRON21-11SBD22-11-78	0.08359
R1	First	SBD22-11	LPT1-11	SBD	LPT	SC	SI	SCXSI	FirstLPT1-11SBD22-11-51	1.6388
R6	Sixth	SBD22-11	TC16-11	SBD	TC	SC	SI	SCXSI	SixthTC16-11SBD22-11-51	1.79693
R5	Fifth	SBD22-11	PIN18-11	SBD	PIN	SI	SI	SIXSI	FifthPIN18-11SBD22-11-65	-0.22824
R1	First	SBD22-11	RON21-11	SBD	RON	SC	SI	SCXSI	FirstRON21-11SBD22-11-78	0.565393
R1	First	SBD22-11	SBD28-11	SBD	SBD	SI	SI	WITHINSI	FirstSBD28-11SBD22-11-51	-0.116724
R6	Sixth	SBD22-11	KTT11-11	SBD	KTT	SC	SI	SCXSI	SixthKTT11-11SBD22-11-61	1.54552
R7	Seventh	SBD22-11	PTP10-11	SBD	PTP	SC	SI	SCXSI	SeventhPTP10-11SBD22-11-101	0.955525
R5	Fifth	SBD22-11	LPT1-11	SBD	LPT	SC	SI	SCXSI	FifthLPT1-11SBD22-11-51	1.05859
R5	Fifth	SBD22-11	PCR17-11	SBD	PCR	SI	SI	SIXSI	FifthPCR17-11SBD22-11-60	-0.137912
R7	Seventh	SBD22-11	LPT1-11	SBD	LPT	SC	SI	SCXSI	SeventhLPT1-11SBD22-11-51	1.30584
R1	First	SBD22-11	SBD18-11	SBD	SBD	SI	SI	WITHINSI	FirstSBD18-11SBD22-11-71	0.573524
R5	Fifth	SBD22-11	MAN12-11	SBD	MAN	SI	SI	SIXSI	FifthMAN12-11SBD22-11-51	0.0980259
R5	Fifth	SBD22-11	SBD28-11	SBD	SBD	SI	SI	WITHINSI	FifthSBD28-11SBD22-11-51	-0.179728
R2	Second	SBD22-11	PCR17-11	SBD	PCR	SI	SI	SIXSI	SecondPCR17-11SBD22-11-61	0.35411
R1	First	SBD22-11	PCR17-11	SBD	PCR	SI	SI	SIXSI	FirstPCR17-11SBD22-11-60	0.163061
R5	Fifth	SBD22-11	PTP10-11	SBD	PTP	SC	SI	SCXSI	FifthPTP10-11SBD22-11-101	-0.0208255
R6	Sixth	SBD22-11	RON21-11	SBD	RON	SC	SI	SCXSI	SixthRON21-11SBD22-11-79	-0.117258
R1	First	SBD22-11	MAN12-11	SBD	MAN	SI	SI	SIXSI	FirstMAN12-11SBD22-11-51	0.719401
R6	Sixth	SBD22-11	PTP10-11	SBD	PTP	SC	SI	SCXSI	SixthPTP10-11SBD22-11-101	1.10988
R2	Second	SBD22-11	SBD18-11	SBD	SBD	SI	SI	WITHINSI	SecondSBD18-11SBD22-11-72	0.806423
R6	Sixth	SBD22-11	SBD18-11	SBD	SBD	SI	SI	WITHINSI	SixthSBD18-11SBD22-11-72	-0.330762
R7	Seventh	SBD22-11	KTT11-11	SBD	KTT	SC	SI	SCXSI	SeventhKTT11-11SBD22-11-60	1.2882
R2	Second	SBD22-11	TSSA22-11	SBD	TSSA	SC	SI	SCXSI	SecondTSSA22-11SBD22-11-102	1.96974
R1	First	SBD22-11	PIN18-11	SBD	PIN	SI	SI	SIXSI	FirstPIN18-11SBD22-11-65	1.0864
NK	Nadja	SBD28-11	PTP7-11	SBD	PTP	SC	SI	SCXSI	NadjaPTP7-11SBD28-11-105	1.03818
R1	First	SBD28-11	SBD22-11	SBD	SBD	SI	SI	WITHINSI	FirstSBD22-11SBD28-11-75	0.3064
R5	Fifth	SBD28-11	IND10-11	SBD	IND	SI	SI	SIXSI	FifthIND10-11SBD28-11-55	-0.120897
R5	Fifth	SBD28-11	IND7-11	SBD	IND	SI	SI	SIXSI	FifthIND7-11SBD28-11-40	-0.0228717
R1	First	SBD28-11	MAN14-11	SBD	MAN	SI	SI	SIXSI	FirstMAN14-11SBD28-11-32	-0.0329048
R5	Fifth	SBD28-11	RON17-11	SBD	RON	SC	SI	SCXSI	FifthRON17-11SBD28-11-63	0.794945
R6	Sixth	SBD28-11	TC19-11	SBD	TC	SC	SI	SCXSI	SixthTC19-11SBD28-11-114	1.57956
R5	Fifth	SBD28-11	PIN23-11	SBD	PIN	SI	SI	SIXSI	FifthPIN23-11SBD28-11-43	0.0852745
R5	Fifth	SBD28-11	TC19-11	SBD	TC	SC	SI	SCXSI	FifthTC19-11SBD28-11-113	-0.0723038
R2	Second	SBD28-11	TSS11-11	SBD	TSS	SI	SI	SIXSI	SecondTSS11-11SBD28-11-33	0.27585
R5	Fifth	SBD28-11	LPT3-11	SBD	LPT	SC	SI	SCXSI	FifthLPT3-11SBD28-11-54	1.5916
R5	Fifth	SBD28-11	SBD22-11	SBD	SBD	SI	SI	WITHINSI	FifthSBD22-11SBD28-11-75	0.337239
NK	Nadja	SBD28-11	LPT3-11	SBD	LPT	SC	SI	SCXSI	NadjaLPT3-11SBD28-11-55	1.20789
NK	Nadja	SBD28-11	KTT17-11	SBD	KTT	SC	SI	SCXSI	NadjaKTT17-11SBD28-11-55	1.8573
R7	Seventh	SBD28-11	TC19-11	SBD	TC	SC	SI	SCXSI	SeventhTC19-11SBD28-11-113	1.58628
R7	Seventh	SBD28-11	KTT17-11	SBD	KTT	SC	SI	SCXSI	SeventhKTT17-11SBD28-11-54	1.61447
R5	Fifth	SBD28-11	KTT17-11	SBD	KTT	SC	SI	SCXSI	FifthKTT17-11SBD28-11-54	1.29674
R6	Sixth	SBD28-11	RON17-11	SBD	RON	SC	SI	SCXSI	SixthRON17-11SBD28-11-63	0.568642
R6	Sixth	SBD28-11	KTT17-11	SBD	KTT	SC	SI	SCXSI	SixthKTT17-11SBD28-11-55	1.29362
R1	First	SBD28-11	PIN23-11	SBD	PIN	SI	SI	SIXSI	FirstPIN23-11SBD28-11-43	-0.128374
R1	First	SBD28-11	RON17-11	SBD	RON	SC	SI	SCXSI	FirstRON17-11SBD28-11-63	0.466856
R7	Seventh	SBD28-11	LPT3-11	SBD	LPT	SC	SI	SCXSI	SeventhLPT3-11SBD28-11-54	0.00500852
R1	First	SBD28-11	LPT3-11	SBD	LPT	SC	SI	SCXSI	FirstLPT3-11SBD28-11-54	1.67424
R1	First	SBD28-11	PTP7-11	SBD	PTP	SC	SI	SCXSI	FirstPTP7-11SBD28-11-104	0.6731
R6	Sixth	SBD28-11	PTP7-11	SBD	PTP	SC	SI	SCXSI	SixthPTP7-11SBD28-11-105	1.13652
R2	Second	SBD28-11	TSSA30-11	SBD	TSSA	SC	SI	SCXSI	SecondTSSA30-11SBD28-11-117	1.71622
R6	Sixth	SBD28-11	LPT3-11	SBD	LPT	SC	SI	SCXSI	SixthLPT3-11SBD28-11-55	1.78387
R3	Third	SBD29-12	SBD20-12	SBD	SBD	SI	SI	WITHINSI	ThirdSBD20-12SBD29-12-29	0.0706541
R4	Fourth	SBD29-12	TSS17-11	SBD	TSS	SI	SI	SIXSI	FourthTSS17-11SBD29-12-24	0.690988
R3	Third	SBD29-12	LPT24-12	SBD	LPT	SC	SI	SCXSI	ThirdLPT24-12SBD29-12-57	1.6901
NK	Nadja	SBD29-12	KTT1-11	SBD	KTT	SC	SI	SCXSI	NadjaKTT1-11SBD29-12-37	1.08708
R4	Fourth	SBD29-12	LPT24-12	SBD	LPT	SC	SI	SCXSI	FourthLPT24-12SBD29-12-57	1.62918
R3	Third	SBD29-12	PTP1-12	SBD	PTP	SC	SI	SCXSI	ThirdPTP1-12SBD29-12-66	1.02904
NK	Nadja	SBD29-12	PTP1-12	SBD	PTP	SC	SI	SCXSI	NadjaPTP1-12SBD29-12-66	1.25552
R4	Fourth	SBD29-12	TC25-11	SBD	TC	SC	SI	SCXSI	FourthTC25-11SBD29-12-43	1.37436
R3	Third	SBD29-12	KTT1-11	SBD	KTT	SC	SI	SCXSI	ThirdKTT1-11SBD29-12-37	1.40352
R4	Fourth	SBD29-12	KTT1-11	SBD	KTT	SC	SI	SCXSI	FourthKTT1-11SBD29-12-37	1.25915
R3	Third	SBD29-12	RON7-12	SBD	RON	SC	SI	SCXSI	ThirdRON7-12SBD29-12-41	-0.112322
R4	Fourth	SBD29-12	PTP1-12	SBD	PTP	SC	SI	SCXSI	FourthPTP1-12SBD29-12-66	-0.137921
R4	Fourth	SBD29-12	TSS17-11	SBD	TSS	SI	SI	SIXSI	FourthTSS17-11SBD29-12-23	0.787175
R3	Third	SBD29-12	TSS17-11	SBD	TSS	SI	SI	SIXSI	ThirdTSS17-11SBD29-12-24	-0.0567259
R3	Third	SBD29-12	TSSA16-11	SBD	TSSA	SC	SI	SCXSI	ThirdTSSA16-11SBD29-12-39	-0.0870979
NK	Nadja	SBD29-12	TC25-11	SBD	TC	SC	SI	SCXSI	NadjaTC25-11SBD29-12-43	0.944695
R3	Third	SBD29-12	TC25-11	SBD	TC	SC	SI	SCXSI	ThirdTC25-11SBD29-12-43	1.53462
R4	Fourth	SBD29-12	SBD11-12	SBD	SBD	SI	SI	WITHINSI	FourthSBD11-12SBD29-12-62	0.360044
NK	Nadja	SBD29-12	LPT24-12	SBD	LPT	SC	SI	SCXSI	NadjaLPT24-12SBD29-12-57	1.76434
R3	Third	SBD29-12	MAN1-11	SBD	MAN	SI	SI	SIXSI	ThirdMAN1-11SBD29-12-21	0.344805
R6	Sixth	TC16-11	SBD22-11	TC	SBD	SI	SC	SIXSC	SixthSBD22-11TC16-11-8	1.30536
NK	Nadja	TC16-11	IND10-11	TC	IND	SI	SC	SIXSC	NadjaIND10-11TC16-11-29	-0.0427053
R5	Fifth	TC16-11	TSSA22-11	TC	TSSA	SC	SC	SCXSC	FifthTSSA22-11TC16-11-90	0.856278
R5	Fifth	TC16-11	LPT1-11	TC	LPT	SC	SC	SCXSC	FifthLPT1-11TC16-11-40	1.25681
NK	Nadja	TC16-11	MAN12-11	TC	MAN	SI	SC	SIXSC	NadjaMAN12-11TC16-11-29	-0.0250068
R5	Fifth	TC16-11	RON21-11	TC	RON	SC	SC	SCXSC	FifthRON21-11TC16-11-10	1.47682
R1	First	TC16-11	TSSA22-11	TC	TSSA	SC	SC	SCXSC	FirstTSSA22-11TC16-11-90	1.65882
NK	Nadja	TC16-11	SBD22-11	TC	SBD	SI	SC	SIXSC	NadjaSBD22-11TC16-11-8	0.609718
R1	First	TC16-11	PIN18-11	TC	PIN	SI	SC	SIXSC	FirstPIN18-11TC16-11-7	1.20347
R6	Sixth	TC16-11	PCR17-11	TC	PCR	SI	SC	SIXSC	SixthPCR17-11TC16-11-29	1.07873
R1	First	TC16-11	RON21-11	TC	RON	SC	SC	SCXSC	FirstRON21-11TC16-11-10	1.23323
R7	Seventh	TC16-11	MAN12-11	TC	MAN	SI	SC	SIXSC	SeventhMAN12-11TC16-11-28	0.0119824
R6	Sixth	TC16-11	IND10-11	TC	IND	SI	SC	SIXSC	SixthIND10-11TC16-11-29	0.351715
R5	Fifth	TC16-11	PIN18-11	TC	PIN	SI	SC	SIXSC	FifthPIN18-11TC16-11-7	0.972573
R2	Second	TC16-11	TC19-11	TC	TC	SC	SC	WITHINSC	SecondTC19-11TC16-11-119	1.27142
R5	Fifth	TC16-11	MAN12-11	TC	MAN	SI	SC	SIXSC	FifthMAN12-11TC16-11-28	-0.151083
R5	Fifth	TC16-11	TSS25-11	TC	TSS	SI	SC	SIXSC	FifthTSS25-11TC16-11-7	0.555297
R5	Fifth	TC16-11	KTT11-11	TC	KTT	SC	SC	SCXSC	FifthKTT11-11TC16-11-10	0.840461
R6	Sixth	TC16-11	PIN18-11	TC	PIN	SI	SC	SIXSC	SixthPIN18-11TC16-11-8	0.0856465
NK	Nadja	TC16-11	TSS25-11	TC	TSS	SI	SC	SIXSC	NadjaTSS25-11TC16-11-8	0.709547
R5	Fifth	TC16-11	TC19-11	TC	TC	SC	SC	WITHINSC	FifthTC19-11TC16-11-119	1.36281
R1	First	TC16-11	MAN12-11	TC	MAN	SI	SC	SIXSC	FirstMAN12-11TC16-11-28	0.728062
R1	First	TC16-11	PCR17-11	TC	PCR	SI	SC	SIXSC	FirstPCR17-11TC16-11-28	1.7148
R1	First	TC16-11	TC19-11	TC	TC	SC	SC	WITHINSC	FirstTC19-11TC16-11-72	1.2432
R5	Fifth	TC16-11	IND10-11	TC	IND	SI	SC	SIXSC	FifthIND10-11TC16-11-28	-0.246563
R5	Fifth	TC16-11	PTP10-11	TC	PTP	SC	SC	SCXSC	FifthPTP10-11TC16-11-78	1.26292
NK	Nadja	TC16-11	PCR17-11	TC	PCR	SI	SC	SIXSC	NadjaPCR17-11TC16-11-29	1.50278
R7	Seventh	TC19-11	SBD28-11	TC	SBD	SI	SC	SIXSC	SeventhSBD28-11TC19-11-8	1.43959
R1	First	TC19-11	TC16-11	TC	TC	SC	SC	WITHINSC	FirstTC16-11TC19-11-93	1.39238
R5	Fifth	TC19-11	RON17-11	TC	RON	SC	SC	SCXSC	FifthRON17-11TC19-11-16	1.38172
R7	Seventh	TC19-11	MAN14-11	TC	MAN	SI	SC	SIXSC	SeventhMAN14-11TC19-11-7	-0.066314
NK	Nadja	TC19-11	PIN23-11	TC	PIN	SI	SC	SIXSC	NadjaPIN23-11TC19-11-8	-0.000792297
R6	Sixth	TC19-11	MAN14-11	TC	MAN	SI	SC	SIXSC	SixthMAN14-11TC19-11-8	1.34929
R5	Fifth	TC19-11	TSSA30-11	TC	TSSA	SC	SC	SCXSC	FifthTSSA30-11TC19-11-16	1.43146
R1	First	TC19-11	PIN23-11	TC	PIN	SI	SC	SIXSC	FirstPIN23-11TC19-11-7	1.39656
R5	Fifth	TC19-11	PIN23-11	TC	PIN	SI	SC	SIXSC	FifthPIN23-11TC19-11-7	1.33713
R1	First	TC19-11	RON17-11	TC	RON	SC	SC	SCXSC	FirstRON17-11TC19-11-16	1.53464
R5	Fifth	TC19-11	IND7-11	TC	IND	SI	SC	SIXSC	FifthIND7-11TC19-11-10	-0.106382
R5	Fifth	TC19-11	TC16-11	TC	TC	SC	SC	WITHINSC	FifthTC16-11TC19-11-93	1.25744
R1	First	TC19-11	TSSA30-11	TC	TSSA	SC	SC	SCXSC	FirstTSSA30-11TC19-11-16	1.43905
R1	First	TC19-11	MAN14-11	TC	MAN	SI	SC	SIXSC	FirstMAN14-11TC19-11-7	0.448009
R5	Fifth	TC19-11	MAN14-11	TC	MAN	SI	SC	SIXSC	FifthMAN14-11TC19-11-7	0.0105322
R5	Fifth	TC19-11	TSSA30-11	TC	TSSA	SC	SC	SCXSC	FifthTSSA30-11TC19-11-60	1.16116
R1	First	TC19-11	PTP7-11	TC	PTP	SC	SC	SCXSC	FirstPTP7-11TC19-11-14	1.03736
R5	Fifth	TC19-11	LPT3-11	TC	LPT	SC	SC	SCXSC	FifthLPT3-11TC19-11-19	1.30082
R1	First	TC19-11	SBD28-11	TC	SBD	SI	SC	SIXSC	FirstSBD28-11TC19-11-7	1.5003
R5	Fifth	TC19-11	SBD28-11	TC	SBD	SI	SC	SIXSC	FifthSBD28-11TC19-11-8	1.19881
R5	Fifth	TC19-11	PTP7-11	TC	PTP	SC	SC	SCXSC	FifthPTP7-11TC19-11-14	0.988517
R2	Second	TC19-11	MAN14-11	TC	MAN	SI	SC	SIXSC	SecondMAN14-11TC19-11-8	0.408416
NK	Nadja	TC19-11	IND7-11	TC	IND	SI	SC	SIXSC	NadjaIND7-11TC19-11-11	-0.00490241
R1	First	TC19-11	TSS11-11	TC	TSS	SI	SC	SIXSC	FirstTSS11-11TC19-11-10	1.36565
NK	Nadja	TC19-11	SBD28-11	TC	SBD	SI	SC	SIXSC	NadjaSBD28-11TC19-11-9	0.906579
R2	Second	TC19-11	PTP7-11	TC	PTP	SC	SC	SCXSC	SecondPTP7-11TC19-11-15	1.0824
R7	Seventh	TC19-11	IND7-11	TC	IND	SI	SC	SIXSC	SeventhIND7-11TC19-11-10	0.012256
R5	Fifth	TC19-11	TSS11-11	TC	TSS	SI	SC	SIXSC	FifthTSS11-11TC19-11-10	0.600425
R5	Fifth	TC19-11	PCR20-11	TC	PCR	SI	SC	SIXSC	FifthPCR20-11TC19-11-7	1.13762
R7	Seventh	TC19-11	PIN23-11	TC	PIN	SI	SC	SIXSC	SeventhPIN23-11TC19-11-7	-0.0380303
R5	Fifth	TC19-11	LPT3-11	TC	LPT	SC	SC	SCXSC	FifthLPT3-11TC19-11-17	0.884076
R6	Sixth	TC19-11	TC16-11	TC	TC	SC	SC	WITHINSC	SixthTC16-11TC19-11-93	1.26604
R2	Second	TC19-11	TC8-11	TC	TC	SC	SC	WITHINSC	SecondTC8-11TC19-11-143	1.10516
R1	First	TC19-11	TSSA30-11	TC	TSSA	SC	SC	SCXSC	FirstTSSA30-11TC19-11-60	1.4408
R2	Second	TC19-11	TC16-11	TC	TC	SC	SC	WITHINSC	SecondTC16-11TC19-11-93	1.54667
R2	Second	TC19-11	TSSA30-11	TC	TSSA	SC	SC	SCXSC	SecondTSSA30-11TC19-11-17	1.63374
R6	Sixth	TC19-11	PCR20-11	TC	PCR	SI	SC	SIXSC	SixthPCR20-11TC19-11-8	1.25165
R1	First	TC19-11	TC8-11	TC	TC	SC	SC	WITHINSC	FirstTC8-11TC19-11-143	1.18826
R1	First	TC19-11	LPT3-11	TC	LPT	SC	SC	SCXSC	FirstLPT3-11TC19-11-17	1.77614
R2	Second	TC19-11	TSSA30-11	TC	TSSA	SC	SC	SCXSC	SecondTSSA30-11TC19-11-61	1.53362
R1	First	TC19-11	IND7-11	TC	IND	SI	SC	SIXSC	FirstIND7-11TC19-11-10	1.44646
R4	Fourth	TC21-11	TC25-11	TC	TC	SC	SC	WITHINSC	FourthTC25-11TC21-11-32	1.144
R4	Fourth	TC21-11	TC24-11	TC	TC	SC	SC	WITHINSC	FourthTC24-11TC21-11-32	0.946296
R4	Fourth	TC21-11	TSSA9-11	TC	TSSA	SC	SC	SCXSC	FourthTSSA9-11TC21-11-11	1.26619
R3	Third	TC21-11	TSSA9-11	TC	TSSA	SC	SC	SCXSC	ThirdTSSA9-11TC21-11-11	0.951686
R3	Third	TC21-11	TC25-11	TC	TC	SC	SC	WITHINSC	ThirdTC25-11TC21-11-32	1.11667
R4	Fourth	TC21-11	RON3-11	TC	RON	SC	SC	SCXSC	FourthRON3-11TC21-11-67	0.918902
R3	Third	TC21-11	RON3-11	TC	RON	SC	SC	SCXSC	ThirdRON3-11TC21-11-67	0.875818
R3	Third	TC24-11	LPT10-11	TC	LPT	SC	SC	SCXSC	ThirdLPT10-11TC24-11-70	1.64458
R4	Fourth	TC24-11	KTT2-11	TC	KTT	SC	SC	SCXSC	FourthKTT2-11TC24-11-10	1.16208
R4	Fourth	TC24-11	TSSA10-11	TC	TSSA	SC	SC	SCXSC	FourthTSSA10-11TC24-11-7	1.47985
R4	Fourth	TC24-11	RON14-11	TC	RON	SC	SC	SCXSC	FourthRON14-11TC24-11-9	1.12684
R3	Third	TC24-11	TC25-11	TC	TC	SC	SC	WITHINSC	ThirdTC25-11TC24-11-28	1.11093
NK	Nadja	TC24-11	PCR1-11	TC	PCR	SI	SC	SIXSC	NadjaPCR1-11TC24-11-53	-0.18552
R3	Third	TC24-11	KTT2-11	TC	KTT	SC	SC	SCXSC	ThirdKTT2-11TC24-11-10	1.25849
R4	Fourth	TC24-11	SBD11-12	TC	SBD	SI	SC	SIXSC	FourthSBD11-12TC24-11-40	1.45122
R3	Third	TC24-11	TSSA10-11	TC	TSSA	SC	SC	SCXSC	ThirdTSSA10-11TC24-11-7	1.486
R3	Third	TC24-11	PCR1-11	TC	PCR	SI	SC	SIXSC	ThirdPCR1-11TC24-11-53	-0.144324
R3	Third	TC24-11	IND15-11	TC	IND	SI	SC	SIXSC	ThirdIND15-11TC24-11-50	1.41253
R4	Fourth	TC24-11	PCR1-11	TC	PCR	SI	SC	SIXSC	FourthPCR1-11TC24-11-53	-0.0862122
R4	Fourth	TC24-11	MAN27-12	TC	MAN	SI	SC	SIXSC	FourthMAN27-12TC24-11-46	1.27824
R3	Third	TC24-11	RON14-11	TC	RON	SC	SC	SCXSC	ThirdRON14-11TC24-11-9	1.11584
R3	Third	TC24-11	PTP8-11	TC	PTP	SC	SC	SCXSC	ThirdPTP8-11TC24-11-7	1.17297
R3	Third	TC24-11	SBD11-12	TC	SBD	SI	SC	SIXSC	ThirdSBD11-12TC24-11-40	1.10981
R4	Fourth	TC24-11	IND15-11	TC	IND	SI	SC	SIXSC	FourthIND15-11TC24-11-50	1.40518
R3	Third	TC24-11	PIN8-12	TC	PIN	SI	SC	SIXSC	ThirdPIN8-12TC24-11-38	0.964091
R4	Fourth	TC24-11	TC25-11	TC	TC	SC	SC	WITHINSC	FourthTC25-11TC24-11-28	1.31854
R4	Fourth	TC24-11	LPT10-11	TC	LPT	SC	SC	SCXSC	FourthLPT10-11TC24-11-70	1.57646
R3	Third	TC25-11	PIN20-11	TC	PIN	SI	SC	SIXSC	ThirdPIN20-11TC25-11-41	-0.0899638
R4	Fourth	TC25-11	IND9-11	TC	IND	SI	SC	SIXSC	FourthIND9-11TC25-11-41	-0.0782408
R4	Fourth	TC25-11	PTP1-12	TC	PTP	SC	SC	SCXSC	FourthPTP1-12TC25-11-75	1.19807
R4	Fourth	TC25-11	RON7-12	TC	RON	SC	SC	SCXSC	FourthRON7-12TC25-11-7	1.20305
R3	Third	TC25-11	TSSA16-11	TC	TSSA	SC	SC	SCXSC	ThirdTSSA16-11TC25-11-7	1.66815
R3	Third	TC25-11	LPT24-12	TC	LPT	SC	SC	SCXSC	ThirdLPT24-12TC25-11-7	1.64289
R4	Fourth	TC25-11	MAN1-11	TC	MAN	SI	SC	SIXSC	FourthMAN1-11TC25-11-40	1.46681
R3	Third	TC25-11	KTT1-11	TC	KTT	SC	SC	SCXSC	ThirdKTT1-11TC25-11-11	0.70402
R4	Fourth	TC25-11	TC24-11	TC	TC	SC	SC	WITHINSC	FourthTC24-11TC25-11-28	0.977314
R4	Fourth	TC25-11	LPT24-12	TC	LPT	SC	SC	SCXSC	FourthLPT24-12TC25-11-7	1.37123
R3	Third	TC25-11	RON7-12	TC	RON	SC	SC	SCXSC	ThirdRON7-12TC25-11-7	1.41492
R4	Fourth	TC25-11	KTT1-11	TC	KTT	SC	SC	SCXSC	FourthKTT1-11TC25-11-11	0.757169
R3	Third	TC25-11	TC24-11	TC	TC	SC	SC	WITHINSC	ThirdTC24-11TC25-11-28	1.1451
R4	Fourth	TC25-11	PIN20-11	TC	PIN	SI	SC	SIXSC	FourthPIN20-11TC25-11-41	1.08974
R3	Third	TC25-11	MAN1-11	TC	MAN	SI	SC	SIXSC	ThirdMAN1-11TC25-11-40	1.27377
R3	Third	TC25-11	TC21-11	TC	TC	SC	SC	WITHINSC	ThirdTC21-11TC25-11-35	1.09125
R3	Third	TC25-11	IND9-11	TC	IND	SI	SC	SIXSC	ThirdIND9-11TC25-11-41	1.2405
R4	Fourth	TC25-11	TSSA16-11	TC	TSSA	SC	SC	SCXSC	FourthTSSA16-11TC25-11-7	1.38076
R3	Third	TC25-11	PTP1-12	TC	PTP	SC	SC	SCXSC	ThirdPTP1-12TC25-11-75	1.43391
NK	Nadja	TC8-11	PCR5-11	TC	PCR	SI	SC	SIXSC	NadjaPCR5-11TC8-11-14	-0.0378606
R2	Second	TC8-11	TC19-11	TC	TC	SC	SC	WITHINSC	SecondTC19-11TC8-11-82	1.56416
R1	First	TC8-11	RON4-11	TC	RON	SC	SC	SCXSC	FirstRON4-11TC8-11-29	1.16797
R1	First	TC8-11	PCR5-11	TC	PCR	SI	SC	SIXSC	FirstPCR5-11TC8-11-13	0.108173
R5	Fifth	TC8-11	RON4-11	TC	RON	SC	SC	SCXSC	FifthRON4-11TC8-11-29	1.2249
R6	Sixth	TC8-11	SBD18-11	TC	SBD	SI	SC	SIXSC	SixthSBD18-11TC8-11-35	-0.0966999
R1	First	TC8-11	LPT27-11	TC	LPT	SC	SC	SCXSC	FirstLPT27-11TC8-11-28	1.57224
R2	Second	TC8-11	MAN8-11	TC	MAN	SI	SC	SIXSC	SecondMAN8-11TC8-11-14	0.191029
R2	Second	TC8-11	RON4-11	TC	RON	SC	SC	SCXSC	SecondRON4-11TC8-11-29	1.19668
R2	Second	TC8-11	TSS28-11	TC	TSS	SI	SC	SIXSC	SecondTSS28-11TC8-11-69	1.8145
R6	Sixth	TC8-11	PCR5-11	TC	PCR	SI	SC	SIXSC	SixthPCR5-11TC8-11-14	0.00240385
R5	Fifth	TC8-11	PIN13-11	TC	PIN	SI	SC	SIXSC	FifthPIN13-11TC8-11-19	1.2519
R1	First	TC8-11	TSSA19-11	TC	TSSA	SC	SC	SCXSC	FirstTSSA19-11TC8-11-51	1.71767
R1	First	TC8-11	TSS28-11	TC	TSS	SI	SC	SIXSC	FirstTSS28-11TC8-11-13	1.08233
R1	First	TC8-11	SBD18-11	TC	SBD	SI	SC	SIXSC	FirstSBD18-11TC8-11-34	1.01046
NK	Nadja	TC8-11	MAN8-11	TC	MAN	SI	SC	SIXSC	NadjaMAN8-11TC8-11-13	1.4655
R2	Second	TC8-11	SBD18-11	TC	SBD	SI	SC	SIXSC	SecondSBD18-11TC8-11-35	0.581639
R6	Sixth	TC8-11	TC19-11	TC	TC	SC	SC	WITHINSC	SixthTC19-11TC8-11-73	1.6311
R2	Second	TC8-11	IND4-11	TC	IND	SI	SC	SIXSC	SecondIND4-11TC8-11-32	0.853964
R2	Second	TC8-11	TSSA19-11	TC	TSSA	SC	SC	SCXSC	SecondTSSA19-11TC8-11-51	1.68085
R5	Fifth	TC8-11	TSSA19-11	TC	TSSA	SC	SC	SCXSC	FifthTSSA19-11TC8-11-51	1.28452
R1	First	TC8-11	TC16-11	TC	TC	SC	SC	WITHINSC	FirstTC16-11TC8-11-90	1.46512
R1	First	TC8-11	PTP3-11	TC	PTP	SC	SC	SCXSC	FirstPTP3-11TC8-11-17	1.0964
R6	Sixth	TC8-11	MAN8-11	TC	MAN	SI	SC	SIXSC	SixthMAN8-11TC8-11-14	1.62516
R5	Fifth	TC8-11	PTP3-11	TC	PTP	SC	SC	SCXSC	FifthPTP3-11TC8-11-17	1.02605
R5	Fifth	TC8-11	KTT7-11	TC	KTT	SC	SC	SCXSC	FifthKTT7-11TC8-11-39	1.20565
R5	Fifth	TC8-11	SBD18-11	TC	SBD	SI	SC	SIXSC	FifthSBD18-11TC8-11-34	0.0178434
R7	Seventh	TC8-11	SBD18-11	TC	SBD	SI	SC	SIXSC	SeventhSBD18-11TC8-11-34	1.40157
R1	First	TC8-11	TC19-11	TC	TC	SC	SC	WITHINSC	FirstTC19-11TC8-11-81	1.30848
R5	Fifth	TC8-11	PCR5-11	TC	PCR	SI	SC	SIXSC	FifthPCR5-11TC8-11-13	-0.078726
R5	Fifth	TC8-11	MAN8-11	TC	MAN	SI	SC	SIXSC	FifthMAN8-11TC8-11-13	-0.136136
R5	Fifth	TSS11-11	SBD28-11	TSS	SBD	SI	SI	SIXSI	FifthSBD28-11TSS11-11-34	-0.197767
R1	First	TSS11-11	PIN23-11	TSS	PIN	SI	SI	SIXSI	FirstPIN23-11TSS11-11-40	0.225034
R6	Sixth	TSS11-11	KTT17-11	TSS	KTT	SC	SI	SCXSI	SixthKTT17-11TSS11-11-61	0.911685
R7	Seventh	TSS11-11	PTP7-11	TSS	PTP	SC	SI	SCXSI	SeventhPTP7-11TSS11-11-116	1.18668
R5	Fifth	TSS11-11	MAN14-11	TSS	MAN	SI	SI	SIXSI	FifthMAN14-11TSS11-11-43	-0.151412
R7	Seventh	TSS11-11	LPT3-11	TSS	LPT	SC	SI	SCXSI	SeventhLPT3-11TSS11-11-66	1.86389
R2	Second	TSS11-11	TSSA30-11	TSS	TSSA	SC	SI	SCXSI	SecondTSSA30-11TSS11-11-114	1.47737
R6	Sixth	TSS11-11	TC19-11	TSS	TC	SC	SI	SCXSI	SixthTC19-11TSS11-11-117	1.40253
R5	Fifth	TSS11-11	LPT3-11	TSS	LPT	SC	SI	SCXSI	FifthLPT3-11TSS11-11-66	0.310951
R5	Fifth	TSS11-11	TC19-11	TSS	TC	SC	SI	SCXSI	FifthTC19-11TSS11-11-116	1.67076
R1	First	TSS11-11	MAN14-11	TSS	MAN	SI	SI	SIXSI	FirstMAN14-11TSS11-11-43	0.114026
NK	Nadja	TSS11-11	LPT3-11	TSS	LPT	SC	SI	SCXSI	NadjaLPT3-11TSS11-11-66	0.984498
R1	First	TSS11-11	PTP7-11	TSS	PTP	SC	SI	SCXSI	FirstPTP7-11TSS11-11-116	1.1263
R5	Fifth	TSS11-11	KTT17-11	TSS	KTT	SC	SI	SCXSI	FifthKTT17-11TSS11-11-60	0.562529
R2	Second	TSS11-11	TC19-11	TSS	TC	SC	SI	SCXSI	SecondTC19-11TSS11-11-117	1.25501
R5	Fifth	TSS11-11	PIN23-11	TSS	PIN	SI	SI	SIXSI	FifthPIN23-11TSS11-11-40	-0.0440917
R5	Fifth	TSS11-11	IND7-11	TSS	IND	SI	SI	SIXSI	FifthIND7-11TSS11-11-37	-0.192418
R2	Second	TSS11-11	PTP7-11	TSS	PTP	SC	SI	SCXSI	SecondPTP7-11TSS11-11-117	1.23439
R1	First	TSS11-11	TC19-11	TSS	TC	SC	SI	SCXSI	FirstTC19-11TSS11-11-116	1.46188
R5	Fifth	TSS11-11	PTP7-11	TSS	PTP	SC	SI	SCXSI	FifthPTP7-11TSS11-11-116	1.31164
R2	Second	TSS11-11	MAN14-11	TSS	MAN	SI	SI	SIXSI	SecondMAN14-11TSS11-11-43	-0.0101475
R7	Seventh	TSS11-11	TC19-11	TSS	TC	SC	SI	SCXSI	SeventhTC19-11TSS11-11-116	1.34491
NK	Nadja	TSS11-11	KTT17-11	TSS	KTT	SC	SI	SCXSI	NadjaKTT17-11TSS11-11-61	0.529703
R1	First	TSS11-11	PCR20-11	TSS	PCR	SI	SI	SIXSI	FirstPCR20-11TSS11-11-40	0.24134
R2	Second	TSS11-11	PCR20-11	TSS	PCR	SI	SI	SIXSI	SecondPCR20-11TSS11-11-40	0.471328
R7	Seventh	TSS11-11	KTT17-11	TSS	KTT	SC	SI	SCXSI	SeventhKTT17-11TSS11-11-60	0.655041
R4	Fourth	TSS12-11	LPT10-11	TSS	LPT	SC	SI	SCXSI	FourthLPT10-11TSS12-11-39	1.68732
NK	Nadja	TSS12-11	TC24-11	TSS	TC	SC	SI	SCXSI	NadjaTC24-11TSS12-11-45	1.19682
R4	Fourth	TSS12-11	RON14-11	TSS	RON	SC	SI	SCXSI	FourthRON14-11TSS12-11-47	0.43407
R4	Fourth	TSS12-11	SBD11-12	TSS	SBD	SI	SI	SIXSI	FourthSBD11-12TSS12-11-19	0.0791417
R3	Third	TSS12-11	KTT2-11	TSS	KTT	SC	SI	SCXSI	ThirdKTT2-11TSS12-11-49	1.58763
R4	Fourth	TSS12-11	MAN27-12	TSS	MAN	SI	SI	SIXSI	FourthMAN27-12TSS12-11-7	-0.0422892
NK	Nadja	TSS12-11	RON14-11	TSS	RON	SC	SI	SCXSI	NadjaRON14-11TSS12-11-47	0.249529
R4	Fourth	TSS12-11	PCR1-11	TSS	PCR	SI	SI	SIXSI	FourthPCR1-11TSS12-11-11	-0.0600687
R4	Fourth	TSS12-11	KTT2-11	TSS	KTT	SC	SI	SCXSI	FourthKTT2-11TSS12-11-49	0.0229814
R3	Third	TSS12-11	RON14-11	TSS	RON	SC	SI	SCXSI	ThirdRON14-11TSS12-11-47	-0.0830848
R3	Third	TSS12-11	SBD11-12	TSS	SBD	SI	SI	SIXSI	ThirdSBD11-12TSS12-11-19	-0.134875
R3	Third	TSS12-11	LPT10-11	TSS	LPT	SC	SI	SCXSI	ThirdLPT10-11TSS12-11-39	1.08989
NK	Nadja	TSS12-11	KTT2-11	TSS	KTT	SC	SI	SCXSI	NadjaKTT2-11TSS12-11-49	0.589583
R3	Third	TSS12-11	PCR1-11	TSS	PCR	SI	SI	SIXSI	ThirdPCR1-11TSS12-11-11	-0.108315
R4	Fourth	TSS12-11	TC24-11	TSS	TC	SC	SI	SCXSI	FourthTC24-11TSS12-11-45	0.93843
R4	Fourth	TSS12-11	PIN8-12	TSS	PIN	SI	SI	SIXSI	FourthPIN8-12TSS12-11-16	-0.0425296
R3	Third	TSS12-11	TC24-11	TSS	TC	SC	SI	SCXSI	ThirdTC24-11TSS12-11-45	1.10495
R4	Fourth	TSS12-11	IND15-11	TSS	IND	SI	SI	SIXSI	FourthIND15-11TSS12-11-24	-0.0317611
R3	Third	TSS17-11	TC25-11	TSS	TC	SC	SI	SCXSI	ThirdTC25-11TSS17-11-37	1.34243
R3	Third	TSS17-11	RON7-12	TSS	RON	SC	SI	SCXSI	ThirdRON7-12TSS17-11-47	-0.274153
R4	Fourth	TSS17-11	KTT1-11	TSS	KTT	SC	SI	SCXSI	FourthKTT1-11TSS17-11-45	0.258016
NK	Nadja	TSS17-11	KTT1-11	TSS	KTT	SC	SI	SCXSI	NadjaKTT1-11TSS17-11-45	0.821097
R3	Third	TSS17-11	PTP1-12	TSS	PTP	SC	SI	SCXSI	ThirdPTP1-12TSS17-11-47	-0.212124
R3	Third	TSS17-11	IND9-11	TSS	IND	SI	SI	SIXSI	ThirdIND9-11TSS17-11-15	-0.184491
R4	Fourth	TSS17-11	IND9-11	TSS	IND	SI	SI	SIXSI	FourthIND9-11TSS17-11-15	-0.0809668
NK	Nadja	TSS17-11	PTP1-12	TSS	PTP	SC	SI	SCXSI	NadjaPTP1-12TSS17-11-47	-0.245072
R4	Fourth	TSS17-11	RON7-12	TSS	RON	SC	SI	SCXSI	FourthRON7-12TSS17-11-47	1.92855
R4	Fourth	TSS17-11	PTP1-12	TSS	PTP	SC	SI	SCXSI	FourthPTP1-12TSS17-11-47	-0.057751
NK	Nadja	TSS17-11	TC25-11	TSS	TC	SC	SI	SCXSI	NadjaTC25-11TSS17-11-37	1.2481
NK	Nadja	TSS17-11	RON7-12	TSS	RON	SC	SI	SCXSI	NadjaRON7-12TSS17-11-47	1.56646
R4	Fourth	TSS17-11	TC25-11	TSS	TC	SC	SI	SCXSI	FourthTC25-11TSS17-11-37	1.46169
R3	Third	TSS17-11	KTT1-11	TSS	KTT	SC	SI	SCXSI	ThirdKTT1-11TSS17-11-45	0.921786
NK	Nadja	TSS25-11	PTP10-11	TSS	PTP	SC	SI	SCXSI	NadjaPTP10-11TSS25-11-115	0.511637
R5	Fifth	TSS25-11	MAN12-11	TSS	MAN	SI	SI	SIXSI	FifthMAN12-11TSS25-11-65	-0.162959
R5	Fifth	TSS25-11	RON21-11	TSS	RON	SC	SI	SCXSI	FifthRON21-11TSS25-11-81	0.906144
R5	Fifth	TSS25-11	TSS11-11	TSS	TSS	SI	SI	WITHINSI	FifthTSS11-11TSS25-11-47	0.189557
R6	Sixth	TSS25-11	RON21-11	TSS	RON	SC	SI	SCXSI	SixthRON21-11TSS25-11-82	-0.15121
R1	First	TSS25-11	RON21-11	TSS	RON	SC	SI	SCXSI	FirstRON21-11TSS25-11-81	0.315051
R5	Fifth	TSS25-11	PCR17-11	TSS	PCR	SI	SI	SIXSI	FifthPCR17-11TSS25-11-55	0.0120486
NK	Nadja	TSS25-11	KTT11-11	TSS	KTT	SC	SI	SCXSI	NadjaKTT11-11TSS25-11-69	1.4131
R1	First	TSS25-11	MAN12-11	TSS	MAN	SI	SI	SIXSI	FirstMAN12-11TSS25-11-65	-0.0740724
R5	Fifth	TSS25-11	SBD22-11	TSS	SBD	SI	SI	SIXSI	FifthSBD22-11TSS25-11-67	0.2426
R2	Second	TSS25-11	TC16-11	TSS	TC	SC	SI	SCXSI	SecondTC16-11TSS25-11-63	1.02121
R6	Sixth	TSS25-11	TC16-11	TSS	TC	SC	SI	SCXSI	SixthTC16-11TSS25-11-63	1.84229
R2	Second	TSS25-11	MAN12-11	TSS	MAN	SI	SI	SIXSI	SecondMAN12-11TSS25-11-66	-0.083067
R1	First	TSS25-11	LPT1-11	TSS	LPT	SC	SI	SCXSI	FirstLPT1-11TSS25-11-60	1.87277
R1	First	TSS25-11	PCR17-11	TSS	PCR	SI	SI	SIXSI	FirstPCR17-11TSS25-11-55	0.406931
R5	Fifth	TSS25-11	PTP10-11	TSS	PTP	SC	SI	SCXSI	FifthPTP10-11TSS25-11-115	-0.147076
R1	First	TSS25-11	IND10-11	TSS	IND	SI	SI	SIXSI	FirstIND10-11TSS25-11-51/52	-0.205096
R5	Fifth	TSS25-11	TC16-11	TSS	TC	SC	SI	SCXSI	FifthTC16-11TSS25-11-63	1.28146
R5	Fifth	TSS25-11	PIN18-11	TSS	PIN	SI	SI	SIXSI	FifthPIN18-11TSS25-11-62	0.253824
R1	First	TSS25-11	PIN18-11	TSS	PIN	SI	SI	SIXSI	FirstPIN18-11TSS25-11-62	0.503116
R7	Seventh	TSS28-11	PTP3-11	TSS	PTP	SC	SI	SCXSI	SeventhPTP3-11TSS28-11-110	1.63168
R1	First	TSS28-11	TSSA19-11	TSS	TSSA	SC	SI	SCXSI	FirstTSSA19-11TSS28-11-112	2.71058
NK	Nadja	TSS28-11	LPT27-11	TSS	LPT	SC	SI	SCXSI	NadjaLPT27-11TSS28-11-64	1.25902
R2	Second	TSS28-11	TC8-11	TSS	TC	SC	SI	SCXSI	SecondTC8-11TSS28-11-111	2.02279
R2	Second	TSS28-11	PIN13-11	TSS	PIN	SI	SI	SIXSI	SecondPIN13-11TSS28-11-60	-0.216157
R6	Sixth	TSS28-11	TSSA19-11	TSS	TSSA	SC	SI	SCXSI	SixthTSSA19-11TSS28-11-110	1.94814
R1	First	TSS28-11	PCR5-11	TSS	PCR	SI	SI	SIXSI	FirstPCR5-11TSS28-11-63	-0.0813804
R1	First	TSS28-11	LPT27-11	TSS	LPT	SC	SI	SCXSI	FirstLPT27-11TSS28-11-63	2.11889
R6	Sixth	TSS28-11	RON4-11	TSS	RON	SC	SI	SCXSI	SixthRON4-11TSS28-11-58	0.891444
R5	Fifth	TSS28-11	SBD18-11	TSS	SBD	SI	SI	SIXSI	FifthSBD18-11TSS28-11-60	-0.245191
R2	Second	TSS28-11	SBD18-11	TSS	SBD	SI	SI	SIXSI	SecondSBD18-11TSS28-11-60	0.0555511
R5	Fifth	TSS28-11	TSS11-11	TSS	TSS	SI	SI	WITHINSI	FifthTSS11-11TSS28-11-50	-0.346219
R2	Second	TSS28-11	TSSA19-11	TSS	TSSA	SC	SI	SCXSI	SecondTSSA19-11TSS28-11-112	2.4407
R5	Fifth	TSS28-11	PTP3-11	TSS	PTP	SC	SI	SCXSI	FifthPTP3-11TSS28-11-110	1.61193
NK	Nadja	TSS28-11	PTP3-11	TSS	PTP	SC	SI	SCXSI	NadjaPTP3-11TSS28-11-111	0.484798
R5	Fifth	TSS28-11	LPT27-11	TSS	LPT	SC	SI	SCXSI	FifthLPT27-11TSS28-11-63	1.10687
R5	Fifth	TSS28-11	PCR5-11	TSS	PCR	SI	SI	SIXSI	FifthPCR5-11TSS28-11-63	-0.253927
R1	First	TSS28-11	PTP3-11	TSS	PTP	SC	SI	SCXSI	FirstPTP3-11TSS28-11-110	1.76191
R7	Seventh	TSS28-11	LPT27-11	TSS	LPT	SC	SI	SCXSI	SeventhLPT27-11TSS28-11-63	1.19348
R1	First	TSS28-11	RON4-11	TSS	RON	SC	SI	SCXSI	FirstRON4-11TSS28-11-57	0.754617
R3	Third	TSS6-11	PIN3-11	TSS	PIN	SI	SI	SIXSI	ThirdPIN3-11TSS6-11-11	-0.127448
R4	Fourth	TSS6-11	RON3-11	TSS	RON	SC	SI	SCXSI	FourthRON3-11TSS6-11-41	0.11713
R3	Third	TSS6-11	SBD20-12	TSS	SBD	SI	SI	SIXSI	ThirdSBD20-12TSS6-11-24	-0.0951877
R4	Fourth	TSS6-11	PIN3-11	TSS	PIN	SI	SI	SIXSI	FourthPIN3-11TSS6-11-11	-0.0341111
R4	Fourth	TSS6-11	SBD20-12	TSS	SBD	SI	SI	SIXSI	FourthSBD20-12TSS6-11-24	-0.0719196
R4	Fourth	TSS6-11	TC21-11	TSS	TC	SC	SI	SCXSI	FourthTC21-11TSS6-11-49	1.56842
R3	Third	TSS6-11	TC21-11	TSS	TC	SC	SI	SCXSI	ThirdTC21-11TSS6-11-49	1.32536
R3	Third	TSS6-11	TSS17-11	TSS	TSS	SI	SI	WITHINSI	ThirdTSS17-11TSS6-11-33	0.658462
R3	Third	TSS6-11	RON3-11	TSS	RON	SC	SI	SCXSI	ThirdRON3-11TSS6-11-41	0.302343
R4	Fourth	TSSA10-11	PCR1-11	TSSA	PCR	SI	SC	SIXSC	FourthPCR1-11TSSA10-11-38	-0.127777
R4	Fourth	TSSA10-11	PIN8-12	TSSA	PIN	SI	SC	SIXSC	FourthPIN8-12TSSA10-11-42	0.48278
NK	Nadja	TSSA10-11	SBD11-12	TSSA	SBD	SI	SC	SIXSC	NadjaSBD11-12TSSA10-11-42	-0.0938875
R3	Third	TSSA10-11	TSSA16-11	TSSA	TSSA	SC	SC	WITHINSC	ThirdTSSA16-11TSSA10-11-30	0.586664
R3	Third	TSSA10-11	PCR1-11	TSSA	PCR	SI	SC	SIXSC	ThirdPCR1-11TSSA10-11-38	-0.15815
NK	Nadja	TSSA10-11	PCR1-11	TSSA	PCR	SI	SC	SIXSC	NadjaPCR1-11TSSA10-11-38	-0.015012
R3	Third	TSSA10-11	RON14-11	TSSA	RON	SC	SC	SCXSC	ThirdRON14-11TSSA10-11-11	1.20952
R4	Fourth	TSSA10-11	TC24-11	TSSA	TC	SC	SC	SCXSC	FourthTC24-11TSSA10-11-11	1.49455
R3	Third	TSSA10-11	SBD11-12	TSSA	SBD	SI	SC	SIXSC	ThirdSBD11-12TSSA10-11-42	-0.0932857
R4	Fourth	TSSA10-11	KTT2-11	TSSA	KTT	SC	SC	SCXSC	FourthKTT2-11TSSA10-11-20	1.60454
R4	Fourth	TSSA10-11	TSSA16-11	TSSA	TSSA	SC	SC	WITHINSC	FourthTSSA16-11TSSA10-11-30	0.554198
R3	Third	TSSA10-11	TC24-11	TSSA	TC	SC	SC	SCXSC	ThirdTC24-11TSSA10-11-11	1.3459
R3	Third	TSSA16-11	TC25-11	TSSA	TC	SC	SC	SCXSC	ThirdTC25-11TSSA16-11-7	1.54144
R3	Third	TSSA16-11	KTT1-11	TSSA	KTT	SC	SC	SCXSC	ThirdKTT1-11TSSA16-11-15	1.45155
R4	Fourth	TSSA16-11	PCR9-12	TSSA	PCR	SI	SC	SIXSC	FourthPCR9-12TSSA16-11-41	-0.0548043
R4	Fourth	TSSA16-11	RON7-12	TSSA	RON	SC	SC	SCXSC	FourthRON7-12TSSA16-11-11	1.65441
R4	Fourth	TSSA16-11	TSS17-11	TSSA	TSS	SI	SC	SIXSC	FourthTSS17-11TSSA16-11-58	0.27467
R4	Fourth	TSSA16-11	PIN20-11	TSSA	PIN	SI	SC	SIXSC	FourthPIN20-11TSSA16-11-54	0.506042
R3	Third	TSSA16-11	IND9-11	TSSA	IND	SI	SC	SIXSC	ThirdIND9-11TSSA16-11-50	0.367445
R4	Fourth	TSSA16-11	TC25-11	TSSA	TC	SC	SC	SCXSC	FourthTC25-11TSSA16-11-7	1.41015
NK	Nadja	TSSA16-11	TSS17-11	TSSA	TSS	SI	SC	SIXSC	NadjaTSS17-11TSSA16-11-57	1.12239
R3	Third	TSSA16-11	RON7-12	TSSA	RON	SC	SC	SCXSC	ThirdRON7-12TSSA16-11-11	0.656714
R4	Fourth	TSSA16-11	IND9-11	TSSA	IND	SI	SC	SIXSC	FourthIND9-11TSSA16-11-50	-0.129582
R3	Third	TSSA16-11	MAN1-11	TSSA	MAN	SI	SC	SIXSC	ThirdMAN1-11TSSA16-11-52	0.302186
R3	Third	TSSA16-11	TSS17-11	TSSA	TSS	SI	SC	SIXSC	ThirdTSS17-11TSSA16-11-57	0.468816
NK	Nadja	TSSA16-11	IND9-11	TSSA	IND	SI	SC	SIXSC	NadjaIND9-11TSSA16-11-50	-0.265554
R3	Third	TSSA16-11	PTP1-12	TSSA	PTP	SC	SC	SCXSC	ThirdPTP1-12TSSA16-11-7	-0.101795
R4	Fourth	TSSA16-11	PTP1-12	TSSA	PTP	SC	SC	SCXSC	FourthPTP1-12TSSA16-11-7	1.45149
R3	Third	TSSA16-11	PIN20-11	TSSA	PIN	SI	SC	SIXSC	ThirdPIN20-11TSSA16-11-54	-0.014129
NK	Nadja	TSSA16-11	PIN20-11	TSSA	PIN	SI	SC	SIXSC	NadjaPIN20-11TSSA16-11-54	0.104109
NK	Nadja	TSSA16-11	PCR9-12	TSSA	PCR	SI	SC	SIXSC	NadjaPCR9-12TSSA16-11-41	0.552313
R3	Third	TSSA16-11	LPT24-12	TSSA	LPT	SC	SC	SCXSC	ThirdLPT24-12TSSA16-11-13	1.77771
R1	First	TSSA19-11	RON4-11	TSSA	RON	SC	SC	SCXSC	FirstRON4-11TSSA19-11-14	1.75297
R2	Second	TSSA19-11	KTT7-11	TSSA	KTT	SC	SC	SCXSC	SecondKTT7-11TSSA19-11-43	1.89106
R1	First	TSSA19-11	LPT27-11	TSSA	LPT	SC	SC	SCXSC	FirstLPT27-11TSSA19-11-37	1.52133
R5	Fifth	TSSA19-11	TSSA30-11	TSSA	TSSA	SC	SC	WITHINSC	FifthTSSA30-11TSSA19-11-87	1.28011
R2	Second	TSSA19-11	TC8-11	TSSA	TC	SC	SC	SCXSC	SecondTC8-11TSSA19-11-14	1.66772
R5	Fifth	TSSA19-11	LPT27-11	TSSA	LPT	SC	SC	SCXSC	FifthLPT27-11TSSA19-11-37	0.715066
R5	Fifth	TSSA19-11	PTP3-11	TSSA	PTP	SC	SC	SCXSC	FifthPTP3-11TSSA19-11-75	1.21076
R2	Second	TSSA19-11	TSSA30-11	TSSA	TSSA	SC	SC	WITHINSC	SecondTSSA30-11TSSA19-11-87	1.5869
R1	First	TSSA19-11	TC8-11	TSSA	TC	SC	SC	SCXSC	FirstTC8-11TSSA19-11-13	1.75012
R2	Second	TSSA19-11	SBD18-11	TSSA	SBD	SI	SC	SIXSC	SecondSBD18-11TSSA19-11-26	0.278612
R7	Seventh	TSSA19-11	TSS28-11	TSSA	TSS	SI	SC	SIXSC	SeventhTSS28-11TSSA19-11-4	-0.244808
R5	Fifth	TSSA19-11	PIN13-11	TSSA	PIN	SI	SC	SIXSC	FifthPIN13-11TSSA19-11-26	1.96657
R5	Fifth	TSSA19-11	TC8-11	TSSA	TC	SC	SC	SCXSC	FifthTC8-11TSSA19-11-13	1.87992
R6	Sixth	TSSA19-11	MAN8-11	TSSA	MAN	SI	SC	SIXSC	SixthMAN8-11TSSA19-11-5	-0.054009
R1	First	TSSA19-11	MAN8-11	TSSA	MAN	SI	SC	SIXSC	FirstMAN8-11TSSA19-11-4	1.87881
R1	First	TSSA19-11	TSSA30-11	TSSA	TSSA	SC	SC	WITHINSC	FirstTSSA30-11TSSA19-11-87	1.22832
R6	Sixth	TSSA19-11	PCR5-11	TSSA	PCR	SI	SC	SIXSC	SixthPCR5-11TSSA19-11-5	-0.218726
R5	Fifth	TSSA19-11	KTT7-11	TSSA	KTT	SC	SC	SCXSC	FifthKTT7-11TSSA19-11-42	1.25721
R1	First	TSSA19-11	IND4-11	TSSA	IND	SI	SC	SIXSC	FirstIND4-11TSSA19-11-22	0.884254
R2	Second	TSSA19-11	TSS28-11	TSSA	TSS	SI	SC	SIXSC	SecondTSS28-11TSSA19-11-49	2.04842
R2	Second	TSSA19-11	RON4-11	TSSA	RON	SC	SC	SCXSC	SecondRON4-11TSSA19-11-15	2.07108
R1	First	TSSA19-11	SBD18-11	TSSA	SBD	SI	SC	SIXSC	FirstSBD18-11TSSA19-11-25	-0.172766
R6	Sixth	TSSA19-11	IND4-11	TSSA	IND	SI	SC	SIXSC	SixthIND4-11TSSA19-11-23	-0.269019
R7	Seventh	TSSA19-11	SBD18-11	TSSA	SBD	SI	SC	SIXSC	SeventhSBD18-11TSSA19-11-25	1.7399
R1	First	TSSA19-11	PTP3-11	TSSA	PTP	SC	SC	SCXSC	FirstPTP3-11TSSA19-11-75	1.45741
R2	Second	TSSA19-11	IND4-11	TSSA	IND	SI	SC	SIXSC	SecondIND4-11TSSA19-11-23	1.10298
R2	Second	TSSA19-11	PIN13-11	TSSA	PIN	SI	SC	SIXSC	SecondPIN13-11TSSA19-11-27	2.12368
R5	Fifth	TSSA19-11	IND4-11	TSSA	IND	SI	SC	SIXSC	FifthIND4-11TSSA19-11-22	1.8381
R7	Seventh	TSSA19-11	PCR5-11	TSSA	PCR	SI	SC	SIXSC	SeventhPCR5-11TSSA19-11-4	-0.265929
R2	Second	TSSA19-11	MAN8-11	TSSA	MAN	SI	SC	SIXSC	SecondMAN8-11TSSA19-11-5	0.84114
R5	Fifth	TSSA19-11	RON4-11	TSSA	RON	SC	SC	SCXSC	FifthRON4-11TSSA19-11-14	1.57655
R5	Fifth	TSSA19-11	SBD18-11	TSSA	SBD	SI	SC	SIXSC	FifthSBD18-11TSSA19-11-25	0.048112
R2	Second	TSSA19-11	PTP3-11	TSSA	PTP	SC	SC	SCXSC	SecondPTP3-11TSSA19-11-76	1.3655
R5	Fifth	TSSA19-11	PCR5-11	TSSA	PCR	SI	SC	SIXSC	FifthPCR5-11TSSA19-11-4	-0.272472
R6	Sixth	TSSA19-11	PIN13-11	TSSA	PIN	SI	SC	SIXSC	SixthPIN13-11TSSA19-11-27	2.02106
R5	Fifth	TSSA19-11	MAN8-11	TSSA	MAN	SI	SC	SIXSC	FifthMAN8-11TSSA19-11-4	-0.107518
R6	Sixth	TSSA19-11	SBD18-11	TSSA	SBD	SI	SC	SIXSC	SixthSBD18-11TSSA19-11-26	0.0551101
R2	Second	TSSA19-11	PCR5-11	TSSA	PCR	SI	SC	SIXSC	SecondPCR5-11TSSA19-11-5	0.379498
R6	Sixth	TSSA22-11	PIN18-11	TSSA	PIN	SI	SC	SIXSC	SixthPIN18-11TSSA22-11-2	1.46035
R1	First	TSSA22-11	TC16-11	TSSA	TC	SC	SC	SCXSC	FirstTC16-11TSSA22-11-96	1.48219
R1	First	TSSA22-11	PTP10-11	TSSA	PTP	SC	SC	SCXSC	FirstPTP10-11TSSA22-11-75	1.11555
R5	Fifth	TSSA22-11	RON21-11	TSSA	RON	SC	SC	SCXSC	FifthRON21-11TSSA22-11-40	0.853078
NK	Nadja	TSSA22-11	PIN18-11	TSSA	PIN	SI	SC	SIXSC	NadjaPIN18-11TSSA22-11-2	1.48961
R7	Seventh	TSSA22-11	SBD22-11	TSSA	SBD	SI	SC	SIXSC	SeventhSBD22-11TSSA22-11-1	1.73255
R1	First	TSSA22-11	PIN18-11	TSSA	PIN	SI	SC	SIXSC	FirstPIN18-11TSSA22-11-1	1.59175
R1	First	TSSA22-11	SBD22-11	TSSA	SBD	SI	SC	SIXSC	FirstSBD22-11TSSA22-11-1	1.95738
R1	First	TSSA22-11	LPT1-11	TSSA	LPT	SC	SC	SCXSC	FirstLPT1-11TSSA22-11-34	0.591253
R2	Second	TSSA22-11	MAN12-11	TSSA	MAN	SI	SC	SIXSC	SecondMAN12-11TSSA22-11-23	0.627484
R7	Seventh	TSSA22-11	PIN18-11	TSSA	PIN	SI	SC	SIXSC	SeventhPIN18-11TSSA22-11-1	2.03576
R1	First	TSSA22-11	TSSA19-11	TSSA	TSSA	SC	SC	WITHINSC	FirstTSSA19-11TSSA22-11-66	1.72137
R5	Fifth	TSSA22-11	PTP10-11	TSSA	PTP	SC	SC	SCXSC	FifthPTP10-11TSSA22-11-75	0.82274
R5	Fifth	TSSA22-11	TSSA19-11	TSSA	TSSA	SC	SC	WITHINSC	FifthTSSA19-11TSSA22-11-66	1.08106
R7	Seventh	TSSA22-11	PCR17-11	TSSA	PCR	SI	SC	SIXSC	SeventhPCR17-11TSSA22-11-22	1.08647
R1	First	TSSA22-11	RON21-11	TSSA	RON	SC	SC	SCXSC	FirstRON21-11TSSA22-11-40	1.86518
R6	Sixth	TSSA22-11	MAN12-11	TSSA	MAN	SI	SC	SIXSC	SixthMAN12-11TSSA22-11-23	1.20102
R5	Fifth	TSSA22-11	PIN18-11	TSSA	PIN	SI	SC	SIXSC	FifthPIN18-11TSSA22-11-1	1.72726
R7	Seventh	TSSA22-11	MAN12-11	TSSA	MAN	SI	SC	SIXSC	SeventhMAN12-11TSSA22-11-22	0.569563
R6	Sixth	TSSA22-11	SBD22-11	TSSA	SBD	SI	SC	SIXSC	SixthSBD22-11TSSA22-11-2	1.87657
R2	Second	TSSA22-11	PCR17-11	TSSA	PCR	SI	SC	SIXSC	SecondPCR17-11TSSA22-11-23	1.29772
R5	Fifth	TSSA22-11	PCR17-11	TSSA	PCR	SI	SC	SIXSC	FifthPCR17-11TSSA22-11-22	0.735258
R1	First	TSSA22-11	TSSA30-11	TSSA	TSSA	SC	SC	WITHINSC	FirstTSSA30-11TSSA22-11-90	1.24904
R2	Second	TSSA22-11	SBD22-11	TSSA	SBD	SI	SC	SIXSC	SecondSBD22-11TSSA22-11-2	1.45877
R5	Fifth	TSSA22-11	SBD22-11	TSSA	SBD	SI	SC	SIXSC	FifthSBD22-11TSSA22-11-1	0.679236
NK	Nadja	TSSA22-11	TSS25-11	TSSA	TSS	SI	SC	SIXSC	NadjaTSS25-11TSSA22-11-1	-0.238761
R5	Fifth	TSSA22-11	KTT11-11	TSSA	KTT	SC	SC	SCXSC	FifthKTT11-11TSSA22-11-37	1.31251
R6	Sixth	TSSA22-11	PCR17-11	TSSA	PCR	SI	SC	SIXSC	SixthPCR17-11TSSA22-11-23	1.14047
R1	First	TSSA22-11	PCR17-11	TSSA	PCR	SI	SC	SIXSC	FirstPCR17-11TSSA22-11-22	1.65239
R1	First	TSSA22-11	KTT11-11	TSSA	KTT	SC	SC	SCXSC	FirstKTT11-11TSSA22-11-37	1.46821
R5	Fifth	TSSA22-11	LPT1-11	TSSA	LPT	SC	SC	SCXSC	FifthLPT1-11TSSA22-11-34	1.33759
R2	Second	TSSA22-11	TSSA30-11	TSSA	TSSA	SC	SC	WITHINSC	SecondTSSA30-11TSSA22-11-90	1.44743
R2	Second	TSSA22-11	KTT11-11	TSSA	KTT	SC	SC	SCXSC	SecondKTT11-11TSSA22-11-38	1.90549
R2	Second	TSSA22-11	TSSA19-11	TSSA	TSSA	SC	SC	WITHINSC	SecondTSSA19-11TSSA22-11-73	2.48655
R5	Fifth	TSSA22-11	TSS25-11	TSSA	TSS	SI	SC	SIXSC	FifthTSS25-11TSSA22-11-1	0.893545
R2	Second	TSSA22-11	IND10-11	TSSA	IND	SI	SC	SIXSC	SecondIND10-11TSSA22-11-23	2.50373
R5	Fifth	TSSA30-11	TC19-11	TSSA	TC	SC	SC	SCXSC	FifthTC19-11TSSA30-11-13	1.44168
R1	First	TSSA30-11	MAN14-11	TSSA	MAN	SI	SC	SIXSC	FirstMAN14-11TSSA30-11-16	0.0827083
R5	Fifth	TSSA30-11	KTT17-11	TSSA	KTT	SC	SC	SCXSC	FifthKTT17-11TSSA30-11-17	1.46713
R7	Seventh	TSSA30-11	PIN23-11	TSSA	PIN	SI	SC	SIXSC	SeventhPIN23-11TSSA30-11-16	0.195415
R6	Sixth	TSSA30-11	PIN23-11	TSSA	PIN	SI	SC	SIXSC	SixthPIN23-11TSSA30-11-17	1.72906
R5	Fifth	TSSA30-11	MAN14-11	TSSA	MAN	SI	SC	SIXSC	FifthMAN14-11TSSA30-11-16	1.24468
R1	First	TSSA30-11	TSSA19-11	TSSA	TSSA	SC	SC	WITHINSC	FirstTSSA19-11TSSA30-11-67	1.75691
R1	First	TSSA30-11	RON17-11	TSSA	RON	SC	SC	SCXSC	FirstRON17-11TSSA30-11-19	2.43814
R1	First	TSSA30-11	TC19-11	TSSA	TC	SC	SC	SCXSC	FirstTC19-11TSSA30-11-13	1.37542
R2	Second	TSSA30-11	PTP7-11	TSSA	PTP	SC	SC	SCXSC	SecondPTP7-11TSSA30-11-52	1.66146
R5	Fifth	TSSA30-11	IND7-11	TSSA	IND	SI	SC	SIXSC	FifthIND7-11TSSA30-11-19	1.73174
R2	Second	TSSA30-11	PCR20-11	TSSA	PCR	SI	SC	SIXSC	SecondPCR20-11TSSA30-11-20	1.20086
R5	Fifth	TSSA30-11	PTP7-11	TSSA	PTP	SC	SC	SCXSC	FifthPTP7-11TSSA30-11-51	1.26883
R2	Second	TSSA30-11	PIN23-11	TSSA	PIN	SI	SC	SIXSC	SecondPIN23-11TSSA30-11-17	1.86513
R6	Sixth	TSSA30-11	IND7-11	TSSA	IND	SI	SC	SIXSC	SixthIND7-11TSSA30-11-20	1.48855
R5	Fifth	TSSA30-11	TSSA19-11	TSSA	TSSA	SC	SC	WITHINSC	FifthTSSA19-11TSSA30-11-67	1.32345
R2	Second	TSSA30-11	KTT17-11	TSSA	KTT	SC	SC	SCXSC	SecondKTT17-11TSSA30-11-17	1.14958
R1	First	TSSA30-11	PIN23-11	TSSA	PIN	SI	SC	SIXSC	FirstPIN23-11TSSA30-11-16	1.63326
R6	Sixth	TSSA30-11	MAN14-11	TSSA	MAN	SI	SC	SIXSC	SixthMAN14-11TSSA30-11-17	0.29083
R6	Sixth	TSSA30-11	TSS11-11	TSSA	TSS	SI	SC	SIXSC	SixthTSS11-11TSSA30-11-17	1.84781
R2	Second	TSSA30-11	TC19-11	TSSA	TC	SC	SC	SCXSC	SecondTC19-11TSSA30-11-14	1.51085
R5	Fifth	TSSA30-11	RON17-11	TSSA	RON	SC	SC	SCXSC	FifthRON17-11TSSA30-11-45	1.78075
NK	Nadja	TSSA30-11	IND7-11	TSSA	IND	SI	SC	SIXSC	NadjaIND7-11TSSA30-11-20	-0.110472
R2	Second	TSSA30-11	TSS11-11	TSSA	TSS	SI	SC	SIXSC	SecondTSS11-11TSSA30-11-17	2.29949
NK	Nadja	TSSA30-11	MAN14-11	TSSA	MAN	SI	SC	SIXSC	NadjaMAN14-11TSSA30-11-17	1.22819
R5	Fifth	TSSA30-11	TSS11-11	TSSA	TSS	SI	SC	SIXSC	FifthTSS11-11TSSA30-11-16	1.49645
R7	Seventh	TSSA30-11	SBD28-11	TSSA	SBD	SI	SC	SIXSC	SeventhSBD28-11TSSA30-11-13	1.9413
R7	Seventh	TSSA30-11	MAN14-11	TSSA	MAN	SI	SC	SIXSC	SeventhMAN14-11TSSA30-11-16	1.10413
R5	Fifth	TSSA30-11	PIN23-11	TSSA	PIN	SI	SC	SIXSC	FifthPIN23-11TSSA30-11-16	-0.23187
R1	First	TSSA30-11	TSS11-11	TSSA	TSS	SI	SC	SIXSC	FirstTSS11-11TSSA30-11-16	1.75973
R6	Sixth	TSSA30-11	SBD28-11	TSSA	SBD	SI	SC	SIXSC	SixthSBD28-11TSSA30-11-14	1.75361
R5	Fifth	TSSA30-11	LPT3-11	TSSA	LPT	SC	SC	SCXSC	FifthLPT3-11TSSA30-11-10	1.8546
R6	Sixth	TSSA30-11	PCR20-11	TSSA	PCR	SI	SC	SIXSC	SixthPCR20-11TSSA30-11-20	1.6354
R1	First	TSSA30-11	PCR20-11	TSSA	PCR	SI	SC	SIXSC	FirstPCR20-11TSSA30-11-19	1.66035
NK	Nadja	TSSA30-11	SBD28-11	TSSA	SBD	SI	SC	SIXSC	NadjaSBD28-11TSSA30-11-14	1.41771
R3	Third	TSSA9-11	RON3-11	TSSA	RON	SC	SC	SCXSC	ThirdRON3-11TSSA9-11-11	1.11637
R4	Fourth	TSSA9-11	TSSA16-11	TSSA	TSSA	SC	SC	WITHINSC	FourthTSSA16-11TSSA9-11-32	0.708571
NK	Nadja	TSSA9-11	SBD20-12	TSSA	SBD	SI	SC	SIXSC	NadjaSBD20-12TSSA9-11-46	-0.0234133
R4	Fourth	TSSA9-11	SBD20-12	TSSA	SBD	SI	SC	SIXSC	FourthSBD20-12TSSA9-11-46	-0.133121
R3	Third	TSSA9-11	TC21-11	TSSA	TC	SC	SC	SCXSC	ThirdTC21-11TSSA9-11-15	1.13752
R3	Third	TSSA9-11	TSSA16-11	TSSA	TSSA	SC	SC	WITHINSC	ThirdTSSA16-11TSSA9-11-32	0.422857
R3	Third	TSSA9-11	SBD20-12	TSSA	SBD	SI	SC	SIXSC	ThirdSBD20-12TSSA9-11-46	-0.182289
R4	Fourth	TSSA9-11	RON3-11	TSSA	RON	SC	SC	SCXSC	FourthRON3-11TSSA9-11-11	1.41582

## Sheet: Fig.3
F1.crosstype	Hap_SC_parent	S_locus_SI_parent	Phenotype	N
SCXSI	H50	S1	5_SC2	24
SCXSI	H50	S1	4_SC1	3
SCXSI	H50	S1	3_highly_leaky	4
SCXSI	H50	S1	2_leakySI	1
SCXSI	H50	S1	1_SI	2
SCXSI	H50	S19	3_highly_leaky	1
SCXSI	H50	S19	1_SI	4
SCXSI	H50	S3	2_leakySI	1
SCXSI	H50	S3	1_SI	6
SCXSI	H50	Sx	2_leakySI	1
SCXSI	H50	Sx	1_SI	16
SCXSI	H75	S1	5_SC2	29
SCXSI	H75	S1	4_SC1	2
SCXSI	H75	S1	3_highly_leaky	2
SCXSI	H75	S19	5_SC2	2
SCXSI	H75	S19	1_SI	1
SCXSI	H75	S3	5_SC2	7
SCXSI	H75	S3	4_SC1	3
SCXSI	H75	S3	1_SI	1
SCXSI	H75	Sx	3_highly_leaky	2
SCXSI	H75	Sx	2_leakySI	4
SCXSI	H75	Sx	1_SI	23
SIXSC	H50	S1	5_SC2	19
SIXSC	H50	S1	4_SC1	5
SIXSC	H50	S1	3_highly_leaky	2
SIXSC	H50	S1	2_leakySI	2
SIXSC	H50	S1	1_SI	3
SIXSC	H50	S19	3_highly_leaky	1
SIXSC	H50	S19	1_SI	10
SIXSC	H50	S3	2_leakySI	3
SIXSC	H50	S3	1_SI	4
SIXSC	H50	Sx	3_highly_leaky	1
SIXSC	H50	Sx	2_leakySI	6
SIXSC	H50	Sx	1_SI	17
SIXSC	H75	S1	5_SC2	41
SIXSC	H75	S1	4_SC1	4
SIXSC	H75	S1	3_highly_leaky	1
SIXSC	H75	S1	1_SI	1
SIXSC	H75	S19	1_SI	7
SIXSC	H75	S3	5_SC2	4
SIXSC	H75	Sx	3_highly_leaky	2
SIXSC	H75	Sx	2_leakySI	4
SIXSC	H75	Sx	1_SI	36

## Sheet: Supplementary Table 1
Round_code	Round	GrandFather.plant.ID	GrandMother.plant.ID	GrandFather.Pop	GrandMother.Pop	GrandMother_matingsystem	GrandFather_matingsystem	F1.crosstype	unique_plant	Index_SC
R5	Fifth	IND10-11	RON21-11	IND	RON	SC	SI	SCXSI	FifthRON21-11IND10-11-87	-0.112649
R6	Sixth	IND10-11	TC16-11	IND	TC	SC	SI	SCXSI	SixthTC16-11IND10-11-66	-0.157123
R5	Fifth	IND10-11	MAN12-11	IND	MAN	SI	SI	SIXSI	FifthMAN12-11IND10-11-60	-0.129358
R5	Fifth	IND10-11	TC16-11	IND	TC	SC	SI	SCXSI	FifthTC16-11IND10-11-66	1.13653
R5	Fifth	IND10-11	KTT11-11	IND	KTT	SC	SI	SCXSI	FifthKTT11-11IND10-11-51	1.21434
R7	Seventh	IND10-11	KTT11-11	IND	KTT	SC	SI	SCXSI	SeventhKTT11-11IND10-11-51	1.58331
R2	Second	IND10-11	SBD22-11	IND	SBD	SI	SI	SIXSI	SecondSBD22-11IND10-11-55	0.641716
R1	First	IND10-11	MAN12-11	IND	MAN	SI	SI	SIXSI	FirstMAN12-11IND10-11-60	-0.0570459
R5	Fifth	IND10-11	PTP10-11	IND	PTP	SC	SI	SCXSI	FifthPTP10-11IND10-11-111	-0.272881
R5	Fifth	IND10-11	TSS25-11	IND	TSS	SI	SI	SIXSI	FifthTSS25-11IND10-11-52	-0.234396
R1	First	IND10-11	IND7-11	IND	IND	SI	SI	WITHINSI	FirstIND7-11IND10-11-46	-0.109449
R7	Seventh	IND10-11	PTP10-11	IND	PTP	SC	SI	SCXSI	SeventhPTP10-11IND10-11-111	-0.0820635
R1	First	IND10-11	PCR17-11	IND	PCR	SI	SI	SIXSI	FirstPCR17-11IND10-11-65	-0.0941953
R5	Fifth	IND10-11	SBD22-11	IND	SBD	SI	SI	SIXSI	FifthSBD22-11IND10-11-55	-0.173168
R1	First	IND10-11	TC16-11	IND	TC	SC	SI	SCXSI	FirstTC16-11IND10-11-66	1.65262
R2	Second	IND10-11	MAN12-11	IND	MAN	SI	SI	SIXSI	SecondMAN12-11IND10-11-61	0.418605
R2	Second	IND10-11	PCR17-11	IND	PCR	SI	SI	SIXSI	SecondPCR17-11IND10-11-66	0.351847
R2	Second	IND10-11	PIN18-11	IND	PIN	SI	SI	SIXSI	SecondPIN18-11IND10-11-70	0.677778
R1	First	IND10-11	RON21-11	IND	RON	SC	SI	SCXSI	FirstRON21-11IND10-11-87	-0.0041582
R5	Fifth	IND10-11	PIN18-11	IND	PIN	SI	SI	SIXSI	FifthPIN18-11IND10-11-69	-0.195833
R5	Fifth	IND10-11	PCR17-11	IND	PCR	SI	SI	SIXSI	FifthPCR17-11IND10-11-65	-0.00237467
R1	First	IND10-11	TSSA22-11	IND	TSSA	SC	SI	SCXSI	FirstTSSA22-11IND10-11-117	0.972212
R2	Second	IND10-11	IND4-11	IND	IND	SI	SI	WITHINSI	SecondIND4-11IND10-11-71	-0.0725987
R1	First	IND10-11	PIN18-11	IND	PIN	SI	SI	SIXSI	FirstPIN18-11IND10-11-69	0.242593
R1	First	IND10-11	KTT11-11	IND	KTT	SC	SI	SCXSI	FirstKTT11-11IND10-11-51	1.21434
R4	Fourth	IND15-11	SBD11-12	IND	SBD	SI	SI	SIXSI	FourthSBD11-12IND15-11-8	-0.0539154
R3	Third	IND15-11	RON14-11	IND	RON	SC	SI	SCXSI	ThirdRON14-11IND15-11-41	-0.071491
R3	Third	IND15-11	PTP8-11	IND	PTP	SC	SI	SCXSI	ThirdPTP8-11IND15-11-44	-0.0363993
R3	Third	IND15-11	SBD11-12	IND	SBD	SI	SI	SIXSI	ThirdSBD11-12IND15-11-8	-0.0941548
R3	Third	IND15-11	KTT2-11	IND	KTT	SC	SI	SCXSI	ThirdKTT2-11IND15-11-34	1.27298
R3	Third	IND15-11	LPT10-11	IND	LPT	SC	SI	SCXSI	ThirdLPT10-11IND15-11-49	1.84357
NK	Nadja	IND15-11	RON14-11	IND	RON	SC	SI	SCXSI	NadjaRON14-11IND15-11-41	0.835616
R3	Third	IND15-11	TC24-11	IND	TC	SC	SI	SCXSI	ThirdTC24-11IND15-11-37	1.29735
R4	Fourth	IND15-11	RON14-11	IND	RON	SC	SI	SCXSI	FourthRON14-11IND15-11-41	-0.0774486
R4	Fourth	IND15-11	TC24-11	IND	TC	SC	SI	SCXSI	FourthTC24-11IND15-11-37	1.4405
R3	Third	IND15-11	PCR1-11	IND	PCR	SI	SI	SIXSI	ThirdPCR1-11IND15-11-19	0.0287124
R2	Second	IND4-11	SBD18-11	IND	SBD	SI	SI	SIXSI	SecondSBD18-11IND4-11-54	0.347678
NK	Nadja	IND4-11	KTT7-11	IND	KTT	SC	SI	SCXSI	NadjaKTT7-11IND4-11-58	1.84729
R7	Seventh	IND4-11	KTT7-11	IND	KTT	SC	SI	SCXSI	SeventhKTT7-11IND4-11-57	1.88566
R2	Second	IND4-11	PIN13-11	IND	PIN	SI	SI	SIXSI	SecondPIN13-11IND4-11-63	-0.103169
R1	First	IND4-11	SBD18-11	IND	SBD	SI	SI	SIXSI	FirstSBD18-11IND4-11-54	0.137187
R1	First	IND4-11	PTP3-11	IND	PTP	SC	SI	SCXSI	FirstPTP3-11IND4-11-113	1.20916
R6	Sixth	IND4-11	KTT7-11	IND	KTT	SC	SI	SCXSI	SixthKTT7-11IND4-11-58	1.67597
R5	Fifth	IND4-11	PTP3-11	IND	PTP	SC	SI	SCXSI	FifthPTP3-11IND4-11-113	-0.0632744
R5	Fifth	IND4-11	SBD18-11	IND	SBD	SI	SI	SIXSI	FifthSBD18-11IND4-11-54	-0.0892741
R2	Second	IND4-11	TSSA19-11	IND	TSSA	SC	SI	SCXSI	SecondTSSA19-11IND4-11-117	2.1504
NK	Nadja	IND4-11	PTP3-11	IND	PTP	SC	SI	SCXSI	NadjaPTP3-11IND4-11-113	-0.189092
R1	First	IND4-11	PCR5-11	IND	PCR	SI	SI	SIXSI	FirstPCR5-11IND4-11-71	-0.0941074
R2	Second	IND4-11	TC8-11	IND	TC	SC	SI	SCXSI	SecondTC8-11IND4-11-114	0.0358837
R5	Fifth	IND4-11	TSSA19-11	IND	TSSA	SC	SI	SCXSI	FifthTSSA19-11IND4-11-116	-0.389493
R1	First	IND4-11	RON4-11	IND	RON	SC	SI	SCXSI	FirstRON4-11IND4-11-66	1.08356
R5	Fifth	IND4-11	KTT7-11	IND	KTT	SC	SI	SCXSI	FifthKTT7-11IND4-11-57	1.63153
R1	First	IND4-11	TSSA19-11	IND	TSSA	SC	SI	SCXSI	FirstTSSA19-11IND4-11-116	2.62352
R7	Seventh	IND4-11	RON4-11	IND	RON	SC	SI	SCXSI	SeventhRON4-11IND4-11-66	1.01738
R3	Third	IND5-12	MAN2-11	IND	MAN	SI	SI	SIXSI	ThirdMAN2-11IND5-12-24	-0.0132316
NK	Nadja	IND5-12	RON3-11	IND	RON	SC	SI	SCXSI	NadjaRON3-11IND5-12-47	1.32205
R3	Third	IND5-12	TC21-11	IND	TC	SC	SI	SCXSI	ThirdTC21-11IND5-12-53	0.805638
R3	Third	IND5-12	SBD20-12	IND	SBD	SI	SI	SIXSI	ThirdSBD20-12IND5-12-7	0.0370813
NK	Nadja	IND5-12	TC21-11	IND	TC	SC	SI	SCXSI	NadjaTC21-11IND5-12-53	1.17213
R4	Fourth	IND5-12	TSS6-11	IND	TSS	SI	SI	SIXSI	FourthTSS6-11IND5-12-23	0.453177
R4	Fourth	IND5-12	TC21-11	IND	TC	SC	SI	SCXSI	FourthTC21-11IND5-12-53	1.1485
R4	Fourth	IND5-12	SBD20-12	IND	SBD	SI	SI	SIXSI	FourthSBD20-12IND5-12-7	-0.069106
R4	Fourth	IND5-12	MAN2-11	IND	MAN	SI	SI	SIXSI	FourthMAN2-11IND5-12-24	0.0108013
R3	Third	IND5-12	PCR11-11	IND	PCR	SI	SI	SIXSI	ThirdPCR11-11IND5-12-23	0.00629516
R4	Fourth	IND5-12	RON3-11	IND	RON	SC	SI	SCXSI	FourthRON3-11IND5-12-47	1.11483
R4	Fourth	IND5-12	IND9-11	IND	IND	SI	SI	WITHINSI	FourthIND9-11IND5-12-34	0.256414
R3	Third	IND5-12	IND9-11	IND	IND	SI	SI	WITHINSI	ThirdIND9-11IND5-12-34	-0.0420798
R3	Third	IND5-12	RON3-11	IND	RON	SC	SI	SCXSI	ThirdRON3-11IND5-12-47	1.33015
R2	Second	IND7-11	TC19-11	IND	TC	SC	SI	SCXSI	SecondTC19-11IND7-11-101	0.23409
NK	Nadja	IND7-11	LPT3-11	IND	LPT	SC	SI	SCXSI	NadjaLPT3-11IND7-11-67	1.49685
R7	Seventh	IND7-11	PTP7-11	IND	PTP	SC	SI	SCXSI	SeventhPTP7-11IND7-11-107	-0.0691127
R5	Fifth	IND7-11	TC19-11	IND	TC	SC	SI	SCXSI	FifthTC19-11IND7-11-101	1.03318
R2	Second	IND7-11	PTP7-11	IND	PTP	SC	SI	SCXSI	SecondPTP7-11IND7-11-108	0.620388
R1	First	IND7-11	TSS11-11	IND	TSS	SI	SI	SIXSI	FirstTSS11-11IND7-11-44	0.209843
R5	Fifth	IND7-11	IND4-11	IND	IND	SI	SI	WITHINSI	FifthIND4-11IND7-11-72	-0.210384
R5	Fifth	IND7-11	PTP7-11	IND	PTP	SC	SI	SCXSI	FifthPTP7-11IND7-11-107	-0.101636
R1	First	IND7-11	PTP7-11	IND	PTP	SC	SI	SCXSI	FirstPTP7-11IND7-11-107	-0.00731782
NK	Nadja	IND7-11	KTT17-11	IND	KTT	SC	SI	SCXSI	NadjaKTT17-11IND7-11-52	1.30537
R6	Sixth	IND7-11	KTT17-11	IND	KTT	SC	SI	SCXSI	SixthKTT17-11IND7-11-88	0.968232
R5	Fifth	IND7-11	PIN23-11	IND	PIN	SI	SI	SIXSI	FifthPIN23-11IND7-11-37	0.0404934
R5	Fifth	IND7-11	SBD28-11	IND	SBD	SI	SI	SIXSI	FifthSBD28-11IND7-11-43	-0.142595
R1	First	IND7-11	PIN23-11	IND	PIN	SI	SI	SIXSI	FirstPIN23-11IND7-11-37	0.430492
R2	Second	IND7-11	TSS11-11	IND	TSS	SI	SI	SIXSI	SecondTSS11-11IND7-11-44	0.26768
R6	Sixth	IND7-11	TC19-11	IND	TC	SC	SI	SCXSI	SixthTC19-11IND7-11-101	1.28296
R7	Seventh	IND7-11	TC19-11	IND	TC	SC	SI	SCXSI	SeventhTC19-11IND7-11-101	1.66608
R1	First	IND7-11	TC19-11	IND	TC	SC	SI	SCXSI	FirstTC19-11IND7-11-101	1.72908
R2	Second	IND7-11	MAN14-11	IND	MAN	SI	SI	SIXSI	SecondMAN14-11IND7-11-40	0.0126335
R5	Fifth	IND7-11	KTT17-11	IND	KTT	SC	SI	SCXSI	FifthKTT17-11IND7-11-88	1.09318
NK	Nadja	IND7-11	RON17-11	IND	RON	SC	SI	SCXSI	NadjaRON17-11IND7-11-66	-0.0955059
R4	Fourth	IND9-11	PTP1-12	IND	PTP	SC	SI	SCXSI	FourthPTP1-12IND9-11-62	-0.131091
R4	Fourth	IND9-11	TC25-11	IND	TC	SC	SI	SCXSI	FourthTC25-11IND9-11-59	-0.0779885
R3	Third	IND9-11	IND15-11	IND	IND	SI	SI	WITHINSI	ThirdIND15-11IND9-11-32	-0.116556
R3	Third	IND9-11	TSSA16-11	IND	TSSA	SC	SI	SCXSI	ThirdTSSA16-11IND9-11-53	-0.139522
R4	Fourth	IND9-11	RON7-12	IND	RON	SC	SI	SCXSI	FourthRON7-12IND9-11-61	-0.070043
NK	Nadja	IND9-11	KTT1-11	IND	KTT	SC	SI	SCXSI	NadjaKTT1-11IND9-11-53	-0.0353554
R3	Third	IND9-11	KTT1-11	IND	KTT	SC	SI	SCXSI	ThirdKTT1-11IND9-11-53	1.25947
R4	Fourth	KTT1-11	PCR9-12	KTT	PCR	SI	SC	SIXSC	FourthPCR9-12KTT1-11-49	1.00055
R4	Fourth	KTT1-11	MAN1-11	KTT	MAN	SI	SC	SIXSC	FourthMAN1-11KTT1-11-57	1.49003
NK	Nadja	KTT1-11	PIN20-11	KTT	PIN	SI	SC	SIXSC	NadjaPIN20-11KTT1-11-47	-0.0369792
R3	Third	KTT1-11	TSSA16-11	KTT	TSSA	SC	SC	SCXSC	ThirdTSSA16-11KTT1-11-19	0.853388
NK	Nadja	KTT1-11	IND9-11	KTT	IND	SI	SC	SIXSC	NadjaIND9-11KTT1-11-53	-0.0828187
R3	Third	KTT1-11	MAN1-11	KTT	MAN	SI	SC	SIXSC	ThirdMAN1-11KTT1-11-57	1.51491
R4	Fourth	KTT1-11	TSSA16-11	KTT	TSSA	SC	SC	SCXSC	FourthTSSA16-11KTT1-11-19	0.795642
R3	Third	KTT1-11	IND9-11	KTT	IND	SI	SC	SIXSC	ThirdIND9-11KTT1-11-53	1.37983
R3	Third	KTT1-11	PIN20-11	KTT	PIN	SI	SC	SIXSC	ThirdPIN20-11KTT1-11-47	1.28653
R4	Fourth	KTT1-11	IND9-11	KTT	IND	SI	SC	SIXSC	FourthIND9-11KTT1-11-53	0.982443
R5	Fifth	KTT11-11	PCR17-11	KTT	PCR	SI	SC	SIXSC	FifthPCR17-11KTT11-11-31	1.03683
NK	Nadja	KTT11-11	SBD22-11	KTT	SBD	SI	SC	SIXSC	NadjaSBD22-11KTT11-11-11	1.13362
R5	Fifth	KTT11-11	PIN18-11	KTT	PIN	SI	SC	SIXSC	FifthPIN18-11KTT11-11-10	1.1111
R6	Sixth	KTT11-11	PIN18-11	KTT	PIN	SI	SC	SIXSC	SixthPIN18-11KTT11-11-11	1.16058
NK	Nadja	KTT11-11	MAN12-11	KTT	MAN	SI	SC	SIXSC	NadjaMAN12-11KTT11-11-31	1.2278
R1	First	KTT11-11	PCR17-11	KTT	PCR	SI	SC	SIXSC	FirstPCR17-11KTT11-11-31	1.16407
R6	Sixth	KTT11-11	MAN12-11	KTT	MAN	SI	SC	SIXSC	SixthMAN12-11KTT11-11-32	1.31186
R6	Sixth	KTT11-11	SBD22-11	KTT	SBD	SI	SC	SIXSC	SixthSBD22-11KTT11-11-11	1.50703
R1	First	KTT11-11	RON21-11	KTT	RON	SC	SC	SCXSC	FirstRON21-11KTT11-11-34	1.39753
R1	First	KTT11-11	PIN18-11	KTT	PIN	SI	SC	SIXSC	FirstPIN18-11KTT11-11-10	1.47082
R5	Fifth	KTT11-11	PTP10-11	KTT	PTP	SC	SC	SCXSC	FifthPTP10-11KTT11-11-81	0.813585
R5	Fifth	KTT11-11	RON21-11	KTT	RON	SC	SC	SCXSC	FifthRON21-11KTT11-11-34	1.2076
R2	Second	KTT11-11	PIN18-11	KTT	PIN	SI	SC	SIXSC	SecondPIN18-11KTT11-11-11	1.74636
R7	Seventh	KTT11-11	PIN18-11	KTT	PIN	SI	SC	SIXSC	SeventhPIN18-11KTT11-11-10	1.43337
R7	Seventh	KTT11-11	PCR17-11	KTT	PCR	SI	SC	SIXSC	SeventhPCR17-11KTT11-11-31	1.09298
R2	Second	KTT11-11	MAN12-11	KTT	MAN	SI	SC	SIXSC	SecondMAN12-11KTT11-11-32	1.44834
R5	Fifth	KTT11-11	IND10-11	KTT	IND	SI	SC	SIXSC	FifthIND10-11KTT11-11-31	1.45861
R6	Sixth	KTT17-11	PIN23-11	KTT	PIN	SI	SC	SIXSC	SixthPIN23-11KTT17-11-11	0.358772
R6	Sixth	KTT17-11	MAN14-11	KTT	MAN	SI	SC	SIXSC	SixthMAN14-11KTT17-11-11	-0.149643
R5	Fifth	KTT17-11	PIN23-11	KTT	PIN	SI	SC	SIXSC	FifthPIN23-11KTT17-11-10	0.898431
R5	Fifth	KTT17-11	RON17-11	KTT	RON	SC	SC	SCXSC	FifthRON17-11KTT17-11-11	1.07072
R6	Sixth	KTT17-11	KTT11-11	KTT	KTT	SC	SC	WITHINSC	SixthKTT11-11KTT17-11-97	1.04122
R5	Fifth	KTT17-11	PTP7-11	KTT	PTP	SC	SC	SCXSC	FifthPTP7-11KTT17-11-54	1.23873
R5	Fifth	KTT17-11	TSSA30-11	KTT	TSSA	SC	SC	SCXSC	FifthTSSA30-11KTT17-11-57	0.613867
R2	Second	KTT17-11	TSSA30-11	KTT	TSSA	SC	SC	SCXSC	SecondTSSA30-11KTT17-11-58	1.16855
R7	Seventh	KTT17-11	SBD28-11	KTT	SBD	SI	SC	SIXSC	SeventhSBD28-11KTT17-11-10	1.98156
R5	Fifth	KTT17-11	PTP7-11	KTT	PTP	SC	SC	SCXSC	FifthPTP7-11KTT17-11-137	0.808848
R5	Fifth	KTT17-11	MAN14-11	KTT	MAN	SI	SC	SIXSC	FifthMAN14-11KTT17-11-10	-0.0352778
R1	First	KTT17-11	PIN23-11	KTT	PIN	SI	SC	SIXSC	FirstPIN23-11KTT17-11-10	0.0423851
NK	Nadja	KTT17-11	MAN14-11	KTT	MAN	SI	SC	SIXSC	NadjaMAN14-11KTT17-11-11	-0.166936
R2	Second	KTT17-11	TSS11-11	KTT	TSS	SI	SC	SIXSC	SecondTSS11-11KTT17-11-55	0.402499
R5	Fifth	KTT17-11	SBD28-11	KTT	SBD	SI	SC	SIXSC	FifthSBD28-11KTT17-11-10	-0.152908
R6	Sixth	KTT17-11	PCR20-11	KTT	PCR	SI	SC	SIXSC	SixthPCR20-11KTT17-11-11	0.859808
NK	Nadja	KTT17-11	SBD28-11	KTT	SBD	SI	SC	SIXSC	NadjaSBD28-11KTT17-11-11	-0.123404
R2	Second	KTT17-11	PTP7-11	KTT	PTP	SC	SC	SCXSC	SecondPTP7-11KTT17-11-137	1.42712
R7	Seventh	KTT17-11	PCR20-11	KTT	PCR	SI	SC	SIXSC	SeventhPCR20-11KTT17-11-10	0.957616
R7	Seventh	KTT17-11	MAN14-11	KTT	MAN	SI	SC	SIXSC	SeventhMAN14-11KTT17-11-10	1.05603
NK	Nadja	KTT17-11	PIN23-11	KTT	PIN	SI	SC	SIXSC	NadjaPIN23-11KTT17-11-11	0.0620759
R4	Fourth	KTT2-11	MAN27-12	KTT	MAN	SI	SC	SIXSC	FourthMAN27-12KTT2-11-58	-0.061403
R4	Fourth	KTT2-11	PCR1-11	KTT	PCR	SI	SC	SIXSC	FourthPCR1-11KTT2-11-57	-0.0817527
R3	Third	KTT2-11	PTP8-11	KTT	PTP	SC	SC	SCXSC	ThirdPTP8-11KTT2-11-23	0.83526
R3	Third	KTT2-11	PIN8-12	KTT	PIN	SI	SC	SIXSC	ThirdPIN8-12KTT2-11-57	1.29951
R3	Third	KTT2-11	TC24-11	KTT	TC	SC	SC	SCXSC	ThirdTC24-11KTT2-11-25	1.20551
R4	Fourth	KTT2-11	MAN27-12	KTT	MAN	SI	SC	SIXSC	FourthMAN27-12KTT2-11-57	0.793192
R4	Fourth	KTT2-11	PIN8-12	KTT	PIN	SI	SC	SIXSC	FourthPIN8-12KTT2-11-57	0.507513
R4	Fourth	KTT2-11	TC24-11	KTT	TC	SC	SC	SCXSC	FourthTC24-11KTT2-11-25	1.37875
R4	Fourth	KTT2-11	IND15-11	KTT	IND	SI	SC	SIXSC	FourthIND15-11KTT2-11-58	1.01089
R3	Third	KTT2-11	MAN27-12	KTT	MAN	SI	SC	SIXSC	ThirdMAN27-12KTT2-11-58	1.33825
R3	Third	KTT3-11	LPT9-11	KTT	LPT	SC	SC	SCXSC	ThirdLPT9-11KTT3-11-23	1.22762
R4	Fourth	KTT3-11	PCR11-11	KTT	PCR	SI	SC	SIXSC	FourthPCR11-11KTT3-11-57	-0.0061089
R4	Fourth	KTT3-11	RON3-11	KTT	RON	SC	SC	SCXSC	FourthRON3-11KTT3-11-24	1.31687
NK	Nadja	KTT3-11	PCR11-11	KTT	PCR	SI	SC	SIXSC	NadjaPCR11-11KTT3-11-57	-0.0977424
R4	Fourth	KTT3-11	PIN3-11	KTT	PIN	SI	SC	SIXSC	FourthPIN3-11KTT3-11-58	1.27689
R4	Fourth	KTT3-11	LPT9-11	KTT	LPT	SC	SC	SCXSC	FourthLPT9-11KTT3-11-23	1.47192
NK	Nadja	KTT3-11	PIN3-11	KTT	PIN	SI	SC	SIXSC	NadjaPIN3-11KTT3-11-58	1.26596
R3	Third	KTT3-11	TC21-11	KTT	TC	SC	SC	SCXSC	ThirdTC21-11KTT3-11-25	1.11175
NK	Nadja	KTT3-11	SBD20-12	KTT	SBD	SI	SC	SIXSC	NadjaSBD20-12KTT3-11-58	0.05953
R4	Fourth	KTT3-11	SBD20-12	KTT	SBD	SI	SC	SIXSC	FourthSBD20-12KTT3-11-58	0.00130548
R3	Third	KTT3-11	PIN3-11	KTT	PIN	SI	SC	SIXSC	ThirdPIN3-11KTT3-11-58	1.33179
R4	Fourth	KTT3-11	TC21-11	KTT	TC	SC	SC	SCXSC	FourthTC21-11KTT3-11-25	0.993752
R3	Third	KTT3-11	SBD20-12	KTT	SBD	SI	SC	SIXSC	ThirdSBD20-12KTT3-11-58	0.857441
R3	Third	KTT3-11	MAN2-11	KTT	MAN	SI	SC	SIXSC	ThirdMAN2-11KTT3-11-58	1.23116
R3	Third	KTT3-11	PCR11-11	KTT	PCR	SI	SC	SIXSC	ThirdPCR11-11KTT3-11-57	-0.0175299
R5	Fifth	KTT7-11	PTP3-11	KTT	PTP	SC	SC	SCXSC	FifthPTP3-11KTT7-11-27	1.51437
R6	Sixth	KTT7-11	PCR5-11	KTT	PCR	SI	SC	SIXSC	SixthPCR5-11KTT7-11-18	-0.177647
R1	First	KTT7-11	RON4-11	KTT	RON	SC	SC	SCXSC	FirstRON4-11KTT7-11-28	1.41398
R5	Fifth	KTT7-11	KTT17-11	KTT	KTT	SC	SC	WITHINSC	FifthKTT17-11KTT7-11-93	0.905807
R1	First	KTT7-11	PCR5-11	KTT	PCR	SI	SC	SIXSC	FirstPCR5-11KTT7-11-16	-0.0519226
R2	Second	KTT7-11	SBD18-11	KTT	SBD	SI	SC	SIXSC	SecondSBD18-11KTT7-11-32	0.218142
R1	First	KTT7-11	MAN8-11	KTT	MAN	SI	SC	SIXSC	FirstMAN8-11KTT7-11-16	1.36949
R2	Second	KTT7-11	TSS28-11	KTT	TSS	SI	SC	SIXSC	SecondTSS28-11KTT7-11-85	2.27581
R2	Second	KTT7-11	IND4-11	KTT	IND	SI	SC	SIXSC	SecondIND4-11KTT7-11-35	0.214245
R2	Second	KTT7-11	MAN8-11	KTT	MAN	SI	SC	SIXSC	SecondMAN8-11KTT7-11-17	1.9088
R2	Second	KTT7-11	PIN13-11	KTT	PIN	SI	SC	SIXSC	SecondPIN13-11KTT7-11-35	-0.0487267
R7	Seventh	KTT7-11	PCR5-11	KTT	PCR	SI	SC	SIXSC	SeventhPCR5-11KTT7-11-16	-0.107111
R5	Fifth	KTT7-11	SBD18-11	KTT	SBD	SI	SC	SIXSC	FifthSBD18-11KTT7-11-31	-0.0928662
R2	Second	KTT7-11	TC8-11	KTT	TC	SC	SC	SCXSC	SecondTC8-11KTT7-11-29	1.45938
R2	Second	KTT7-11	TSSA19-11	KTT	TSSA	SC	SC	SCXSC	SecondTSSA19-11KTT7-11-29	1.94112
R1	First	KTT7-11	TSSA19-11	KTT	TSSA	SC	SC	SCXSC	FirstTSSA19-11KTT7-11-28	2.05982
R7	Seventh	KTT7-11	IND4-11	KTT	IND	SI	SC	SIXSC	SeventhIND4-11KTT7-11-34	1.78006
R5	Fifth	KTT7-11	KTT11-11	KTT	KTT	SC	SC	WITHINSC	FifthKTT11-11KTT7-11-96	1.09924
R1	First	KTT7-11	SBD18-11	KTT	SBD	SI	SC	SIXSC	FirstSBD18-11KTT7-11-31	-0.0433168
R7	Seventh	KTT7-11	SBD18-11	KTT	SBD	SI	SC	SIXSC	SeventhSBD18-11KTT7-11-31	-0.0205677
R1	First	KTT7-11	PTP3-11	KTT	PTP	SC	SC	SCXSC	FirstPTP3-11KTT7-11-27	1.37584
NK	Nadja	KTT7-11	PCR5-11	KTT	PCR	SI	SC	SIXSC	NadjaPCR5-11KTT7-11-18	-0.171443
R5	Fifth	KTT7-11	PIN13-11	KTT	PIN	SI	SC	SIXSC	FifthPIN13-11KTT7-11-34	1.2786
R5	Fifth	KTT7-11	IND4-11	KTT	IND	SI	SC	SIXSC	FifthIND4-11KTT7-11-34	-0.162583
R5	Fifth	KTT7-11	TSSA19-11	KTT	TSSA	SC	SC	SCXSC	FifthTSSA19-11KTT7-11-28	1.5923
R5	Fifth	KTT7-11	PCR5-11	KTT	PCR	SI	SC	SIXSC	FifthPCR5-11KTT7-11-16	0.0274308
R6	Sixth	KTT7-11	SBD18-11	KTT	SBD	SI	SC	SIXSC	SixthSBD18-11KTT7-11-32	-0.193212
R5	Fifth	KTT7-11	RON4-11	KTT	RON	SC	SC	SCXSC	FifthRON4-11KTT7-11-28	1.10447
NK	Nadja	LPT1-11	IND10-11	LPT	IND	SI	SC	SIXSC	NadjaIND10-11LPT1-11-20	-0.109673
NK	Nadja	LPT1-11	PCR17-11	LPT	PCR	SI	SC	SIXSC	NadjaPCR17-11LPT1-11-38	0.998373
R5	Fifth	LPT1-11	MAN12-11	LPT	MAN	SI	SC	SIXSC	FifthMAN12-11LPT1-11-37	1.23706
R6	Sixth	LPT1-11	PCR17-11	LPT	PCR	SI	SC	SIXSC	SixthPCR17-11LPT1-11-38	1.09192
R2	Second	LPT1-11	SBD22-11	LPT	SBD	SI	SC	SIXSC	SecondSBD22-11LPT1-11-18	1.53817
R1	First	LPT1-11	RON21-11	LPT	RON	SC	SC	SCXSC	FirstRON21-11LPT1-11-37	1.48593
R1	First	LPT1-11	SBD22-11	LPT	SBD	SI	SC	SIXSC	FirstSBD22-11LPT1-11-16	1.62029
R1	First	LPT1-11	IND10-11	LPT	IND	SI	SC	SIXSC	FirstIND10-11LPT1-11-19	-0.0964774
R5	Fifth	LPT1-11	TSSA22-11	LPT	TSSA	SC	SC	SCXSC	FifthTSSA22-11LPT1-11-40	0.66473
R1	First	LPT1-11	LPT27-11	LPT	LPT	SC	SC	WITHINSC	FirstLPT27-11LPT1-11-69	1.33016
R7	Seventh	LPT1-11	SBD22-11	LPT	SBD	SI	SC	SIXSC	SeventhSBD22-11LPT1-11-16	1.7254
R5	Fifth	LPT1-11	KTT11-11	LPT	KTT	SC	SC	SCXSC	FifthKTT11-11LPT1-11-40	1.07433
R6	Sixth	LPT1-11	SBD22-11	LPT	SBD	SI	SC	SIXSC	SixthSBD22-11LPT1-11-18	1.68718
R7	Seventh	LPT1-11	PCR17-11	LPT	PCR	SI	SC	SIXSC	SeventhPCR17-11LPT1-11-37	-0.056464
R5	Fifth	LPT1-11	PCR17-11	LPT	PCR	SI	SC	SIXSC	FifthPCR17-11LPT1-11-37	0.744145
R1	First	LPT1-11	TC16-11	LPT	TC	SC	SC	SCXSC	FirstTC16-11LPT1-11-37	1.17659
R5	Fifth	LPT1-11	PIN18-11	LPT	PIN	SI	SC	SIXSC	FifthPIN18-11LPT1-11-16	0.799217
R7	Seventh	LPT1-11	MAN12-11	LPT	MAN	SI	SC	SIXSC	SeventhMAN12-11LPT1-11-37	-0.152508
R5	Fifth	LPT1-11	LPT27-11	LPT	LPT	SC	SC	WITHINSC	FifthLPT27-11LPT1-11-69	0.938851
R5	Fifth	LPT1-11	PTP10-11	LPT	PTP	SC	SC	SCXSC	FifthPTP10-11LPT1-11-87	1.51889
R2	Second	LPT1-11	TSSA22-11	LPT	TSSA	SC	SC	SCXSC	SecondTSSA22-11LPT1-11-40	1.91977
R7	Seventh	LPT1-11	PIN18-11	LPT	PIN	SI	SC	SIXSC	SeventhPIN18-11LPT1-11-16	1.17628
R5	Fifth	LPT1-11	SBD22-11	LPT	SBD	SI	SC	SIXSC	FifthSBD22-11LPT1-11-16	1.0992
R6	Sixth	LPT1-11	PIN18-11	LPT	PIN	SI	SC	SIXSC	SixthPIN18-11LPT1-11-17	1.46784
R5	Fifth	LPT1-11	RON21-11	LPT	RON	SC	SC	SCXSC	FifthRON21-11LPT1-11-37	1.4457
R5	Fifth	LPT1-11	IND10-11	LPT	IND	SI	SC	SIXSC	FifthIND10-11LPT1-11-19	-0.0231663
R6	Sixth	LPT1-11	TSS25-11	LPT	TSS	SI	SC	SIXSC	SixthTSS25-11LPT1-11-12	-0.105313
R1	First	LPT1-11	PIN18-11	LPT	PIN	SI	SC	SIXSC	FirstPIN18-11LPT1-11-16	1.28213
R3	Third	LPT10-11	TSS12-11	LPT	TSS	SI	SC	SIXSC	ThirdTSS12-11LPT10-11-69	1.6406
R4	Fourth	LPT10-11	TSS12-11	LPT	TSS	SI	SC	SIXSC	FourthTSS12-11LPT10-11-69	1.21065
R4	Fourth	LPT10-11	MAN27-12	LPT	MAN	SI	SC	SIXSC	FourthMAN27-12LPT10-11-49	-0.100087
R3	Third	LPT10-11	RON14-11	LPT	RON	SC	SC	SCXSC	ThirdRON14-11LPT10-11-19	1.53515
R4	Fourth	LPT10-11	KTT2-11	LPT	KTT	SC	SC	SCXSC	FourthKTT2-11LPT10-11-12	1.26175
R3	Third	LPT10-11	KTT2-11	LPT	KTT	SC	SC	SCXSC	ThirdKTT2-11LPT10-11-12	1.26778
R4	Fourth	LPT24-12	PCR9-12	LPT	PCR	SI	SC	SIXSC	FourthPCR9-12LPT24-12-68	1.07631
R4	Fourth	LPT24-12	IND9-11	LPT	IND	SI	SC	SIXSC	FourthIND9-11LPT24-12-38	-0.0782314
R3	Third	LPT24-12	KTT1-11	LPT	KTT	SC	SC	SCXSC	ThirdKTT1-11LPT24-12-19	1.3472
R4	Fourth	LPT24-12	PIN20-11	LPT	PIN	SI	SC	SIXSC	FourthPIN20-11LPT24-12-57	1.61304
R3	Third	LPT24-12	IND9-11	LPT	IND	SI	SC	SIXSC	ThirdIND9-11LPT24-12-38	1.34362
R4	Fourth	LPT24-12	LPT10-11	LPT	LPT	SC	SC	WITHINSC	FourthLPT10-11LPT24-12-34	1.64374
R4	Fourth	LPT24-12	TSS17-11	LPT	TSS	SI	SC	SIXSC	FourthTSS17-11LPT24-12-59	1.7645
R4	Fourth	LPT24-12	RON7-12	LPT	RON	SC	SC	SCXSC	FourthRON7-12LPT24-12-25	1.55656
R3	Third	LPT24-12	PIN20-11	LPT	PIN	SI	SC	SIXSC	ThirdPIN20-11LPT24-12-57	1.42502
NK	Nadja	LPT24-12	IND9-11	LPT	IND	SI	SC	SIXSC	NadjaIND9-11LPT24-12-38	1.49562
R4	Fourth	LPT24-12	PTP1-12	LPT	PTP	SC	SC	SCXSC	FourthPTP1-12LPT24-12-29	1.34997
R3	Third	LPT24-12	TC25-11	LPT	TC	SC	SC	SCXSC	ThirdTC25-11LPT24-12-23	1.41389
R4	Fourth	LPT24-12	KTT1-11	LPT	KTT	SC	SC	SCXSC	FourthKTT1-11LPT24-12-19	1.07948
R3	Third	LPT24-12	LPT10-11	LPT	LPT	SC	SC	WITHINSC	ThirdLPT10-11LPT24-12-34	1.61576
R3	Third	LPT24-12	PTP1-12	LPT	PTP	SC	SC	SCXSC	ThirdPTP1-12LPT24-12-29	1.41421
R4	Fourth	LPT24-12	TC25-11	LPT	TC	SC	SC	SCXSC	FourthTC25-11LPT24-12-23	1.61992
R5	Fifth	LPT27-11	KTT7-11	LPT	KTT	SC	SC	SCXSC	FifthKTT7-11LPT27-11-30	1.27993
R1	First	LPT27-11	PCR5-11	LPT	PCR	SI	SC	SIXSC	FirstPCR5-11LPT27-11-1	-0.0997382
R5	Fifth	LPT27-11	RON4-11	LPT	RON	SC	SC	SCXSC	FifthRON4-11LPT27-11-22	1.45735
NK	Nadja	LPT27-11	MAN8-11	LPT	MAN	SI	SC	SIXSC	NadjaMAN8-11LPT27-11-3	-0.0961957
R6	Sixth	LPT27-11	SBD18-11	LPT	SBD	SI	SC	SIXSC	SixthSBD18-11LPT27-11-23	1.02504
R7	Seventh	LPT27-11	MAN8-11	LPT	MAN	SI	SC	SIXSC	SeventhMAN8-11LPT27-11-1	0.0326087
R7	Seventh	LPT27-11	PIN13-11	LPT	PIN	SI	SC	SIXSC	SeventhPIN13-11LPT27-11-22	-0.154471
R5	Fifth	LPT27-11	TSSA19-11	LPT	TSSA	SC	SC	SCXSC	FifthTSSA19-11LPT27-11-60	1.39674
R2	Second	LPT27-11	SBD18-11	LPT	SBD	SI	SC	SIXSC	SecondSBD18-11LPT27-11-23	1.78185
NK	Nadja	LPT27-11	IND4-11	LPT	IND	SI	SC	SIXSC	NadjaIND4-11LPT27-11-20	-0.188187
R6	Sixth	LPT27-11	PIN13-11	LPT	PIN	SI	SC	SIXSC	SixthPIN13-11LPT27-11-23	1.31594
R2	Second	LPT27-11	TSSA19-11	LPT	TSSA	SC	SC	SCXSC	SecondTSSA19-11LPT27-11-60	0.752782
R5	Fifth	LPT27-11	SBD18-11	LPT	SBD	SI	SC	SIXSC	FifthSBD18-11LPT27-11-22	1.25143
NK	Nadja	LPT27-11	PIN13-11	LPT	PIN	SI	SC	SIXSC	NadjaPIN13-11LPT27-11-23	1.25163
R1	First	LPT27-11	SBD18-11	LPT	SBD	SI	SC	SIXSC	FirstSBD18-11LPT27-11-22	0.0562185
R5	Fifth	LPT27-11	PTP3-11	LPT	PTP	SC	SC	SCXSC	FifthPTP3-11LPT27-11-81	1.09959
NK	Nadja	LPT27-11	TSS28-11	LPT	TSS	SI	SC	SIXSC	NadjaTSS28-11LPT27-11-89	1.29524
R1	First	LPT27-11	PIN13-11	LPT	PIN	SI	SC	SIXSC	FirstPIN13-11LPT27-11-22	-0.0208507
R5	Fifth	LPT27-11	PCR5-11	LPT	PCR	SI	SC	SIXSC	FifthPCR5-11LPT27-11-1	-0.16178
R1	First	LPT27-11	RON4-11	LPT	RON	SC	SC	SCXSC	FirstRON4-11LPT27-11-22	1.45316
R5	Fifth	LPT27-11	LPT1-11	LPT	LPT	SC	SC	WITHINSC	FifthLPT1-11LPT27-11-70	1.20044
R7	Seventh	LPT27-11	IND4-11	LPT	IND	SI	SC	SIXSC	SeventhIND4-11LPT27-11-19	-0.118575
R5	Fifth	LPT27-11	TSS28-11	LPT	TSS	SI	SC	SIXSC	FifthTSS28-11LPT27-11-88	0.974148
R5	Fifth	LPT27-11	MAN8-11	LPT	MAN	SI	SC	SIXSC	FifthMAN8-11LPT27-11-1	1.31277
R6	Sixth	LPT27-11	PCR5-11	LPT	PCR	SI	SC	SIXSC	SixthPCR5-11LPT27-11-2	-0.113089
NK	Nadja	LPT27-11	PCR5-11	LPT	PCR	SI	SC	SIXSC	NadjaPCR5-11LPT27-11-2	-0.0905759
NK	Nadja	LPT3-11	PIN23-11	LPT	PIN	SI	SC	SIXSC	NadjaPIN23-11LPT3-11-26	1.38653
NK	Nadja	LPT3-11	SBD28-11	LPT	SBD	SI	SC	SIXSC	NadjaSBD28-11LPT3-11-17	1.58826
R5	Fifth	LPT3-11	TSSA30-11	LPT	TSSA	SC	SC	SCXSC	FifthTSSA30-11LPT3-11-53	1.41794
R5	Fifth	LPT3-11	RON17-11	LPT	RON	SC	SC	SCXSC	FifthRON17-11LPT3-11-13	1.29728
R1	First	LPT3-11	LPT27-11	LPT	LPT	SC	SC	WITHINSC	FirstLPT27-11LPT3-11-43	1.48239
R5	Fifth	LPT3-11	KTT17-11	LPT	KTT	SC	SC	SCXSC	FifthKTT17-11LPT3-11-24	1.00183
R1	First	LPT3-11	TSS11-11	LPT	TSS	SI	SC	SIXSC	FirstTSS11-11LPT3-11-23	1.2038
R6	Sixth	LPT3-11	LPT1-11	LPT	LPT	SC	SC	WITHINSC	SixthLPT1-11LPT3-11-45	0.702572
R5	Fifth	LPT3-11	PCR20-11	LPT	PCR	SI	SC	SIXSC	FifthPCR20-11LPT3-11-22	0.655717
R6	Sixth	LPT3-11	MAN14-11	LPT	MAN	SI	SC	SIXSC	SixthMAN14-11LPT3-11-22	0.967345
R5	Fifth	LPT3-11	LPT1-11	LPT	LPT	SC	SC	WITHINSC	FifthLPT1-11LPT3-11-45	0.914948
R6	Sixth	LPT3-11	TSS11-11	LPT	TSS	SI	SC	SIXSC	SixthTSS11-11LPT3-11-24	1.6915
R1	First	LPT3-11	PTP7-11	LPT	PTP	SC	SC	SCXSC	FirstPTP7-11LPT3-11-30	1.0302
R5	Fifth	LPT3-11	SBD28-11	LPT	SBD	SI	SC	SIXSC	FifthSBD28-11LPT3-11-16	0.978609
R5	Fifth	LPT3-11	MAN14-11	LPT	MAN	SI	SC	SIXSC	FifthMAN14-11LPT3-11-23	1.1294
R6	Sixth	LPT3-11	PIN23-11	LPT	PIN	SI	SC	SIXSC	SixthPIN23-11LPT3-11-26	-0.19705
R7	Seventh	LPT3-11	MAN14-11	LPT	MAN	SI	SC	SIXSC	SeventhMAN14-11LPT3-11-23	-0.00862485
R1	First	LPT3-11	TSSA30-11	LPT	TSSA	SC	SC	SCXSC	FirstTSSA30-11LPT3-11-53	1.55807
R6	Sixth	LPT3-11	SBD28-11	LPT	SBD	SI	SC	SIXSC	SixthSBD28-11LPT3-11-17	-0.0306076
R5	Fifth	LPT3-11	PTP7-11	LPT	PTP	SC	SC	SCXSC	FifthPTP7-11LPT3-11-30	1.69642
NK	Nadja	LPT3-11	PCR20-11	LPT	PCR	SI	SC	SIXSC	NadjaPCR20-11LPT3-11-22	1.16107
NK	Nadja	LPT3-11	TSS11-11	LPT	TSS	SI	SC	SIXSC	NadjaTSS11-11LPT3-11-24	0.847025
R4	Fourth	LPT9-11	SBD20-12	LPT	SBD	SI	SC	SIXSC	FourthSBD20-12LPT9-11-50	0.249829
R4	Fourth	LPT9-11	LPT10-11	LPT	LPT	SC	SC	WITHINSC	FourthLPT10-11LPT9-11-28	1.30988
R4	Fourth	LPT9-11	TC21-11	LPT	TC	SC	SC	SCXSC	FourthTC21-11LPT9-11-11	1.16043
R3	Third	LPT9-11	RON3-11	LPT	RON	SC	SC	SCXSC	ThirdRON3-11LPT9-11-15	1.23733
R4	Fourth	LPT9-11	PIN3-11	LPT	PIN	SI	SC	SIXSC	FourthPIN3-11LPT9-11-46	1.04033
R4	Fourth	LPT9-11	RON3-11	LPT	RON	SC	SC	SCXSC	FourthRON3-11LPT9-11-15	1.18151
R3	Third	LPT9-11	TC21-11	LPT	TC	SC	SC	SCXSC	ThirdTC21-11LPT9-11-11	1.09482
NK	Nadja	LPT9-11	SBD20-12	LPT	SBD	SI	SC	SIXSC	NadjaSBD20-12LPT9-11-50	1.53986
R4	Fourth	MAN1-11	PTP1-12	MAN	PTP	SC	SI	SCXSI	FourthPTP1-12MAN1-11-51	1.14395
R4	Fourth	MAN1-11	RON7-12	MAN	RON	SC	SI	SCXSI	FourthRON7-12MAN1-11-57	2.4426
R3	Third	MAN1-11	KTT1-11	MAN	KTT	SC	SI	SCXSI	ThirdKTT1-11MAN1-11-41	1.37071
NK	Nadja	MAN1-11	TC25-11	MAN	TC	SC	SI	SCXSI	NadjaTC25-11MAN1-11-49	1.49335
R3	Third	MAN1-11	IND9-11	MAN	IND	SI	SI	SIXSI	ThirdIND9-11MAN1-11-19	0.00164325
R4	Fourth	MAN1-11	TSS17-11	MAN	TSS	SI	SI	SIXSI	FourthTSS17-11MAN1-11-14	-0.0519942
R3	Third	MAN1-11	RON7-12	MAN	RON	SC	SI	SCXSI	ThirdRON7-12MAN1-11-57	1.96241
R3	Third	MAN1-11	LPT24-12	MAN	LPT	SC	SI	SCXSI	ThirdLPT24-12MAN1-11-49	1.3774
NK	Nadja	MAN1-11	LPT24-12	MAN	LPT	SC	SI	SCXSI	NadjaLPT24-12MAN1-11-49	1.90327
R3	Third	MAN1-11	TC25-11	MAN	TC	SC	SI	SCXSI	ThirdTC25-11MAN1-11-49	1.42176
R4	Fourth	MAN1-11	LPT24-12	MAN	LPT	SC	SI	SCXSI	FourthLPT24-12MAN1-11-49	2.01113
NK	Nadja	MAN1-11	RON7-12	MAN	RON	SC	SI	SCXSI	NadjaRON7-12MAN1-11-57	2.00061
NK	Nadja	MAN1-11	KTT1-11	MAN	KTT	SC	SI	SCXSI	NadjaKTT1-11MAN1-11-41	1.23754
R4	Fourth	MAN1-11	TC25-11	MAN	TC	SC	SI	SCXSI	FourthTC25-11MAN1-11-49	1.23811
R4	Fourth	MAN1-11	KTT1-11	MAN	KTT	SC	SI	SCXSI	FourthKTT1-11MAN1-11-41	1.3353
R4	Fourth	MAN1-11	IND9-11	MAN	IND	SI	SI	SIXSI	FourthIND9-11MAN1-11-19	0.134747
R1	First	MAN12-11	TC16-11	MAN	TC	SC	SI	SCXSI	FirstTC16-11MAN12-11-54	1.54156
R5	Fifth	MAN12-11	RON21-11	MAN	RON	SC	SI	SCXSI	FifthRON21-11MAN12-11-75	0.836038
R6	Sixth	MAN12-11	KTT11-11	MAN	KTT	SC	SI	SCXSI	SixthKTT11-11MAN12-11-58	1.45726
R1	First	MAN12-11	MAN14-11	MAN	MAN	SI	SI	WITHINSI	FirstMAN14-11MAN12-11-52	0.231422
R7	Seventh	MAN12-11	LPT1-11	MAN	LPT	SC	SI	SCXSI	SeventhLPT1-11MAN12-11-63	0.233063
R1	First	MAN12-11	MAN8-11	MAN	MAN	SI	SI	WITHINSI	FirstMAN8-11MAN12-11-64	0.118105
R1	First	MAN12-11	PIN18-11	MAN	PIN	SI	SI	SIXSI	FirstPIN18-11MAN12-11-55	0.0594285
R1	First	MAN12-11	SBD22-11	MAN	SBD	SI	SI	SIXSI	FirstSBD22-11MAN12-11-51	0.359973
R5	Fifth	MAN12-11	LPT1-11	MAN	LPT	SC	SI	SCXSI	FifthLPT1-11MAN12-11-63	-0.0862185
R6	Sixth	MAN12-11	LPT1-11	MAN	LPT	SC	SI	SCXSI	SixthLPT1-11MAN12-11-64	1.60081
R1	First	MAN12-11	TSSA22-11	MAN	TSSA	SC	SI	SCXSI	FirstTSSA22-11MAN12-11-107	1.66865
R5	Fifth	MAN12-11	PIN18-11	MAN	PIN	SI	SI	SIXSI	FifthPIN18-11MAN12-11-55	-0.0762049
R1	First	MAN12-11	PCR17-11	MAN	PCR	SI	SI	SIXSI	FirstPCR17-11MAN12-11-69	0.000772499
R6	Sixth	MAN12-11	RON21-11	MAN	RON	SC	SI	SCXSI	SixthRON21-11MAN12-11-76	0.544949
R5	Fifth	MAN12-11	MAN8-11	MAN	MAN	SI	SI	WITHINSI	FifthMAN8-11MAN12-11-64	-0.0923608
R5	Fifth	MAN12-11	MAN14-11	MAN	MAN	SI	SI	WITHINSI	FifthMAN14-11MAN12-11-52	0.0438443
R5	Fifth	MAN12-11	PTP10-11	MAN	PTP	SC	SI	SCXSI	FifthPTP10-11MAN12-11-104	1.16134
R5	Fifth	MAN12-11	IND10-11	MAN	IND	SI	SI	SIXSI	FifthIND10-11MAN12-11-60	-0.0790073
R2	Second	MAN12-11	PIN18-11	MAN	PIN	SI	SI	SIXSI	SecondPIN18-11MAN12-11-57	0.694943
R2	Second	MAN12-11	PCR17-11	MAN	PCR	SI	SI	SIXSI	SecondPCR17-11MAN12-11-70	0.12566
R1	First	MAN12-11	TSS25-11	MAN	TSS	SI	SI	SIXSI	FirstTSS25-11MAN12-11-65	0.515862
R1	First	MAN12-11	KTT11-11	MAN	KTT	SC	SI	SCXSI	FirstKTT11-11MAN12-11-57	0.910032
R2	Second	MAN12-11	TSS25-11	MAN	TSS	SI	SI	SIXSI	SecondTSS25-11MAN12-11-66	0.238355
R6	Sixth	MAN12-11	PTP10-11	MAN	PTP	SC	SI	SCXSI	SixthPTP10-11MAN12-11-105	0.080681
NK	Nadja	MAN12-11	LPT1-11	MAN	LPT	SC	SI	SCXSI	NadjaLPT1-11MAN12-11-64	1.90268
R5	Fifth	MAN12-11	SBD22-11	MAN	SBD	SI	SI	SIXSI	FifthSBD22-11MAN12-11-51	0.488223
R2	Second	MAN12-11	PTP10-11	MAN	PTP	SC	SI	SCXSI	SecondPTP10-11MAN12-11-105	1.99427
R5	Fifth	MAN12-11	TSSA22-11	MAN	TSSA	SC	SI	SCXSI	FifthTSSA22-11MAN12-11-107	1.52186
R5	Fifth	MAN12-11	KTT11-11	MAN	KTT	SC	SI	SCXSI	FifthKTT11-11MAN12-11-57	1.03691
R7	Seventh	MAN12-11	KTT11-11	MAN	KTT	SC	SI	SCXSI	SeventhKTT11-11MAN12-11-57	0.328691
R2	Second	MAN12-11	MAN8-11	MAN	MAN	SI	SI	WITHINSI	SecondMAN8-11MAN12-11-64	-0.0477728
R2	Second	MAN12-11	KTT11-11	MAN	KTT	SC	SI	SCXSI	SecondKTT11-11MAN12-11-58	0.690384
R2	Second	MAN12-11	TSSA22-11	MAN	TSSA	SC	SI	SCXSI	SecondTSSA22-11MAN12-11-108	1.59512
R1	First	MAN12-11	PTP10-11	MAN	PTP	SC	SI	SCXSI	FirstPTP10-11MAN12-11-104	0.162913
R1	First	MAN12-11	LPT1-11	MAN	LPT	SC	SI	SCXSI	FirstLPT1-11MAN12-11-63	1.95995
R7	Seventh	MAN12-11	PTP10-11	MAN	PTP	SC	SI	SCXSI	SeventhPTP10-11MAN12-11-104	-0.175326
R5	Fifth	MAN14-11	KTT17-11	MAN	KTT	SC	SI	SCXSI	FifthKTT17-11MAN14-11-57	0.663131
R1	First	MAN14-11	RON17-11	MAN	RON	SC	SI	SCXSI	FirstRON17-11MAN14-11-51	0.243392
R1	First	MAN14-11	PIN23-11	MAN	PIN	SI	SI	SIXSI	FirstPIN23-11MAN14-11-34	0.694278
R1	First	MAN14-11	PTP7-11	MAN	PTP	SC	SI	SCXSI	FirstPTP7-11MAN14-11-101	0.163601
NK	Nadja	MAN14-11	LPT3-11	MAN	LPT	SC	SI	SCXSI	NadjaLPT3-11MAN14-11-65	1.39881
R1	First	MAN14-11	MAN8-11	MAN	MAN	SI	SI	WITHINSI	FirstMAN8-11MAN14-11-68	0.390263
R2	Second	MAN14-11	PTP7-11	MAN	PTP	SC	SI	SCXSI	SecondPTP7-11MAN14-11-102	1.12917
R7	Seventh	MAN14-11	TC19-11	MAN	TC	SC	SI	SCXSI	SeventhTC19-11MAN14-11-107	0.541824
R5	Fifth	MAN14-11	MAN8-11	MAN	MAN	SI	SI	WITHINSI	FifthMAN8-11MAN14-11-68	-0.12414
R7	Seventh	MAN14-11	PTP7-11	MAN	PTP	SC	SI	SCXSI	SeventhPTP7-11MAN14-11-101	0.227775
R5	Fifth	MAN14-11	LPT3-11	MAN	LPT	SC	SI	SCXSI	FifthLPT3-11MAN14-11-64	0.0460748
R1	First	MAN14-11	TC19-11	MAN	TC	SC	SI	SCXSI	FirstTC19-11MAN14-11-107	0.330595
R7	Seventh	MAN14-11	KTT17-11	MAN	KTT	SC	SI	SCXSI	SeventhKTT17-11MAN14-11-57	-0.0797786
R2	Second	MAN14-11	TSSA30-11	MAN	TSSA	SC	SI	SCXSI	SecondTSSA30-11MAN14-11-108	0.257855
R2	Second	MAN14-11	KTT17-11	MAN	KTT	SC	SI	SCXSI	SecondKTT17-11MAN14-11-58	0.136269
R1	First	MAN14-11	SBD28-11	MAN	SBD	SI	SI	SIXSI	FirstSBD28-11MAN14-11-37	-0.0376988
R1	First	MAN14-11	PCR20-11	MAN	PCR	SI	SI	SIXSI	FirstPCR20-11MAN14-11-34	-0.0665628
R5	Fifth	MAN14-11	SBD28-11	MAN	SBD	SI	SI	SIXSI	FifthSBD28-11MAN14-11-37	-0.143168
R5	Fifth	MAN14-11	TC19-11	MAN	TC	SC	SI	SCXSI	FifthTC19-11MAN14-11-107	0.085428
R6	Sixth	MAN14-11	KTT17-11	MAN	KTT	SC	SI	SCXSI	SixthKTT17-11MAN14-11-58	0.221582
R6	Sixth	MAN14-11	MAN8-11	MAN	MAN	SI	SI	WITHINSI	SixthMAN8-11MAN14-11-69	0.686719
R6	Sixth	MAN14-11	PTP7-11	MAN	PTP	SC	SI	SCXSI	SixthPTP7-11MAN14-11-102	-0.00379977
R5	Fifth	MAN14-11	PCR20-11	MAN	PCR	SI	SI	SIXSI	FifthPCR20-11MAN14-11-34	0.000911819
R5	Fifth	MAN14-11	RON17-11	MAN	RON	SC	SI	SCXSI	FifthRON17-11MAN14-11-51	0.820615
R5	Fifth	MAN14-11	IND7-11	MAN	IND	SI	SI	SIXSI	FifthIND7-11MAN14-11-34	-0.0526014
R2	Second	MAN14-11	PIN23-11	MAN	PIN	SI	SI	SIXSI	SecondPIN23-11MAN14-11-34	0.756588
R3	Third	MAN2-11	PIN3-11	MAN	PIN	SI	SI	SIXSI	ThirdPIN3-11MAN2-11-7	-0.107634
R3	Third	MAN2-11	PCR11-11	MAN	PCR	SI	SI	SIXSI	ThirdPCR11-11MAN2-11-14	0.0183629
R3	Third	MAN2-11	PTP6-12	MAN	PTP	SC	SI	SCXSI	ThirdPTP6-12MAN2-11-37	0.114073
R4	Fourth	MAN2-11	PCR11-11	MAN	PCR	SI	SI	SIXSI	FourthPCR11-11MAN2-11-14	0.475883
R3	Third	MAN27-12	TC24-11	MAN	TC	SC	SI	SCXSI	ThirdTC24-11MAN27-12-49	-0.020168
R3	Third	MAN27-12	TSS12-11	MAN	TSS	SI	SI	SIXSI	ThirdTSS12-11MAN27-12-8	-0.0689048
R4	Fourth	MAN27-12	KTT2-11	MAN	KTT	SC	SI	SCXSI	FourthKTT2-11MAN27-12-42	-0.077665
R3	Third	MAN27-12	MAN2-11	MAN	MAN	SI	SI	WITHINSI	ThirdMAN2-11MAN27-12-32	-0.062704
R4	Fourth	MAN27-12	SBD11-12	MAN	SBD	SI	SI	SIXSI	FourthSBD11-12MAN27-12-14	-0.121144
R3	Third	MAN27-12	RON14-11	MAN	RON	SC	SI	SCXSI	ThirdRON14-11MAN27-12-53	-0.0323184
R4	Fourth	MAN27-12	PIN8-12	MAN	PIN	SI	SI	SIXSI	FourthPIN8-12MAN27-12-19	-0.0453918
NK	Nadja	MAN27-12	RON14-11	MAN	RON	SC	SI	SCXSI	NadjaRON14-11MAN27-12-53	-0.0545197
R3	Third	MAN27-12	KTT2-11	MAN	KTT	SC	SI	SCXSI	ThirdKTT2-11MAN27-12-42	0.00448607
R4	Fourth	MAN27-12	TSSA10-11	MAN	TSSA	SC	SI	SCXSI	FourthTSSA10-11MAN27-12-55	-0.0795867
R4	Fourth	MAN27-12	RON14-11	MAN	RON	SC	SI	SCXSI	FourthRON14-11MAN27-12-53	-0.00252926
R6	Sixth	MAN8-11	TSSA19-11	MAN	TSSA	SC	SI	SCXSI	SixthTSSA19-11MAN8-11-114	2.49242
R5	Fifth	MAN8-11	IND4-11	MAN	IND	SI	SI	SIXSI	FifthIND4-11MAN8-11-54	-0.204617
R2	Second	MAN8-11	MAN14-11	MAN	MAN	SI	SI	WITHINSI	SecondMAN14-11MAN8-11-47	0.855723
NK	Nadja	MAN8-11	KTT7-11	MAN	KTT	SC	SI	SCXSI	NadjaKTT7-11MAN8-11-67	0.0126615
R5	Fifth	MAN8-11	LPT27-11	MAN	LPT	SC	SI	SCXSI	FifthLPT27-11MAN8-11-66	-0.0796196
NK	Nadja	MAN8-11	PTP3-11	MAN	PTP	SC	SI	SCXSI	NadjaPTP3-11MAN8-11-117	1.5199
R1	First	MAN8-11	PIN13-11	MAN	PIN	SI	SI	SIXSI	FirstPIN13-11MAN8-11-57	-0.0442362
R2	Second	MAN8-11	TSSA19-11	MAN	TSSA	SC	SI	SCXSI	SecondTSSA19-11MAN8-11-114	2.60693
R5	Fifth	MAN8-11	PTP3-11	MAN	PTP	SC	SI	SCXSI	FifthPTP3-11MAN8-11-116	1.64888
R5	Fifth	MAN8-11	PCR5-11	MAN	PCR	SI	SI	SIXSI	FifthPCR5-11MAN8-11-51	-0.211219
R7	Seventh	MAN8-11	PTP3-11	MAN	PTP	SC	SI	SCXSI	SeventhPTP3-11MAN8-11-116	-0.195445
R6	Sixth	MAN8-11	PTP3-11	MAN	PTP	SC	SI	SCXSI	SixthPTP3-11MAN8-11-117	1.2527
R1	First	MAN8-11	PTP3-11	MAN	PTP	SC	SI	SCXSI	FirstPTP3-11MAN8-11-116	-0.128974
R1	First	MAN8-11	RON4-11	MAN	RON	SC	SI	SCXSI	FirstRON4-11MAN8-11-69	-0.113757
R5	Fifth	MAN8-11	SBD18-11	MAN	SBD	SI	SI	SIXSI	FifthSBD18-11MAN8-11-51	-0.147163
NK	Nadja	MAN8-11	LPT27-11	MAN	LPT	SC	SI	SCXSI	NadjaLPT27-11MAN8-11-67	1.52609
R5	Fifth	MAN8-11	KTT7-11	MAN	KTT	SC	SI	SCXSI	FifthKTT7-11MAN8-11-66	-0.17247
R1	First	MAN8-11	PCR5-11	MAN	PCR	SI	SI	SIXSI	FirstPCR5-11MAN8-11-51	-0.232108
R2	Second	MAN8-11	PIN13-11	MAN	PIN	SI	SI	SIXSI	SecondPIN13-11MAN8-11-57	0.403656
R1	First	MAN8-11	SBD18-11	MAN	SBD	SI	SI	SIXSI	FirstSBD18-11MAN8-11-51	-0.0344112
R5	Fifth	MAN8-11	TSSA19-11	MAN	TSSA	SC	SI	SCXSI	FifthTSSA19-11MAN8-11-113	2.4134
R5	Fifth	MAN8-11	RON4-11	MAN	RON	SC	SI	SCXSI	FifthRON4-11MAN8-11-69	-0.198392
R1	First	MAN8-11	TSSA19-11	MAN	TSSA	SC	SI	SCXSI	FirstTSSA19-11MAN8-11-113	2.11685
R2	Second	MAN8-11	PCR5-11	MAN	PCR	SI	SI	SIXSI	SecondPCR5-11MAN8-11-51	-0.0893617
R5	Fifth	MAN8-11	PIN13-11	MAN	PIN	SI	SI	SIXSI	FifthPIN13-11MAN8-11-57	-0.303203
R2	Second	MAN8-11	RON4-11	MAN	RON	SC	SI	SCXSI	SecondRON4-11MAN8-11-70	1.76581
R7	Seventh	MAN8-11	RON4-11	MAN	RON	SC	SI	SCXSI	SeventhRON4-11MAN8-11-69	0.197179
R2	Second	MAN8-11	MAN12-11	MAN	MAN	SI	SI	WITHINSI	SecondMAN12-11MAN8-11-74	0.100588
R1	First	MAN8-11	LPT27-11	MAN	LPT	SC	SI	SCXSI	FirstLPT27-11MAN8-11-66	-0.0923913
R1	First	MAN8-11	TC8-11	MAN	TC	SC	SI	SCXSI	FirstTC8-11MAN8-11-116	0.0511292
NK	Nadja	PCR1-11	RON14-11	PCR	RON	SC	SI	SCXSI	NadjaRON14-11PCR1-11-37	-0.159982
R4	Fourth	PCR1-11	RON14-11	PCR	RON	SC	SI	SCXSI	FourthRON14-11PCR1-11-37	-0.159982
R4	Fourth	PCR1-11	KTT2-11	PCR	KTT	SC	SI	SCXSI	FourthKTT2-11PCR1-11-46	-0.00935179
R4	Fourth	PCR1-11	TC24-11	PCR	TC	SC	SI	SCXSI	FourthTC24-11PCR1-11-41	-0.067933
R4	Fourth	PCR1-11	TSS12-11	PCR	TSS	SI	SI	SIXSI	FourthTSS12-11PCR1-11-12	0.106079
R3	Third	PCR1-11	LPT10-11	PCR	LPT	SC	SI	SCXSI	ThirdLPT10-11PCR1-11-59	0.153274
R3	Third	PCR1-11	TC24-11	PCR	TC	SC	SI	SCXSI	ThirdTC24-11PCR1-11-41	-0.139958
NK	Nadja	PCR1-11	KTT2-11	PCR	KTT	SC	SI	SCXSI	NadjaKTT2-11PCR1-11-46	-0.112825
R3	Third	PCR11-11	MAN2-11	PCR	MAN	SI	SI	SIXSI	ThirdMAN2-11PCR11-11-15	0.185439
R3	Third	PCR11-11	TSS6-11	PCR	TSS	SI	SI	SIXSI	ThirdTSS6-11PCR11-11-71	0.19448
R3	Third	PCR11-11	SBD20-12	PCR	SBD	SI	SI	SIXSI	ThirdSBD20-12PCR11-11-19	-0.173247
R3	Third	PCR11-11	PIN3-11	PCR	PIN	SI	SI	SIXSI	ThirdPIN3-11PCR11-11-19	-0.132236
R4	Fourth	PCR11-11	TSS6-11	PCR	TSS	SI	SI	SIXSI	FourthTSS6-11PCR11-11-72	0.0779361
R4	Fourth	PCR11-11	RON3-11	PCR	RON	SC	SI	SCXSI	FourthRON3-11PCR11-11-57	-0.0638386
R4	Fourth	PCR11-11	PIN3-11	PCR	PIN	SI	SI	SIXSI	FourthPIN3-11PCR11-11-19	-0.00253218
R7	Seventh	PCR17-11	RON21-11	PCR	RON	SC	SI	SCXSI	SeventhRON21-11PCR17-11-72	0.566718
R5	Fifth	PCR17-11	TSS25-11	PCR	TSS	SI	SI	SIXSI	FifthTSS25-11PCR17-11-55	-0.211433
R1	First	PCR17-11	PIN18-11	PCR	PIN	SI	SI	SIXSI	FirstPIN18-11PCR17-11-51	0.00259778
R5	Fifth	PCR17-11	PTP10-11	PCR	PTP	SC	SI	SCXSI	FifthPTP10-11PCR17-11-107	-0.277076
R1	First	PCR17-11	MAN12-11	PCR	MAN	SI	SI	SIXSI	FirstMAN12-11PCR17-11-69	0.21836
R5	Fifth	PCR17-11	RON21-11	PCR	RON	SC	SI	SCXSI	FifthRON21-11PCR17-11-72	-0.231839
R2	Second	PCR17-11	SBD22-11	PCR	SBD	SI	SI	SIXSI	SecondSBD22-11PCR17-11-60	0.335857
R1	First	PCR17-11	IND10-11	PCR	IND	SI	SI	SIXSI	FirstIND10-11PCR17-11-65	0.102111
R7	Seventh	PCR17-11	LPT1-11	PCR	LPT	SC	SI	SCXSI	SeventhLPT1-11PCR17-11-66	1.35794
R5	Fifth	PCR17-11	PIN18-11	PCR	PIN	SI	SI	SIXSI	FifthPIN18-11PCR17-11-51	-0.0510896
R1	First	PCR17-11	SBD22-11	PCR	SBD	SI	SI	SIXSI	FirstSBD22-11PCR17-11-59	0.0320443
R1	First	PCR17-11	PCR20-11	PCR	PCR	SI	SI	WITHINSI	FirstPCR20-11PCR17-11-51	0.240701
R2	Second	PCR17-11	MAN12-11	PCR	MAN	SI	SI	SIXSI	SecondMAN12-11PCR17-11-70	0.426934
R5	Fifth	PCR17-11	PCR20-11	PCR	PCR	SI	SI	WITHINSI	FifthPCR20-11PCR17-11-51	-0.0790213
R2	Second	PCR17-11	PTP10-11	PCR	PTP	SC	SI	SCXSI	SecondPTP10-11PCR17-11-107	0.129327
R5	Fifth	PCR17-11	IND10-11	PCR	IND	SI	SI	SIXSI	FifthIND10-11PCR17-11-65	-0.166227
R2	Second	PCR17-11	LPT1-11	PCR	LPT	SC	SI	SCXSI	SecondLPT1-11PCR17-11-66	1.29614
R1	First	PCR17-11	TC16-11	PCR	TC	SC	SI	SCXSI	FirstTC16-11PCR17-11-57	1.27974
R2	Second	PCR17-11	PIN18-11	PCR	PIN	SI	SI	SIXSI	SecondPIN18-11PCR17-11-52	-0.07014
R2	Second	PCR17-11	IND10-11	PCR	IND	SI	SI	SIXSI	SecondIND10-11PCR17-11-66	0.355805
R5	Fifth	PCR17-11	LPT1-11	PCR	LPT	SC	SI	SCXSI	FifthLPT1-11PCR17-11-66	0.867466
R1	First	PCR17-11	PCR5-11	PCR	PCR	SI	SI	WITHINSI	FirstPCR5-11PCR17-11-80	0.26586
R1	First	PCR17-11	KTT11-11	PCR	KTT	SC	SI	SCXSI	FirstKTT11-11PCR17-11-55	1.26049
R6	Sixth	PCR17-11	PCR20-11	PCR	PCR	SI	SI	WITHINSI	SixthPCR20-11PCR17-11-52	-0.215242
NK	Nadja	PCR17-11	PTP10-11	PCR	PTP	SC	SI	SCXSI	NadjaPTP10-11PCR17-11-107	0.0360914
R5	Fifth	PCR17-11	PCR5-11	PCR	PCR	SI	SI	WITHINSI	FifthPCR5-11PCR17-11-80	-0.114786
R1	First	PCR20-11	PCR17-11	PCR	PCR	SI	SI	WITHINSI	FirstPCR17-11PCR20-11-77	0.862622
R6	Sixth	PCR20-11	TC19-11	PCR	TC	SC	SI	SCXSI	SixthTC19-11PCR20-11-106	1.37128
R6	Sixth	PCR20-11	RON17-11	PCR	RON	SC	SI	SCXSI	SixthRON17-11PCR20-11-54	0.531836
R2	Second	PCR20-11	MAN14-11	PCR	MAN	SI	SI	SIXSI	SecondMAN14-11PCR20-11-55	1.02033
R7	Seventh	PCR20-11	RON17-11	PCR	RON	SC	SI	SCXSI	SeventhRON17-11PCR20-11-54	1.34926
R1	First	PCR20-11	TC19-11	PCR	TC	SC	SI	SCXSI	FirstTC19-11PCR20-11-104	1.34648
R5	Fifth	PCR20-11	KTT17-11	PCR	KTT	SC	SI	SCXSI	FifthKTT17-11PCR20-11-66	0.809249
R5	Fifth	PCR20-11	TC19-11	PCR	TC	SC	SI	SCXSI	FifthTC19-11PCR20-11-104	1.16558
R5	Fifth	PCR20-11	PCR5-11	PCR	PCR	SI	SI	WITHINSI	FifthPCR5-11PCR20-11-76	-0.175149
R6	Sixth	PCR20-11	PTP7-11	PCR	PTP	SC	SI	SCXSI	SixthPTP7-11PCR20-11-111	1.16225
R2	Second	PCR20-11	TSSA30-11	PCR	TSSA	SC	SI	SCXSI	SecondTSSA30-11PCR20-11-102	1.67673
R6	Sixth	PCR20-11	KTT17-11	PCR	KTT	SC	SI	SCXSI	SixthKTT17-11PCR20-11-67	1.20981
R1	First	PCR20-11	RON17-11	PCR	RON	SC	SI	SCXSI	FirstRON17-11PCR20-11-54	0.974425
R5	Fifth	PCR20-11	LPT3-11	PCR	LPT	SC	SI	SCXSI	FifthLPT3-11PCR20-11-63	0.515375
R5	Fifth	PCR20-11	IND7-11	PCR	IND	SI	SI	SIXSI	FifthIND7-11PCR20-11-43	-0.0200639
R1	First	PCR20-11	SBD28-11	PCR	SBD	SI	SI	SIXSI	FirstSBD28-11PCR20-11-31	-0.0674157
R6	Sixth	PCR20-11	LPT3-11	PCR	LPT	SC	SI	SCXSI	SixthLPT3-11PCR20-11-63	1.35153
R2	Second	PCR20-11	TC19-11	PCR	TC	SC	SI	SCXSI	SecondTC19-11PCR20-11-106	1.46999
R1	First	PCR20-11	IND7-11	PCR	IND	SI	SI	SIXSI	FirstIND7-11PCR20-11-43	0.0682771
NK	Nadja	PCR20-11	PTP7-11	PCR	PTP	SC	SI	SCXSI	NadjaPTP7-11PCR20-11-110	1.09375
R2	Second	PCR20-11	PCR17-11	PCR	PCR	SI	SI	WITHINSI	SecondPCR17-11PCR20-11-78	-0.107456
R5	Fifth	PCR20-11	PTP7-11	PCR	PTP	SC	SI	SCXSI	FifthPTP7-11PCR20-11-110	1.27479
R5	Fifth	PCR20-11	MAN14-11	PCR	MAN	SI	SI	SIXSI	FifthMAN14-11PCR20-11-34	0.154553
R6	Sixth	PCR20-11	PCR17-11	PCR	PCR	SI	SI	WITHINSI	SixthPCR17-11PCR20-11-78	-0.300546
R2	Second	PCR20-11	KTT17-11	PCR	KTT	SC	SI	SCXSI	SecondKTT17-11PCR20-11-67	1.57306
R7	Seventh	PCR20-11	TC19-11	PCR	TC	SC	SI	SCXSI	SeventhTC19-11PCR20-11-104	1.25603
R7	Seventh	PCR20-11	KTT17-11	PCR	KTT	SC	SI	SCXSI	SeventhKTT17-11PCR20-11-66	0.842654
NK	Nadja	PCR20-11	LPT3-11	PCR	LPT	SC	SI	SCXSI	NadjaLPT3-11PCR20-11-63	1.5762
R7	Seventh	PCR20-11	PTP7-11	PCR	PTP	SC	SI	SCXSI	SeventhPTP7-11PCR20-11-110	0.0402905
R1	First	PCR20-11	PTP7-11	PCR	PTP	SC	SI	SCXSI	FirstPTP7-11PCR20-11-110	1.10692
R2	Second	PCR20-11	SBD28-11	PCR	SBD	SI	SI	SIXSI	SecondSBD28-11PCR20-11-31	0.140426
R1	First	PCR20-11	PCR5-11	PCR	PCR	SI	SI	WITHINSI	FirstPCR5-11PCR20-11-76	-0.210572
R2	Second	PCR20-11	PTP7-11	PCR	PTP	SC	SI	SCXSI	SecondPTP7-11PCR20-11-111	1.05266
R1	First	PCR20-11	MAN14-11	PCR	MAN	SI	SI	SIXSI	FirstMAN14-11PCR20-11-34	0.0264428
R1	First	PCR20-11	LPT3-11	PCR	LPT	SC	SI	SCXSI	FirstLPT3-11PCR20-11-63	0.982396
R2	Second	PCR20-11	TSS11-11	PCR	TSS	SI	SI	SIXSI	SecondTSS11-11PCR20-11-38	-0.0325938
R5	Fifth	PCR20-11	RON17-11	PCR	RON	SC	SI	SCXSI	FifthRON17-11PCR20-11-54	-0.175214
R5	Fifth	PCR20-11	PCR17-11	PCR	PCR	SI	SI	WITHINSI	FifthPCR17-11PCR20-11-77	-0.10448
R7	Seventh	PCR5-11	RON4-11	PCR	RON	SC	SI	SCXSI	SeventhRON4-11PCR5-11-51	-0.148989
R5	Fifth	PCR5-11	PIN13-11	PCR	PIN	SI	SI	SIXSI	FifthPIN13-11PCR5-11-51	-0.19609
R2	Second	PCR5-11	IND4-11	PCR	IND	SI	SI	SIXSI	SecondIND4-11PCR5-11-68	-0.0701449
R5	Fifth	PCR5-11	PCR20-11	PCR	PCR	SI	SI	WITHINSI	FifthPCR20-11PCR5-11-46	-0.183677
R1	First	PCR5-11	IND4-11	PCR	IND	SI	SI	SIXSI	FirstIND4-11PCR5-11-68	0.15336
R6	Sixth	PCR5-11	KTT7-11	PCR	KTT	SC	SI	SCXSI	SixthKTT7-11PCR5-11-55	-0.18875
R6	Sixth	PCR5-11	LPT27-11	PCR	LPT	SC	SI	SCXSI	SixthLPT27-11PCR5-11-58	-0.120419
R1	First	PCR5-11	RON4-11	PCR	RON	SC	SI	SCXSI	FirstRON4-11PCR5-11-51	-0.142587
R2	Second	PCR5-11	MAN8-11	PCR	MAN	SI	SI	SIXSI	SecondMAN8-11PCR5-11-51	0.0375242
R5	Fifth	PCR5-11	TSSA19-11	PCR	TSSA	SC	SI	SCXSI	FifthTSSA19-11PCR5-11-101	-0.189282
R1	First	PCR5-11	TSS28-11	PCR	TSS	SI	SI	SIXSI	FirstTSS28-11PCR5-11-79	-0.0968323
NK	Nadja	PCR5-11	LPT27-11	PCR	LPT	SC	SI	SCXSI	NadjaLPT27-11PCR5-11-58	-0.138743
R1	First	PCR5-11	TSSA19-11	PCR	TSSA	SC	SI	SCXSI	FirstTSSA19-11PCR5-11-101	-0.225269
R1	First	PCR5-11	PCR20-11	PCR	PCR	SI	SI	WITHINSI	FirstPCR20-11PCR5-11-46	-0.160717
R5	Fifth	PCR5-11	MAN8-11	PCR	MAN	SI	SI	SIXSI	FifthMAN8-11PCR5-11-51	-0.17176
R6	Sixth	PCR5-11	PCR17-11	PCR	PCR	SI	SI	WITHINSI	SixthPCR17-11PCR5-11-74	-0.191804
R7	Seventh	PCR5-11	KTT7-11	PCR	KTT	SC	SI	SCXSI	SeventhKTT7-11PCR5-11-54	-0.122459
R1	First	PCR5-11	PCR17-11	PCR	PCR	SI	SI	WITHINSI	FirstPCR17-11PCR5-11-73	-0.105159
R5	Fifth	PCR5-11	KTT7-11	PCR	KTT	SC	SI	SCXSI	FifthKTT7-11PCR5-11-54	-0.144991
R2	Second	PCR5-11	TC8-11	PCR	TC	SC	SI	SCXSI	SecondTC8-11PCR5-11-102	-0.0171274
R5	Fifth	PCR5-11	PTP3-11	PCR	PTP	SC	SI	SCXSI	FifthPTP3-11PCR5-11-101	-0.210817
R2	Second	PCR5-11	TSSA19-11	PCR	TSSA	SC	SI	SCXSI	SecondTSSA19-11PCR5-11-102	-0.115439
R6	Sixth	PCR5-11	TSSA19-11	PCR	TSSA	SC	SI	SCXSI	SixthTSSA19-11PCR5-11-102	-0.231812
R5	Fifth	PCR5-11	LPT27-11	PCR	LPT	SC	SI	SCXSI	FifthLPT27-11PCR5-11-57	-0.127225
R7	Seventh	PCR5-11	TSSA19-11	PCR	TSSA	SC	SI	SCXSI	SeventhTSSA19-11PCR5-11-101	-0.263592
NK	Nadja	PCR5-11	PTP3-11	PCR	PTP	SC	SI	SCXSI	NadjaPTP3-11PCR5-11-102	-0.157086
R6	Sixth	PCR5-11	RON4-11	PCR	RON	SC	SI	SCXSI	SixthRON4-11PCR5-11-52	-0.172268
R6	Sixth	PCR5-11	PCR20-11	PCR	PCR	SI	SI	WITHINSI	SixthPCR20-11PCR5-11-47	-0.00885585
R1	First	PCR5-11	PTP3-11	PCR	PTP	SC	SI	SCXSI	FirstPTP3-11PCR5-11-101	-0.102722
R5	Fifth	PCR5-11	PCR17-11	PCR	PCR	SI	SI	WITHINSI	FifthPCR17-11PCR5-11-73	-0.129598
NK	Nadja	PCR5-11	KTT7-11	PCR	KTT	SC	SI	SCXSI	NadjaKTT7-11PCR5-11-55	0.0692301
R2	Second	PCR5-11	PCR17-11	PCR	PCR	SI	SI	WITHINSI	SecondPCR17-11PCR5-11-74	0.0881264
R5	Fifth	PCR5-11	RON4-11	PCR	RON	SC	SI	SCXSI	FifthRON4-11PCR5-11-51	-0.176342
R1	First	PCR5-11	LPT27-11	PCR	LPT	SC	SI	SCXSI	FirstLPT27-11PCR5-11-57	-0.11178
R1	First	PCR5-11	MAN8-11	PCR	MAN	SI	SI	SIXSI	FirstMAN8-11PCR5-11-51	-0.0804642
R7	Seventh	PCR5-11	LPT27-11	PCR	LPT	SC	SI	SCXSI	SeventhLPT27-11PCR5-11-57	-0.147644
R2	Second	PCR5-11	PIN13-11	PCR	PIN	SI	SI	SIXSI	SecondPIN13-11PCR5-11-51	-0.191328
R3	Third	PCR9-12	TC25-11	PCR	TC	SC	SI	SCXSI	ThirdTC25-11PCR9-12-53	1.10533
R4	Fourth	PCR9-12	PTP1-12	PCR	PTP	SC	SI	SCXSI	FourthPTP1-12PCR9-12-13	-0.0685403
R3	Third	PCR9-12	LPT24-12	PCR	LPT	SC	SI	SCXSI	ThirdLPT24-12PCR9-12-37	0.79135
R4	Fourth	PCR9-12	KTT1-11	PCR	KTT	SC	SI	SCXSI	FourthKTT1-11PCR9-12-57	0.982597
R4	Fourth	PCR9-12	PCR1-11	PCR	PCR	SI	SI	WITHINSI	FourthPCR1-11PCR9-12-32	-0.034705
R3	Third	PCR9-12	RON7-12	PCR	RON	SC	SI	SCXSI	ThirdRON7-12PCR9-12-37	0.0160998
R3	Third	PCR9-12	MAN1-11	PCR	MAN	SI	SI	SIXSI	ThirdMAN1-11PCR9-12-13	-0.0942029
R3	Third	PCR9-12	PCR11-11	PCR	PCR	SI	SI	WITHINSI	ThirdPCR11-11PCR9-12-32	-0.0352627
R4	Fourth	PCR9-12	RON7-12	PCR	RON	SC	SI	SCXSI	FourthRON7-12PCR9-12-37	-0.103361
R3	Third	PCR9-12	TSSA16-11	PCR	TSSA	SC	SI	SCXSI	ThirdTSSA16-11PCR9-12-45	-0.147687
R4	Fourth	PCR9-12	TC25-11	PCR	TC	SC	SI	SCXSI	FourthTC25-11PCR9-12-53	1.06387
R4	Fourth	PCR9-12	TSSA16-11	PCR	TSSA	SC	SI	SCXSI	FourthTSSA16-11PCR9-12-45	-0.0708185
R3	Third	PCR9-12	PTP1-12	PCR	PTP	SC	SI	SCXSI	ThirdPTP1-12PCR9-12-13	-0.11844
R6	Sixth	PIN13-11	TSSA19-11	PIN	TSSA	SC	SI	SCXSI	SixthTSSA19-11PIN13-11-105	2.56025
R5	Fifth	PIN13-11	PIN23-11	PIN	PIN	SI	SI	WITHINSI	FifthPIN23-11PIN13-11-50	-0.0511376
R6	Sixth	PIN13-11	RON4-11	PIN	RON	SC	SI	SCXSI	SixthRON4-11PIN13-11-64	0.888252
R6	Sixth	PIN13-11	PTP3-11	PIN	PTP	SC	SI	SCXSI	SixthPTP3-11PIN13-11-104	1.74243
R2	Second	PIN13-11	TSSA19-11	PIN	TSSA	SC	SI	SCXSI	SecondTSSA19-11PIN13-11-105	2.32138
R5	Fifth	PIN13-11	SBD18-11	PIN	SBD	SI	SI	SIXSI	FifthSBD18-11PIN13-11-57	-0.109898
R1	First	PIN13-11	PIN23-11	PIN	PIN	SI	SI	WITHINSI	FirstPIN23-11PIN13-11-50	0.351896
R2	Second	PIN13-11	RON4-11	PIN	RON	SC	SI	SCXSI	SecondRON4-11PIN13-11-64	1.00143
R6	Sixth	PIN13-11	PIN23-11	PIN	PIN	SI	SI	WITHINSI	SixthPIN23-11PIN13-11-51	0.144745
NK	Nadja	PIN13-11	PTP3-11	PIN	PTP	SC	SI	SCXSI	NadjaPTP3-11PIN13-11-104	0.113494
R5	Fifth	PIN13-11	PTP3-11	PIN	PTP	SC	SI	SCXSI	FifthPTP3-11PIN13-11-104	1.59692
R2	Second	PIN13-11	SBD18-11	PIN	SBD	SI	SI	SIXSI	SecondSBD18-11PIN13-11-57	-0.072451
R2	Second	PIN13-11	TC8-11	PIN	TC	SC	SI	SCXSI	SecondTC8-11PIN13-11-104	1.74587
R2	Second	PIN13-11	PIN18-11	PIN	PIN	SI	SI	WITHINSI	SecondPIN18-11PIN13-11-74	0.938949
R1	First	PIN13-11	SBD18-11	PIN	SBD	SI	SI	SIXSI	FirstSBD18-11PIN13-11-57	0.190489
R2	Second	PIN13-11	PCR5-11	PIN	PCR	SI	SI	SIXSI	SecondPCR5-11PIN13-11-60	-0.0268379
R1	First	PIN13-11	TSSA19-11	PIN	TSSA	SC	SI	SCXSI	FirstTSSA19-11PIN13-11-104	0.227848
R5	Fifth	PIN13-11	TSS28-11	PIN	TSS	SI	SI	SIXSI	FifthTSS28-11PIN13-11-76	-0.280349
R5	Fifth	PIN13-11	IND4-11	PIN	IND	SI	SI	SIXSI	FifthIND4-11PIN13-11-60	-0.291425
R7	Seventh	PIN13-11	RON4-11	PIN	RON	SC	SI	SCXSI	SeventhRON4-11PIN13-11-54	0.820077
R7	Seventh	PIN13-11	TSSA19-11	PIN	TSSA	SC	SI	SCXSI	SeventhTSSA19-11PIN13-11-104	0.0533385
R6	Sixth	PIN13-11	PIN18-11	PIN	PIN	SI	SI	WITHINSI	SixthPIN18-11PIN13-11-74	0.0708641
R5	Fifth	PIN13-11	RON4-11	PIN	RON	SC	SI	SCXSI	FifthRON4-11PIN13-11-54	0.504357
R1	First	PIN13-11	RON4-11	PIN	RON	SC	SI	SCXSI	FirstRON4-11PIN13-11-54	1.06961
R1	First	PIN13-11	PIN18-11	PIN	PIN	SI	SI	WITHINSI	FirstPIN18-11PIN13-11-73	0.408511
R2	Second	PIN13-11	IND4-11	PIN	IND	SI	SI	SIXSI	SecondIND4-11PIN13-11-60	0.0154221
R5	Fifth	PIN13-11	TSSA19-11	PIN	TSSA	SC	SI	SCXSI	FifthTSSA19-11PIN13-11-104	-0.299739
R1	First	PIN13-11	PCR5-11	PIN	PCR	SI	SI	SIXSI	FirstPCR5-11PIN13-11-60	-0.0848424
R5	Fifth	PIN13-11	PIN18-11	PIN	PIN	SI	SI	WITHINSI	FifthPIN18-11PIN13-11-73	0.707078
R5	Fifth	PIN13-11	RON4-11	PIN	RON	SC	SI	SCXSI	FifthRON4-11PIN13-11-63	-0.13701
R1	First	PIN13-11	PTP3-11	PIN	PTP	SC	SI	SCXSI	FirstPTP3-11PIN13-11-104	1.4074
R2	Second	PIN18-11	PIN13-11	PIN	PIN	SI	SI	WITHINSI	SecondPIN13-11PIN18-11-67	0.651845
R2	Second	PIN18-11	MAN12-11	PIN	MAN	SI	SI	SIXSI	SecondMAN12-11PIN18-11-56	-0.0415146
R1	First	PIN18-11	PIN23-11	PIN	PIN	SI	SI	WITHINSI	FirstPIN23-11PIN18-11-46	0.873749
R5	Fifth	PIN18-11	PTP10-11	PIN	PTP	SC	SI	SCXSI	FifthPTP10-11PIN18-11-119	-0.287365
R1	First	PIN18-11	KTT11-11	PIN	KTT	SC	SI	SCXSI	FirstKTT11-11PIN18-11-63	1.13893
R7	Seventh	PIN18-11	KTT11-11	PIN	KTT	SC	SI	SCXSI	SeventhKTT11-11PIN18-11-63	-0.283101
R2	Second	PIN18-11	KTT11-11	PIN	KTT	SC	SI	SCXSI	SecondKTT11-11PIN18-11-64	1.38939
R7	Seventh	PIN18-11	TC16-11	PIN	TC	SC	SI	SCXSI	SeventhTC16-11PIN18-11-60	1.09928
R5	Fifth	PIN18-11	KTT11-11	PIN	KTT	SC	SI	SCXSI	FifthKTT11-11PIN18-11-63	1.11969
R5	Fifth	PIN18-11	PIN23-11	PIN	PIN	SI	SI	WITHINSI	FifthPIN23-11PIN18-11-46	-0.0356019
R5	Fifth	PIN18-11	LPT1-11	PIN	LPT	SC	SI	SCXSI	FifthLPT1-11PIN18-11-54	0.848698
R6	Sixth	PIN18-11	PTP10-11	PIN	PTP	SC	SI	SCXSI	SixthPTP10-11PIN18-11-119	-0.0880846
NK	Nadja	PIN18-11	LPT1-11	PIN	LPT	SC	SI	SCXSI	NadjaLPT1-11PIN18-11-55	1.08953
R5	Fifth	PIN18-11	PCR17-11	PIN	PCR	SI	SI	SIXSI	FifthPCR17-11PIN18-11-51	-0.290085
R1	First	PIN18-11	TC16-11	PIN	TC	SC	SI	SCXSI	FirstTC16-11PIN18-11-60	0.879863
R1	First	PIN18-11	PCR17-11	PIN	PCR	SI	SI	SIXSI	FirstPCR17-11PIN18-11-51	-0.012123
R1	First	PIN18-11	TSSA22-11	PIN	TSSA	SC	SI	SCXSI	FirstTSSA22-11PIN18-11-110	1.41107
R2	Second	PIN18-11	PCR17-11	PIN	PCR	SI	SI	SIXSI	SecondPCR17-11PIN18-11-52	1.25516
R6	Sixth	PIN18-11	RON21-11	PIN	RON	SC	SI	SCXSI	SixthRON21-11PIN18-11-85	-0.0889484
R1	First	PIN18-11	LPT1-11	PIN	LPT	SC	SI	SCXSI	FirstLPT1-11PIN18-11-54	1.37546
R1	First	PIN18-11	MAN12-11	PIN	MAN	SI	SI	SIXSI	FirstMAN12-11PIN18-11-55	0.549358
R6	Sixth	PIN18-11	KTT11-11	PIN	KTT	SC	SI	SCXSI	SixthKTT11-11PIN18-11-64	1.23822
R5	Fifth	PIN18-11	RON21-11	PIN	RON	SC	SI	SCXSI	FifthRON21-11PIN18-11-84	1.12421
R2	Second	PIN18-11	PIN23-11	PIN	PIN	SI	SI	WITHINSI	SecondPIN23-11PIN18-11-47	0.42851
R6	Sixth	PIN18-11	TC16-11	PIN	TC	SC	SI	SCXSI	SixthTC16-11PIN18-11-60	1.3624
R6	Sixth	PIN18-11	LPT1-11	PIN	LPT	SC	SI	SCXSI	SixthLPT1-11PIN18-11-55	1.44874
NK	Nadja	PIN18-11	PTP10-11	PIN	PTP	SC	SI	SCXSI	NadjaPTP10-11PIN18-11-119	1.33043
R5	Fifth	PIN18-11	MAN12-11	PIN	MAN	SI	SI	SIXSI	FifthMAN12-11PIN18-11-55	-0.123691
R5	Fifth	PIN18-11	PIN13-11	PIN	PIN	SI	SI	WITHINSI	FifthPIN13-11PIN18-11-66	0.107338
R7	Seventh	PIN18-11	LPT1-11	PIN	LPT	SC	SI	SCXSI	SeventhLPT1-11PIN18-11-54	1.3861
R1	First	PIN18-11	RON21-11	PIN	RON	SC	SI	SCXSI	FirstRON21-11PIN18-11-84	-0.0765944
NK	Nadja	PIN20-11	RON7-12	PIN	RON	SC	SI	SCXSI	NadjaRON7-12PIN20-11-53	1.0013
R3	Third	PIN20-11	KTT1-11	PIN	KTT	SC	SI	SCXSI	ThirdKTT1-11PIN20-11-49	0.0617153
R4	Fourth	PIN20-11	IND9-11	PIN	IND	SI	SI	SIXSI	FourthIND9-11PIN20-11-12	-0.00158844
R3	Third	PIN20-11	TC25-11	PIN	TC	SC	SI	SCXSI	ThirdTC25-11PIN20-11-45	1.26236
R4	Fourth	PIN20-11	PTP1-12	PIN	PTP	SC	SI	SCXSI	FourthPTP1-12PIN20-11-55	0.719145
R4	Fourth	PIN20-11	TC25-11	PIN	TC	SC	SI	SCXSI	FourthTC25-11PIN20-11-45	-0.0138205
R4	Fourth	PIN20-11	KTT1-11	PIN	KTT	SC	SI	SCXSI	FourthKTT1-11PIN20-11-49	0.980199
R3	Third	PIN20-11	RON7-12	PIN	RON	SC	SI	SCXSI	ThirdRON7-12PIN20-11-53	1.36142
R3	Third	PIN20-11	PIN3-11	PIN	PIN	SI	SI	WITHINSI	ThirdPIN3-11PIN20-11-32	0.00278164
NK	Nadja	PIN20-11	KTT1-11	PIN	KTT	SC	SI	SCXSI	NadjaKTT1-11PIN20-11-49	0.868511
R3	Third	PIN20-11	PIN8-12	PIN	PIN	SI	SI	WITHINSI	ThirdPIN8-12PIN20-11-34	-0.0170882
R4	Fourth	PIN20-11	RON7-12	PIN	RON	SC	SI	SCXSI	FourthRON7-12PIN20-11-53	1.20765
R3	Third	PIN20-11	IND9-11	PIN	IND	SI	SI	SIXSI	ThirdIND9-11PIN20-11-12	-0.160432
NK	Nadja	PIN20-11	TC25-11	PIN	TC	SC	SI	SCXSI	NadjaTC25-11PIN20-11-45	-0.134033
R1	First	PIN23-11	PIN18-11	PIN	PIN	SI	SI	WITHINSI	FirstPIN18-11PIN23-11-77	0.00471833
R1	First	PIN23-11	MAN14-11	PIN	MAN	SI	SI	SIXSI	FirstMAN14-11PIN23-11-58	0.51843
R5	Fifth	PIN23-11	SBD28-11	PIN	SBD	SI	SI	SIXSI	FifthSBD28-11PIN23-11-40	-0.159774
R1	First	PIN23-11	TC19-11	PIN	TC	SC	SI	SCXSI	FirstTC19-11PIN23-11-110	1.32842
R7	Seventh	PIN23-11	TC19-11	PIN	TC	SC	SI	SCXSI	SeventhTC19-11PIN23-11-110	0.000528198
R5	Fifth	PIN23-11	PIN13-11	PIN	PIN	SI	SI	WITHINSI	FifthPIN13-11PIN23-11-70	0.509642
R5	Fifth	PIN23-11	IND7-11	PIN	IND	SI	SI	SIXSI	FifthIND7-11PIN23-11-31	-0.206118
R5	Fifth	PIN23-11	MAN14-11	PIN	MAN	SI	SI	SIXSI	FifthMAN14-11PIN23-11-58	0.0192102
R2	Second	PIN23-11	TSSA30-11	PIN	TSSA	SC	SI	SCXSI	SecondTSSA30-11PIN23-11-111	1.66251
R6	Sixth	PIN23-11	PTP7-11	PIN	PTP	SC	SI	SCXSI	SixthPTP7-11PIN23-11-114	1.13442
NK	Nadja	PIN23-11	LPT3-11	PIN	LPT	SC	SI	SCXSI	NadjaLPT3-11PIN23-11-57	0.206185
R2	Second	PIN23-11	MAN14-11	PIN	MAN	SI	SI	SIXSI	SecondMAN14-11PIN23-11-60	0.739594
NK	Nadja	PIN23-11	KTT17-11	PIN	KTT	SC	SI	SCXSI	NadjaKTT17-11PIN23-11-64	0.383135
R5	Fifth	PIN23-11	PCR20-11	PIN	PCR	SI	SI	SIXSI	FifthPCR20-11PIN23-11-43	0.194343
R1	First	PIN23-11	PCR20-11	PIN	PCR	SI	SI	SIXSI	FirstPCR20-11PIN23-11-43	0.393609
R5	Fifth	PIN23-11	PIN18-11	PIN	PIN	SI	SI	WITHINSI	FifthPIN18-11PIN23-11-77	0.332428
R2	Second	PIN23-11	PTP7-11	PIN	PTP	SC	SI	SCXSI	SecondPTP7-11PIN23-11-114	0.376274
R7	Seventh	PIN23-11	KTT17-11	PIN	KTT	SC	SI	SCXSI	SeventhKTT17-11PIN23-11-63	-0.132829
R5	Fifth	PIN23-11	KTT17-11	PIN	KTT	SC	SI	SCXSI	FifthKTT17-11PIN23-11-63	1.08633
R6	Sixth	PIN23-11	TC19-11	PIN	TC	SC	SI	SCXSI	SixthTC19-11PIN23-11-111	-0.0948116
R1	First	PIN23-11	IND7-11	PIN	IND	SI	SI	SIXSI	FirstIND7-11PIN23-11-31	-0.0673784
R1	First	PIN23-11	SBD28-11	PIN	SBD	SI	SI	SIXSI	FirstSBD28-11PIN23-11-40	0.511647
R7	Seventh	PIN23-11	PTP7-11	PIN	PTP	SC	SI	SCXSI	SeventhPTP7-11PIN23-11-113	1.299
R6	Sixth	PIN23-11	PIN13-11	PIN	PIN	SI	SI	WITHINSI	SixthPIN13-11PIN23-11-71	-0.195883
R1	First	PIN23-11	PTP7-11	PIN	PTP	SC	SI	SCXSI	FirstPTP7-11PIN23-11-113	0.574127
R5	Fifth	PIN23-11	TC19-11	PIN	TC	SC	SI	SCXSI	FifthTC19-11PIN23-11-110	1.25949
R6	Sixth	PIN23-11	KTT17-11	PIN	KTT	SC	SI	SCXSI	SixthKTT17-11PIN23-11-64	-0.096785
R2	Second	PIN23-11	PIN13-11	PIN	PIN	SI	SI	WITHINSI	SecondPIN13-11PIN23-11-71	0.685157
R2	Second	PIN23-11	TC19-11	PIN	TC	SC	SI	SCXSI	SecondTC19-11PIN23-11-111	1.0593
R5	Fifth	PIN23-11	PTP7-11	PIN	PTP	SC	SI	SCXSI	FifthPTP7-11PIN23-11-113	0.45783
R3	Third	PIN3-11	RON3-11	PIN	RON	SC	SI	SCXSI	ThirdRON3-11PIN3-11-49	-0.00113806
R3	Third	PIN3-11	TSS6-11	PIN	TSS	SI	SI	SIXSI	ThirdTSS6-11PIN3-11-76	0.177303
R4	Fourth	PIN3-11	SBD20-12	PIN	SBD	SI	SI	SIXSI	FourthSBD20-12PIN3-11-16	-0.0530497
NK	Nadja	PIN3-11	RON3-11	PIN	RON	SC	SI	SCXSI	NadjaRON3-11PIN3-11-49	-0.0253219
R3	Third	PIN3-11	MAN2-11	PIN	MAN	SI	SI	SIXSI	ThirdMAN2-11PIN3-11-8	-0.0946117
R4	Fourth	PIN3-11	TC21-11	PIN	TC	SC	SI	SCXSI	FourthTC21-11PIN3-11-63	1.14243
R3	Third	PIN3-11	SBD20-12	PIN	SBD	SI	SI	SIXSI	ThirdSBD20-12PIN3-11-16	-0.191752
NK	Nadja	PIN3-11	TC21-11	PIN	TC	SC	SI	SCXSI	NadjaTC21-11PIN3-11-63	1.0159
R4	Fourth	PIN3-11	RON3-11	PIN	RON	SC	SI	SCXSI	FourthRON3-11PIN3-11-49	-0.0677146
R4	Fourth	PIN3-11	PCR11-11	PIN	PCR	SI	SI	SIXSI	FourthPCR11-11PIN3-11-19	0.0897517
R3	Third	PIN3-11	TC21-11	PIN	TC	SC	SI	SCXSI	ThirdTC21-11PIN3-11-63	0.991704
R4	Fourth	PIN3-11	TSS6-11	PIN	TSS	SI	SI	SIXSI	FourthTSS6-11PIN3-11-76	-0.0674726
R4	Fourth	PIN8-12	LPT10-11	PIN	LPT	SC	SI	SCXSI	FourthLPT10-11PIN8-12-45	1.54309
R4	Fourth	PIN8-12	MAN27-12	PIN	MAN	SI	SI	SIXSI	FourthMAN27-12PIN8-12-19	-0.125399
R4	Fourth	PIN8-12	TSS12-11	PIN	TSS	SI	SI	SIXSI	FourthTSS12-11PIN8-12-15	0.114893
R3	Third	PIN8-12	RON14-11	PIN	RON	SC	SI	SCXSI	ThirdRON14-11PIN8-12-49	0.591413
R4	Fourth	PIN8-12	TC24-11	PIN	TC	SC	SI	SCXSI	FourthTC24-11PIN8-12-53	0.86779
R4	Fourth	PIN8-12	PCR1-11	PIN	PCR	SI	SI	SIXSI	FourthPCR1-11PIN8-12-8	-0.149795
R3	Third	PIN8-12	PIN3-11	PIN	PIN	SI	SI	WITHINSI	ThirdPIN3-11PIN8-12-28	-0.126393
R4	Fourth	PIN8-12	RON14-11	PIN	RON	SC	SI	SCXSI	FourthRON14-11PIN8-12-49	0.869389
R3	Third	PIN8-12	LPT10-11	PIN	LPT	SC	SI	SCXSI	ThirdLPT10-11PIN8-12-45	1.45943
R4	Fourth	PIN8-12	PIN3-11	PIN	PIN	SI	SI	WITHINSI	FourthPIN3-11PIN8-12-28	0.555874
R3	Third	PIN8-12	KTT2-11	PIN	KTT	SC	SI	SCXSI	ThirdKTT2-11PIN8-12-53	0.841458
R4	Fourth	PIN8-12	IND15-11	PIN	IND	SI	SI	SIXSI	FourthIND15-11PIN8-12-11	1.21623
R3	Third	PIN8-12	MAN27-12	PIN	MAN	SI	SI	SIXSI	ThirdMAN27-12PIN8-12-20	-0.0849056
R3	Third	PIN8-12	PCR1-11	PIN	PCR	SI	SI	SIXSI	ThirdPCR1-11PIN8-12-8	-0.145882
NK	Nadja	PIN8-12	KTT2-11	PIN	KTT	SC	SI	SCXSI	NadjaKTT2-11PIN8-12-53	0.744033
R3	Third	PIN8-12	SBD11-12	PIN	SBD	SI	SI	SIXSI	ThirdSBD11-12PIN8-12-16	-0.132446
R4	Fourth	PIN8-12	KTT2-11	PIN	KTT	SC	SI	SCXSI	FourthKTT2-11PIN8-12-53	-0.0797392
NK	Nadja	PIN8-12	RON14-11	PIN	RON	SC	SI	SCXSI	NadjaRON14-11PIN8-12-49	0.663536
R4	Fourth	PIN8-12	TSS12-11	PIN	TSS	SI	SI	SIXSI	FourthTSS12-11PIN8-12-16	0.561136
R3	Third	PTP1-12	MAN1-11	PTP	MAN	SI	SC	SIXSC	ThirdMAN1-11PTP1-12-44	1.56186
R3	Third	PTP1-12	KTT1-11	PTP	KTT	SC	SC	SCXSC	ThirdKTT1-11PTP1-12-7	1.04479
R3	Third	PTP1-12	RON7-12	PTP	RON	SC	SC	SCXSC	ThirdRON7-12PTP1-12-17	1.2101
R4	Fourth	PTP1-12	IND9-11	PTP	IND	SI	SC	SIXSC	FourthIND9-11PTP1-12-58	-0.166297
R3	Third	PTP1-12	PTP8-11	PTP	PTP	SC	SC	WITHINSC	ThirdPTP8-11PTP1-12-62	1.09928
R4	Fourth	PTP1-12	KTT1-11	PTP	KTT	SC	SC	SCXSC	FourthKTT1-11PTP1-12-7	0.762376
R4	Fourth	PTP1-12	MAN1-11	PTP	MAN	SI	SC	SIXSC	FourthMAN1-11PTP1-12-44	1.54653
R4	Fourth	PTP1-12	RON7-12	PTP	RON	SC	SC	SCXSC	FourthRON7-12PTP1-12-17	1.33498
R4	Fourth	PTP1-12	TC25-11	PTP	TC	SC	SC	SCXSC	FourthTC25-11PTP1-12-11	1.54346
R4	Fourth	PTP1-12	PTP8-11	PTP	PTP	SC	SC	WITHINSC	FourthPTP8-11PTP1-12-62	0.784748
R3	Third	PTP1-12	TC25-11	PTP	TC	SC	SC	SCXSC	ThirdTC25-11PTP1-12-11	1.40999
R3	Third	PTP1-12	IND9-11	PTP	IND	SI	SC	SIXSC	ThirdIND9-11PTP1-12-58	-0.055814
R4	Fourth	PTP1-12	PCR9-12	PTP	PCR	SI	SC	SIXSC	FourthPCR9-12PTP1-12-45	0.152853
R3	Third	PTP1-12	TSSA16-11	PTP	TSSA	SC	SC	SCXSC	ThirdTSSA16-11PTP1-12-13	1.55362
R5	Fifth	PTP10-11	LPT1-11	PTP	LPT	SC	SC	SCXSC	FifthLPT1-11PTP10-11-31	1.19886
R6	Sixth	PTP10-11	PTP3-11	PTP	PTP	SC	SC	WITHINSC	SixthPTP3-11PTP10-11-88	1.462
R5	Fifth	PTP10-11	SBD22-11	PTP	SBD	SI	SC	SIXSC	FifthSBD22-11PTP10-11-13	-0.135162
R6	Sixth	PTP10-11	PIN18-11	PTP	PIN	SI	SC	SIXSC	SixthPIN18-11PTP10-11-14	1.97231
R1	First	PTP10-11	RON21-11	PTP	RON	SC	SC	SCXSC	FirstRON21-11PTP10-11-31	1.3683
R7	Seventh	PTP10-11	IND10-11	PTP	IND	SI	SC	SIXSC	SeventhIND10-11PTP10-11-34	-0.173688
R1	First	PTP10-11	KTT11-11	PTP	KTT	SC	SC	SCXSC	FirstKTT11-11PTP10-11-31	1.18404
R1	First	PTP10-11	TSSA22-11	PTP	TSSA	SC	SC	SCXSC	FirstTSSA22-11PTP10-11-75	1.68072
R5	Fifth	PTP10-11	PCR17-11	PTP	PCR	SI	SC	SIXSC	FifthPCR17-11PTP10-11-34	-0.00714308
R5	Fifth	PTP10-11	TSS25-11	PTP	TSS	SI	SC	SIXSC	FifthTSS25-11PTP10-11-16	-0.263642
R5	Fifth	PTP10-11	IND10-11	PTP	IND	SI	SC	SIXSC	FifthIND10-11PTP10-11-34	-0.246987
R2	Second	PTP10-11	MAN12-11	PTP	MAN	SI	SC	SIXSC	SecondMAN12-11PTP10-11-35	1.7049
R5	Fifth	PTP10-11	MAN12-11	PTP	MAN	SI	SC	SIXSC	FifthMAN12-11PTP10-11-34	0.0739575
R5	Fifth	PTP10-11	RON21-11	PTP	RON	SC	SC	SCXSC	FifthRON21-11PTP10-11-31	1.26645
R5	Fifth	PTP10-11	KTT11-11	PTP	KTT	SC	SC	SCXSC	FifthKTT11-11PTP10-11-31	1.0261
R7	Seventh	PTP10-11	MAN12-11	PTP	MAN	SI	SC	SIXSC	SeventhMAN12-11PTP10-11-34	1.69663
R7	Seventh	PTP10-11	PCR17-11	PTP	PCR	SI	SC	SIXSC	SeventhPCR17-11PTP10-11-34	1.38125
R5	Fifth	PTP10-11	PTP3-11	PTP	PTP	SC	SC	WITHINSC	FifthPTP3-11PTP10-11-88	1.09442
R1	First	PTP10-11	MAN12-11	PTP	MAN	SI	SC	SIXSC	FirstMAN12-11PTP10-11-34	1.57431
NK	Nadja	PTP10-11	TSS25-11	PTP	TSS	SI	SC	SIXSC	NadjaTSS25-11PTP10-11-17	-0.197927
R7	Seventh	PTP10-11	SBD22-11	PTP	SBD	SI	SC	SIXSC	SeventhSBD22-11PTP10-11-13	0.575356
R6	Sixth	PTP10-11	PTP7-11	PTP	PTP	SC	SC	WITHINSC	SixthPTP7-11PTP10-11-144	0.761678
R6	Sixth	PTP10-11	SBD22-11	PTP	SBD	SI	SC	SIXSC	SixthSBD22-11PTP10-11-14	0.300949
R2	Second	PTP10-11	PIN18-11	PTP	PIN	SI	SC	SIXSC	SecondPIN18-11PTP10-11-14	-0.116429
R5	Fifth	PTP10-11	PTP7-11	PTP	PTP	SC	SC	WITHINSC	FifthPTP7-11PTP10-11-144	0.821528
R6	Sixth	PTP10-11	PCR17-11	PTP	PCR	SI	SC	SIXSC	SixthPCR17-11PTP10-11-35	-0.306025
R2	Second	PTP10-11	SBD22-11	PTP	SBD	SI	SC	SIXSC	SecondSBD22-11PTP10-11-14	1.44962
R5	Fifth	PTP10-11	PIN18-11	PTP	PIN	SI	SC	SIXSC	FifthPIN18-11PTP10-11-13	-0.33664
R2	Second	PTP10-11	PCR17-11	PTP	PCR	SI	SC	SIXSC	SecondPCR17-11PTP10-11-35	0.0954917
R5	Fifth	PTP10-11	TC16-11	PTP	TC	SC	SC	SCXSC	FifthTC16-11PTP10-11-20	1.06218
R1	First	PTP10-11	PIN18-11	PTP	PIN	SI	SC	SIXSC	FirstPIN18-11PTP10-11-13	-0.090701
R6	Sixth	PTP10-11	MAN12-11	PTP	MAN	SI	SC	SIXSC	SixthMAN12-11PTP10-11-35	2.00616
NK	Nadja	PTP10-11	PCR17-11	PTP	PCR	SI	SC	SIXSC	NadjaPCR17-11PTP10-11-34	0.00225571
NK	Nadja	PTP3-11	IND4-11	PTP	IND	SI	SC	SIXSC	NadjaIND4-11PTP3-11-26	0.492662
R1	First	PTP3-11	LPT27-11	PTP	LPT	SC	SC	SCXSC	FirstLPT27-11PTP3-11-40	1.04065
NK	Nadja	PTP3-11	PIN13-11	PTP	PIN	SI	SC	SIXSC	NadjaPIN13-11PTP3-11-28	-0.0800279
R1	First	PTP3-11	SBD18-11	PTP	SBD	SI	SC	SIXSC	FirstSBD18-11PTP3-11-28	1.42394
R7	Seventh	PTP3-11	SBD18-11	PTP	SBD	SI	SC	SIXSC	SeventhSBD18-11PTP3-11-28	1.40581
R1	First	PTP3-11	TSSA19-11	PTP	TSSA	SC	SC	SCXSC	FirstTSSA19-11PTP3-11-16	1.64356
NK	Nadja	PTP3-11	PCR5-11	PTP	PCR	SI	SC	SIXSC	NadjaPCR5-11PTP3-11-8	-0.166252
R7	Seventh	PTP3-11	MAN8-11	PTP	MAN	SI	SC	SIXSC	SeventhMAN8-11PTP3-11-8	-0.184531
R5	Fifth	PTP3-11	PCR5-11	PTP	PCR	SI	SC	SIXSC	FifthPCR5-11PTP3-11-7	-0.15677
R5	Fifth	PTP3-11	RON4-11	PTP	RON	SC	SC	SCXSC	FifthRON4-11PTP3-11-16	1.09254
R6	Sixth	PTP3-11	PCR5-11	PTP	PCR	SI	SC	SIXSC	SixthPCR5-11PTP3-11-8	-0.166252
R7	Seventh	PTP3-11	PCR5-11	PTP	PCR	SI	SC	SIXSC	SeventhPCR5-11PTP3-11-7	-0.1849
R6	Sixth	PTP3-11	PIN13-11	PTP	PIN	SI	SC	SIXSC	SixthPIN13-11PTP3-11-29	1.84355
R2	Second	PTP3-11	TSSA19-11	PTP	TSSA	SC	SC	SCXSC	SecondTSSA19-11PTP3-11-17	1.68312
R6	Sixth	PTP3-11	PTP10-11	PTP	PTP	SC	SC	WITHINSC	SixthPTP10-11PTP3-11-134	0.576346
R5	Fifth	PTP3-11	PIN13-11	PTP	PIN	SI	SC	SIXSC	FifthPIN13-11PTP3-11-28	0.160783
R5	Fifth	PTP3-11	TSSA19-11	PTP	TSSA	SC	SC	SCXSC	FifthTSSA19-11PTP3-11-16	1.30229
R2	Second	PTP3-11	PTP10-11	PTP	PTP	SC	SC	WITHINSC	SecondPTP10-11PTP3-11-134	1.07713
R5	Fifth	PTP3-11	PTP10-11	PTP	PTP	SC	SC	WITHINSC	FifthPTP10-11PTP3-11-134	0.879248
R1	First	PTP3-11	PCR5-11	PTP	PCR	SI	SC	SIXSC	FirstPCR5-11PTP3-11-7	-0.138754
R2	Second	PTP3-11	SBD18-11	PTP	SBD	SI	SC	SIXSC	SecondSBD18-11PTP3-11-29	1.86586
NK	Nadja	PTP3-11	MAN8-11	PTP	MAN	SI	SC	SIXSC	NadjaMAN8-11PTP3-11-9	0.0453061
R1	First	PTP3-11	RON4-11	PTP	RON	SC	SC	SCXSC	FirstRON4-11PTP3-11-16	0.973841
R6	Sixth	PTP3-11	MAN8-11	PTP	MAN	SI	SC	SIXSC	SixthMAN8-11PTP3-11-9	1.87078
R2	Second	PTP3-11	PIN13-11	PTP	PIN	SI	SC	SIXSC	SecondPIN13-11PTP3-11-29	-0.0207345
R6	Sixth	PTP3-11	SBD18-11	PTP	SBD	SI	SC	SIXSC	SixthSBD18-11PTP3-11-29	1.20162
R5	Fifth	PTP3-11	KTT7-11	PTP	KTT	SC	SC	SCXSC	FifthKTT7-11PTP3-11-36	1.41183
R7	Seventh	PTP3-11	PIN13-11	PTP	PIN	SI	SC	SIXSC	SeventhPIN13-11PTP3-11-28	-0.0585659
R3	Third	PTP6-12	PIN3-11	PTP	PIN	SI	SC	SIXSC	ThirdPIN3-11PTP6-12-38	-0.0715541
R4	Fourth	PTP6-12	TC21-11	PTP	TC	SC	SC	SCXSC	FourthTC21-11PTP6-12-19	0.900382
R3	Third	PTP6-12	SBD20-12	PTP	SBD	SI	SC	SIXSC	ThirdSBD20-12PTP6-12-40	0.0124943
NK	Nadja	PTP6-12	SBD20-12	PTP	SBD	SI	SC	SIXSC	NadjaSBD20-12PTP6-12-40	0.100689
R4	Fourth	PTP6-12	SBD20-12	PTP	SBD	SI	SC	SIXSC	FourthSBD20-12PTP6-12-40	0.0708008
R7	Seventh	PTP7-11	IND7-11	PTP	IND	SI	SC	SIXSC	SeventhIND7-11PTP7-11-16	-0.191347
R5	Fifth	PTP7-11	TSS11-11	PTP	TSS	SI	SC	SIXSC	FifthTSS11-11PTP7-11-13	1.58397
R5	Fifth	PTP7-11	IND7-11	PTP	IND	SI	SC	SIXSC	FifthIND7-11PTP7-11-16	-0.105973
R1	First	PTP7-11	PTP3-11	PTP	PTP	SC	SC	WITHINSC	FirstPTP3-11PTP7-11-84	1.24414
R5	Fifth	PTP7-11	PCR20-11	PTP	PCR	SI	SC	SIXSC	FifthPCR20-11PTP7-11-16	1.00162
R5	Fifth	PTP7-11	MAN14-11	PTP	MAN	SI	SC	SIXSC	FifthMAN14-11PTP7-11-14	0.430219
R2	Second	PTP7-11	TSS11-11	PTP	TSS	SI	SC	SIXSC	SecondTSS11-11PTP7-11-14	-0.0571266
NK	Nadja	PTP7-11	MAN14-11	PTP	MAN	SI	SC	SIXSC	NadjaMAN14-11PTP7-11-15	0.804074
NK	Nadja	PTP7-11	IND7-11	PTP	IND	SI	SC	SIXSC	NadjaIND7-11PTP7-11-17	0.0420097
R5	Fifth	PTP7-11	RON17-11	PTP	RON	SC	SC	SCXSC	FifthRON17-11PTP7-11-22	1.27798
R6	Sixth	PTP7-11	PIN23-11	PTP	PIN	SI	SC	SIXSC	SixthPIN23-11PTP7-11-14	-0.116886
R6	Sixth	PTP7-11	PCR20-11	PTP	PCR	SI	SC	SIXSC	SixthPCR20-11PTP7-11-17	1.23316
R7	Seventh	PTP7-11	PIN23-11	PTP	PIN	SI	SC	SIXSC	SeventhPIN23-11PTP7-11-13	-0.204036
R1	First	PTP7-11	PCR20-11	PTP	PCR	SI	SC	SIXSC	FirstPCR20-11PTP7-11-16	0.562993
R1	First	PTP7-11	IND7-11	PTP	IND	SI	SC	SIXSC	FirstIND7-11PTP7-11-16	0.16316
R1	First	PTP7-11	PIN23-11	PTP	PIN	SI	SC	SIXSC	FirstPIN23-11PTP7-11-13	0.438692
R5	Fifth	PTP7-11	PTP10-11	PTP	PTP	SC	SC	WITHINSC	FifthPTP10-11PTP7-11-136	1.0118
R2	Second	PTP7-11	PIN23-11	PTP	PIN	SI	SC	SIXSC	SecondPIN23-11PTP7-11-14	0.443109
R2	Second	PTP7-11	RON17-11	PTP	RON	SC	SC	SCXSC	SecondRON17-11PTP7-11-23	1.0189
R5	Fifth	PTP7-11	PIN23-11	PTP	PIN	SI	SC	SIXSC	FifthPIN23-11PTP7-11-13	0.567945
R5	Fifth	PTP7-11	PTP3-11	PTP	PTP	SC	SC	WITHINSC	FifthPTP3-11PTP7-11-84	1.10917
NK	Nadja	PTP7-11	PCR20-11	PTP	PCR	SI	SC	SIXSC	NadjaPCR20-11PTP7-11-17	0.186411
R6	Sixth	PTP7-11	SBD28-11	PTP	SBD	SI	SC	SIXSC	SixthSBD28-11PTP7-11-56	-0.182415
R5	Fifth	PTP7-11	TC19-11	PTP	TC	SC	SC	SCXSC	FifthTC19-11PTP7-11-16	0.958942
R7	Seventh	PTP7-11	PCR20-11	PTP	PCR	SI	SC	SIXSC	SeventhPCR20-11PTP7-11-16	1.37203
R1	First	PTP7-11	TC19-11	PTP	TC	SC	SC	SCXSC	FirstTC19-11PTP7-11-16	1.08127
R1	First	PTP7-11	MAN14-11	PTP	MAN	SI	SC	SIXSC	FirstMAN14-11PTP7-11-14	0.39011
R1	First	PTP7-11	TSSA30-11	PTP	TSSA	SC	SC	SCXSC	FirstTSSA30-11PTP7-11-54	1.868
R6	Sixth	PTP7-11	IND7-11	PTP	IND	SI	SC	SIXSC	SixthIND7-11PTP7-11-17	-0.168039
R5	Fifth	PTP7-11	SBD28-11	PTP	SBD	SI	SC	SIXSC	FifthSBD28-11PTP7-11-56	0.985446
R6	Sixth	PTP7-11	PTP10-11	PTP	PTP	SC	SC	WITHINSC	SixthPTP10-11PTP7-11-136	1.14937
R5	Fifth	PTP7-11	KTT17-11	PTP	KTT	SC	SC	SCXSC	FifthKTT17-11PTP7-11-7	1.32176
R6	Sixth	PTP7-11	PTP3-11	PTP	PTP	SC	SC	WITHINSC	SixthPTP3-11PTP7-11-87	1.30198
R4	Fourth	PTP8-11	IND15-11	PTP	IND	SI	SC	SIXSC	FourthIND15-11PTP8-11-54	-0.0851697
R3	Third	PTP8-11	TSS12-11	PTP	TSS	SI	SC	SIXSC	ThirdTSS12-11PTP8-11-54	-0.0676755
R3	Third	PTP8-11	LPT10-11	PTP	LPT	SC	SC	SCXSC	ThirdLPT10-11PTP8-11-13	1.5566
R4	Fourth	PTP8-11	PTP1-12	PTP	PTP	SC	SC	WITHINSC	FourthPTP1-12PTP8-11-34	1.01633
R4	Fourth	PTP8-11	LPT10-11	PTP	LPT	SC	SC	SCXSC	FourthLPT10-11PTP8-11-13	1.56865
NK	Nadja	PTP8-11	IND15-11	PTP	IND	SI	SC	SIXSC	NadjaIND15-11PTP8-11-53	-0.156303
R4	Fourth	PTP8-11	TC24-11	PTP	TC	SC	SC	SCXSC	FourthTC24-11PTP8-11-15	1.22999
R4	Fourth	PTP8-11	IND15-11	PTP	IND	SI	SC	SIXSC	FourthIND15-11PTP8-11-53	-0.0656615
R3	Third	PTP8-11	PCR1-11	PTP	PCR	SI	SC	SIXSC	ThirdPCR1-11PTP8-11-46	-0.143038
R4	Fourth	PTP8-11	TSS12-11	PTP	TSS	SI	SC	SIXSC	FourthTSS12-11PTP8-11-54	-0.0972522
R3	Third	PTP8-11	PTP1-12	PTP	PTP	SC	SC	WITHINSC	ThirdPTP1-12PTP8-11-34	0.819777
R4	Fourth	PTP8-11	RON14-11	PTP	RON	SC	SC	SCXSC	FourthRON14-11PTP8-11-15	0.974199
R4	Fourth	PTP8-11	PCR1-11	PTP	PCR	SI	SC	SIXSC	FourthPCR1-11PTP8-11-46	0.132625
R3	Third	PTP8-11	PIN8-12	PTP	PIN	SI	SC	SIXSC	ThirdPIN8-12PTP8-11-54	0.610292
R3	Third	PTP8-11	RON14-11	PTP	RON	SC	SC	SCXSC	ThirdRON14-11PTP8-11-15	0.976839
R3	Third	PTP8-11	IND15-11	PTP	IND	SI	SC	SIXSC	ThirdIND15-11PTP8-11-53	0.87739
R4	Fourth	PTP8-11	PIN8-12	PTP	PIN	SI	SC	SIXSC	FourthPIN8-12PTP8-11-54	0.859858
NK	Nadja	PTP8-11	PCR1-11	PTP	PCR	SI	SC	SIXSC	NadjaPCR1-11PTP8-11-46	0.207707
R3	Third	PTP8-11	KTT2-11	PTP	KTT	SC	SC	SCXSC	ThirdKTT2-11PTP8-11-8	1.14354
R4	Fourth	RON14-11	KTT2-11	RON	KTT	SC	SC	SCXSC	FourthKTT2-11RON14-11-16	1.05741
R4	Fourth	RON14-11	PTP8-11	RON	PTP	SC	SC	SCXSC	FourthPTP8-11RON14-11-15	1.06204
R4	Fourth	RON14-11	RON7-12	RON	RON	SC	SC	WITHINSC	FourthRON7-12RON14-11-28	1.01927
R3	Third	RON14-11	TC24-11	RON	TC	SC	SC	SCXSC	ThirdTC24-11RON14-11-7	1.29564
R3	Third	RON14-11	RON7-12	RON	RON	SC	SC	WITHINSC	ThirdRON7-12RON14-11-28	1.29091
R4	Fourth	RON14-11	TC24-11	RON	TC	SC	SC	SCXSC	FourthTC24-11RON14-11-7	1.18852
R3	Third	RON14-11	RON3-11	RON	RON	SC	SC	WITHINSC	ThirdRON3-11RON14-11-28	1.04934
R3	Third	RON14-11	PTP8-11	RON	PTP	SC	SC	SCXSC	ThirdPTP8-11RON14-11-15	1.03084
R4	Fourth	RON14-11	RON3-11	RON	RON	SC	SC	WITHINSC	FourthRON3-11RON14-11-28	1.162
R3	Third	RON14-11	KTT2-11	RON	KTT	SC	SC	SCXSC	ThirdKTT2-11RON14-11-16	0.85334
NK	Nadja	RON17-11	TSS11-11	RON	TSS	SI	SC	SIXSC	NadjaTSS11-11RON17-11-20	1.56149
R1	First	RON17-11	RON4-11	RON	RON	SC	SC	WITHINSC	FirstRON4-11RON17-11-46	1.30774
R5	Fifth	RON17-11	PIN23-11	RON	PIN	SI	SC	SIXSC	FifthPIN23-11RON17-11-19	0.546573
R5	Fifth	RON17-11	TSS11-11	RON	TSS	SI	SC	SIXSC	FifthTSS11-11RON17-11-19	1.54817
R5	Fifth	RON17-11	PTP7-11	RON	PTP	SC	SC	SCXSC	FifthPTP7-11RON17-11-27	1.30351
R6	Sixth	RON17-11	PCR20-11	RON	PCR	SI	SC	SIXSC	SixthPCR20-11RON17-11-14	0.793382
NK	Nadja	RON17-11	IND7-11	RON	IND	SI	SC	SIXSC	NadjaIND7-11RON17-11-15	0.430698
R5	Fifth	RON17-11	PCR20-11	RON	PCR	SI	SC	SIXSC	FifthPCR20-11RON17-11-13	-0.0342415
R5	Fifth	RON17-11	TC19-11	RON	TC	SC	SC	SCXSC	FifthTC19-11RON17-11-25	1.05638
R6	Sixth	RON17-11	MAN14-11	RON	MAN	SI	SC	SIXSC	SixthMAN14-11RON17-11-20	0.230091
NK	Nadja	RON17-11	PCR20-11	RON	PCR	SI	SC	SIXSC	NadjaPCR20-11RON17-11-14	0.638931
R5	Fifth	RON17-11	MAN14-11	RON	MAN	SI	SC	SIXSC	FifthMAN14-11RON17-11-19	0.650108
R5	Fifth	RON17-11	IND7-11	RON	IND	SI	SC	SIXSC	FifthIND7-11RON17-11-15	0.0851809
R5	Fifth	RON17-11	RON4-11	RON	RON	SC	SC	WITHINSC	FifthRON4-11RON17-11-46	1.12293
R1	First	RON17-11	IND7-11	RON	IND	SI	SC	SIXSC	FirstIND7-11RON17-11-14	-0.0243374
R7	Seventh	RON17-11	IND7-11	RON	IND	SI	SC	SIXSC	SeventhIND7-11RON17-11-14	0.302005
R1	First	RON17-11	TC19-11	RON	TC	SC	SC	SCXSC	FirstTC19-11RON17-11-25	1.42246
R6	Sixth	RON17-11	PIN23-11	RON	PIN	SI	SC	SIXSC	SixthPIN23-11RON17-11-20	0.292718
R1	First	RON17-11	PCR20-11	RON	PCR	SI	SC	SIXSC	FirstPCR20-11RON17-11-13	0.850209
NK	Nadja	RON17-11	MAN14-11	RON	MAN	SI	SC	SIXSC	NadjaMAN14-11RON17-11-20	1.13822
R6	Sixth	RON17-11	IND7-11	RON	IND	SI	SC	SIXSC	SixthIND7-11RON17-11-15	0.403411
R7	Seventh	RON17-11	PCR20-11	RON	PCR	SI	SC	SIXSC	SeventhPCR20-11RON17-11-13	0.468453
R2	Second	RON17-11	PIN23-11	RON	PIN	SI	SC	SIXSC	SecondPIN23-11RON17-11-20	0.405175
NK	Nadja	RON17-11	PIN23-11	RON	PIN	SI	SC	SIXSC	NadjaPIN23-11RON17-11-19	1.18948
R7	Seventh	RON17-11	SBD28-11	RON	SBD	SI	SC	SIXSC	SeventhSBD28-11RON17-11-22	-0.149625
NK	Nadja	RON17-11	SBD28-11	RON	SBD	SI	SC	SIXSC	NadjaSBD28-11RON17-11-23	-0.116035
R5	Fifth	RON17-11	KTT17-11	RON	KTT	SC	SC	SCXSC	FifthKTT17-11RON17-11-10	1.08482
R5	Fifth	RON21-11	PIN18-11	RON	PIN	SI	SC	SIXSC	FifthPIN18-11RON21-11-4	-0.294024
R5	Fifth	RON21-11	RON17-11	RON	RON	SC	SC	WITHINSC	FifthRON17-11RON21-11-44	1.02594
R1	First	RON21-11	PIN18-11	RON	PIN	SI	SC	SIXSC	FirstPIN18-11RON21-11-4	1.38323
R5	Fifth	RON21-11	TSS25-11	RON	TSS	SI	SC	SIXSC	FifthTSS25-11RON21-11-4	-0.0713324
R2	Second	RON21-11	PTP10-11	RON	PTP	SC	SC	SCXSC	SecondPTP10-11RON21-11-84	1.53133
R6	Sixth	RON21-11	MAN12-11	RON	MAN	SI	SC	SIXSC	SixthMAN12-11RON21-11-26	-0.0929487
R2	Second	RON21-11	TSSA22-11	RON	TSSA	SC	SC	SCXSC	SecondTSSA22-11RON21-11-86	1.09265
R2	Second	RON21-11	PCR17-11	RON	PCR	SI	SC	SIXSC	SecondPCR17-11RON21-11-26	-0.0508043
R2	Second	RON21-11	RON4-11	RON	RON	SC	SC	WITHINSC	SecondRON4-11RON21-11-98	1.42231
R1	First	RON21-11	TSSA22-11	RON	TSSA	SC	SC	SCXSC	FirstTSSA22-11RON21-11-85	1.43577
R1	First	RON21-11	LPT1-11	RON	LPT	SC	SC	SCXSC	FirstLPT1-11RON21-11-43	1.61125
R5	Fifth	RON21-11	TC16-11	RON	TC	SC	SC	SCXSC	FifthTC16-11RON21-11-10	1.14779
R2	Second	RON21-11	MAN12-11	RON	MAN	SI	SC	SIXSC	SecondMAN12-11RON21-11-26	0.364799
R6	Sixth	RON21-11	RON17-11	RON	RON	SC	SC	WITHINSC	SixthRON17-11RON21-11-44	1.54507
R5	Fifth	RON21-11	KTT11-11	RON	KTT	SC	SC	SCXSC	FifthKTT11-11RON21-11-34	1.23999
R7	Seventh	RON21-11	PCR17-11	RON	PCR	SI	SC	SIXSC	SeventhPCR17-11RON21-11-25	0.846857
R1	First	RON21-11	PCR17-11	RON	PCR	SI	SC	SIXSC	FirstPCR17-11RON21-11-25	-0.17531
NK	Nadja	RON21-11	PIN18-11	RON	PIN	SI	SC	SIXSC	NadjaPIN18-11RON21-11-5	0.18325
R1	First	RON21-11	IND10-11	RON	IND	SI	SC	SIXSC	FirstIND10-11RON21-11-25	-0.197326
R1	First	RON21-11	TC16-11	RON	TC	SC	SC	SCXSC	FirstTC16-11RON21-11-10	1.38448
R2	Second	RON21-11	SBD22-11	RON	SBD	SI	SC	SIXSC	SecondSBD22-11RON21-11-5	0.149765
R6	Sixth	RON21-11	PIN18-11	RON	PIN	SI	SC	SIXSC	SixthPIN18-11RON21-11-5	0.715705
R6	Sixth	RON21-11	PCR17-11	RON	PCR	SI	SC	SIXSC	SixthPCR17-11RON21-11-26	-0.0636842
R6	Sixth	RON21-11	IND10-11	RON	IND	SI	SC	SIXSC	SixthIND10-11RON21-11-26	-0.102065
NK	Nadja	RON21-11	IND10-11	RON	IND	SI	SC	SIXSC	NadjaIND10-11RON21-11-26	-0.201106
R6	Sixth	RON21-11	SBD22-11	RON	SBD	SI	SC	SIXSC	SixthSBD22-11RON21-11-5	-0.275924
R5	Fifth	RON21-11	SBD22-11	RON	SBD	SI	SC	SIXSC	FifthSBD22-11RON21-11-4	0.274763
R5	Fifth	RON21-11	MAN12-11	RON	MAN	SI	SC	SIXSC	FifthMAN12-11RON21-11-25	-0.101194
R1	First	RON21-11	KTT11-11	RON	KTT	SC	SC	SCXSC	FirstKTT11-11RON21-11-34	1.46731
R7	Seventh	RON21-11	PIN18-11	RON	PIN	SI	SC	SIXSC	SeventhPIN18-11RON21-11-4	1.07315
R7	Seventh	RON21-11	MAN12-11	RON	MAN	SI	SC	SIXSC	SeventhMAN12-11RON21-11-25	0.951725
R5	Fifth	RON21-11	PTP10-11	RON	PTP	SC	SC	SCXSC	FifthPTP10-11RON21-11-84	0.834945
R7	Seventh	RON21-11	TSS25-11	RON	TSS	SI	SC	SIXSC	SeventhTSS25-11RON21-11-4	-0.222542
NK	Nadja	RON21-11	TSS25-11	RON	TSS	SI	SC	SIXSC	NadjaTSS25-11RON21-11-5	-0.0126318
R1	First	RON21-11	MAN12-11	RON	MAN	SI	SC	SIXSC	FirstMAN12-11RON21-11-25	0.962968
R7	Seventh	RON21-11	IND10-11	RON	IND	SI	SC	SIXSC	SeventhIND10-11RON21-11-25	-0.176913
R7	Seventh	RON21-11	SBD22-11	RON	SBD	SI	SC	SIXSC	SeventhSBD22-11RON21-11-4	-0.251544
R5	Fifth	RON21-11	TSSA22-11	RON	TSSA	SC	SC	SCXSC	FifthTSSA22-11RON21-11-86	1.57343
R1	First	RON21-11	RON4-11	RON	RON	SC	SC	WITHINSC	FirstRON4-11RON21-11-98	1.34273
R6	Sixth	RON21-11	TSS25-11	RON	TSS	SI	SC	SIXSC	SixthTSS25-11RON21-11-5	0.445084
R3	Third	RON3-11	RON14-11	RON	RON	SC	SC	WITHINSC	ThirdRON14-11RON3-11-30	1.03421
R4	Fourth	RON3-11	TC21-11	RON	TC	SC	SC	SCXSC	FourthTC21-11RON3-11-7	0.974446
R4	Fourth	RON3-11	MAN2-11	RON	MAN	SI	SC	SIXSC	FourthMAN2-11RON3-11-54	0.0533055
NK	Nadja	RON3-11	SBD20-12	RON	SBD	SI	SC	SIXSC	NadjaSBD20-12RON3-11-54	-0.152301
R4	Fourth	RON3-11	RON14-11	RON	RON	SC	SC	WITHINSC	FourthRON14-11RON3-11-30	0.820776
R3	Third	RON3-11	TC21-11	RON	TC	SC	SC	SCXSC	ThirdTC21-11RON3-11-7	0.719958
NK	Nadja	RON3-11	PIN3-11	RON	PIN	SI	SC	SIXSC	NadjaPIN3-11RON3-11-53	-0.0654385
R3	Third	RON3-11	SBD20-12	RON	SBD	SI	SC	SIXSC	ThirdSBD20-12RON3-11-54	-0.0912176
R4	Fourth	RON3-11	SBD20-12	RON	SBD	SI	SC	SIXSC	FourthSBD20-12RON3-11-54	-0.0279625
R3	Third	RON3-11	PIN3-11	RON	PIN	SI	SC	SIXSC	ThirdPIN3-11RON3-11-53	-0.1084
R5	Fifth	RON4-11	PTP3-11	RON	PTP	SC	SC	SCXSC	FifthPTP3-11RON4-11-78	1.13357
R7	Seventh	RON4-11	PIN13-11	RON	PIN	SI	SC	SIXSC	SeventhPIN13-11RON4-11-31	1.28671
R6	Sixth	RON4-11	PIN13-11	RON	PIN	SI	SC	SIXSC	SixthPIN13-11RON4-11-32	0.790954
R2	Second	RON4-11	SBD18-11	RON	SBD	SI	SC	SIXSC	SecondSBD18-11RON4-11-20	0.507931
R5	Fifth	RON4-11	TSSA19-11	RON	TSSA	SC	SC	SCXSC	FifthTSSA19-11RON4-11-54	1.29561
R5	Fifth	RON4-11	PIN13-11	RON	PIN	SI	SC	SIXSC	FifthPIN13-11RON4-11-31	-0.17176
R2	Second	RON4-11	PIN13-11	RON	PIN	SI	SC	SIXSC	SecondPIN13-11RON4-11-32	0.505019
R7	Seventh	RON4-11	PCR5-11	RON	PCR	SI	SC	SIXSC	SeventhPCR5-11RON4-11-11	-0.181871
R5	Fifth	RON4-11	KTT7-11	RON	KTT	SC	SC	SCXSC	FifthKTT7-11RON4-11-33	1.22822
R2	Second	RON4-11	TSS28-11	RON	TSS	SI	SC	SIXSC	SecondTSS28-11RON4-11-11	1.01055
R1	First	RON4-11	RON21-11	RON	RON	SC	SC	WITHINSC	FirstRON21-11RON4-11-90	1.25946
R5	Fifth	RON4-11	SBD18-11	RON	SBD	SI	SC	SIXSC	FifthSBD18-11RON4-11-19	-0.0653054
R6	Sixth	RON4-11	RON17-11	RON	RON	SC	SC	WITHINSC	SixthRON17-11RON4-11-43	1.31157
R7	Seventh	RON4-11	SBD18-11	RON	SBD	SI	SC	SIXSC	SeventhSBD18-11RON4-11-19	-0.0418624
R2	Second	RON4-11	TSSA19-11	RON	TSSA	SC	SC	SCXSC	SecondTSSA19-11RON4-11-55	2.07213
R1	First	RON4-11	TSSA19-11	RON	TSSA	SC	SC	SCXSC	FirstTSSA19-11RON4-11-54	2.01952
R5	Fifth	RON4-11	MAN8-11	RON	MAN	SI	SC	SIXSC	FifthMAN8-11RON4-11-10	-0.154103
NK	Nadja	RON4-11	PIN13-11	RON	PIN	SI	SC	SIXSC	NadjaPIN13-11RON4-11-31	0.0605626
R2	Second	RON4-11	TC8-11	RON	TC	SC	SC	SCXSC	SecondTC8-11RON4-11-82	1.3061
R1	First	RON4-11	LPT27-11	RON	LPT	SC	SC	SCXSC	FirstLPT27-11RON4-11-34	1.40351
R2	Second	RON4-11	PCR5-11	RON	PCR	SI	SC	SIXSC	SecondPCR5-11RON4-11-12	0.0765314
R1	First	RON4-11	TC8-11	RON	TC	SC	SC	SCXSC	FirstTC8-11RON4-11-81	1.16351
R6	Sixth	RON4-11	PCR5-11	RON	PCR	SI	SC	SIXSC	SixthPCR5-11RON4-11-12	-0.126291
R7	Seventh	RON4-11	MAN8-11	RON	MAN	SI	SC	SIXSC	SeventhMAN8-11RON4-11-10	-0.0976794
R1	First	RON4-11	PTP3-11	RON	PTP	SC	SC	SCXSC	FirstPTP3-11RON4-11-78	1.10234
R5	Fifth	RON4-11	RON21-11	RON	RON	SC	SC	WITHINSC	FifthRON21-11RON4-11-90	1.15637
R2	Second	RON4-11	RON21-11	RON	RON	SC	SC	WITHINSC	SecondRON21-11RON4-11-90	1.07679
R5	Fifth	RON4-11	RON17-11	RON	RON	SC	SC	WITHINSC	FifthRON17-11RON4-11-43	1.25667
R5	Fifth	RON4-11	IND4-11	RON	IND	SI	SC	SIXSC	FifthIND4-11RON4-11-28	-0.225493
R1	First	RON4-11	PCR5-11	RON	PCR	SI	SC	SIXSC	FirstPCR5-11RON4-11-11	-0.135312
R6	Sixth	RON4-11	SBD18-11	RON	SBD	SI	SC	SIXSC	SixthSBD18-11RON4-11-20	0.217126
R5	Fifth	RON4-11	PCR5-11	RON	PCR	SI	SC	SIXSC	FifthPCR5-11RON4-11-11	-0.146661
R6	Sixth	RON4-11	RON21-11	RON	RON	SC	SC	WITHINSC	SixthRON21-11RON4-11-90	1.10001
NK	Nadja	RON4-11	MAN8-11	RON	MAN	SI	SC	SIXSC	NadjaMAN8-11RON4-11-11	-0.11133
R6	Sixth	RON4-11	MAN8-11	RON	MAN	SI	SC	SIXSC	SixthMAN8-11RON4-11-11	1.17276
R3	Third	RON7-12	RON14-11	RON	RON	SC	SC	WITHINSC	ThirdRON14-11RON7-12-32	1.28353
R4	Fourth	RON7-12	IND9-11	RON	IND	SI	SC	SIXSC	FourthIND9-11RON7-12-45	0.841801
R3	Third	RON7-12	PTP1-12	RON	PTP	SC	SC	SCXSC	ThirdPTP1-12RON7-12-22	1.15306
NK	Nadja	RON7-12	IND9-11	RON	IND	SI	SC	SIXSC	NadjaIND9-11RON7-12-45	-0.269248
R3	Third	RON7-12	PCR9-12	RON	PCR	SI	SC	SIXSC	ThirdPCR9-12RON7-12-67	-0.0785671
R3	Third	RON7-12	RON3-11	RON	RON	SC	SC	WITHINSC	ThirdRON3-11RON7-12-32	1.03266
R4	Fourth	RON7-12	MAN1-11	RON	MAN	SI	SC	SIXSC	FourthMAN1-11RON7-12-54	1.25689
R3	Third	RON7-12	MAN1-11	RON	MAN	SI	SC	SIXSC	ThirdMAN1-11RON7-12-54	2.06797
R4	Fourth	RON7-12	PCR9-12	RON	PCR	SI	SC	SIXSC	FourthPCR9-12RON7-12-67	0.0740592
NK	Nadja	RON7-12	PCR9-12	RON	PCR	SI	SC	SIXSC	NadjaPCR9-12RON7-12-67	0.0128799
R3	Third	RON7-12	TSSA16-11	RON	TSSA	SC	SC	SCXSC	ThirdTSSA16-11RON7-12-15	1.77234
R3	Third	RON7-12	IND9-11	RON	IND	SI	SC	SIXSC	ThirdIND9-11RON7-12-45	1.29515
R4	Fourth	RON7-12	RON14-11	RON	RON	SC	SC	WITHINSC	FourthRON14-11RON7-12-32	1.01484
R4	Fourth	RON7-12	TSSA16-11	RON	TSSA	SC	SC	SCXSC	FourthTSSA16-11RON7-12-15	1.68492
NK	Nadja	SBD11-12	TC24-11	SBD	TC	SC	SI	SCXSI	NadjaTC24-11SBD11-12-57	-0.0858364
R3	Third	SBD11-12	LPT10-11	SBD	LPT	SC	SI	SCXSI	ThirdLPT10-11SBD11-12-43	1.48993
R3	Third	SBD11-12	KTT2-11	SBD	KTT	SC	SI	SCXSI	ThirdKTT2-11SBD11-12-38	-0.0643943
R4	Fourth	SBD11-12	KTT2-11	SBD	KTT	SC	SI	SCXSI	FourthKTT2-11SBD11-12-38	-0.101759
R3	Third	SBD11-12	TSSA10-11	SBD	TSSA	SC	SI	SCXSI	ThirdTSSA10-11SBD11-12-63	-0.099906
NK	Nadja	SBD11-12	RON14-11	SBD	RON	SC	SI	SCXSI	NadjaRON14-11SBD11-12-57	-0.110746
R3	Third	SBD11-12	RON14-11	SBD	RON	SC	SI	SCXSI	ThirdRON14-11SBD11-12-57	0.104372
R4	Fourth	SBD11-12	RON14-11	SBD	RON	SC	SI	SCXSI	FourthRON14-11SBD11-12-57	-0.0775487
R4	Fourth	SBD11-12	LPT10-11	SBD	LPT	SC	SI	SCXSI	FourthLPT10-11SBD11-12-43	1.54265
NK	Nadja	SBD11-12	KTT2-11	SBD	KTT	SC	SI	SCXSI	NadjaKTT2-11SBD11-12-38	1.12438
NK	Nadja	SBD11-12	TSSA10-11	SBD	TSSA	SC	SI	SCXSI	NadjaTSSA10-11SBD11-12-63	0.16972
NK	Nadja	SBD11-12	LPT10-11	SBD	LPT	SC	SI	SCXSI	NadjaLPT10-11SBD11-12-43	1.33499
R4	Fourth	SBD11-12	TC24-11	SBD	TC	SC	SI	SCXSI	FourthTC24-11SBD11-12-57	-0.00969903
R3	Third	SBD11-12	TC24-11	SBD	TC	SC	SI	SCXSI	ThirdTC24-11SBD11-12-57	1.12436
R4	Fourth	SBD11-12	TSSA10-11	SBD	TSSA	SC	SI	SCXSI	FourthTSSA10-11SBD11-12-63	0.107429
R3	Third	SBD11-12	SBD20-12	SBD	SBD	SI	SI	WITHINSI	ThirdSBD20-12SBD11-12-33	-0.0688459
R5	Fifth	SBD18-11	SBD22-11	SBD	SBD	SI	SI	WITHINSI	FifthSBD22-11SBD18-11-71	0.136174
R5	Fifth	SBD18-11	PTP7-11	SBD	PTP	SC	SI	SCXSI	FifthPTP7-11SBD18-11-104	0.034407
R1	First	SBD18-11	SBD28-11	SBD	SBD	SI	SI	WITHINSI	FirstSBD28-11SBD18-11-49	-0.0158933
R1	First	SBD18-11	PTP3-11	SBD	PTP	SC	SI	SCXSI	FirstPTP3-11SBD18-11-107	1.32123
R2	Second	SBD18-11	TC8-11	SBD	TC	SC	SI	SCXSI	SecondTC8-11SBD18-11-108	1.75931
R5	Fifth	SBD18-11	RON4-11	SBD	RON	SC	SI	SCXSI	FifthRON4-11SBD18-11-60	-0.135913
R1	First	SBD18-11	LPT27-11	SBD	LPT	SC	SI	SCXSI	FirstLPT27-11SBD18-11-51	0.260924
R2	Second	SBD18-11	MAN8-11	SBD	MAN	SI	SI	SIXSI	SecondMAN8-11SBD18-11-54	0.669189
R5	Fifth	SBD18-11	TSS28-11	SBD	TSS	SI	SI	SIXSI	FifthTSS28-11SBD18-11-55	-0.0699178
R2	Second	SBD18-11	KTT7-11	SBD	KTT	SC	SI	SCXSI	SecondKTT7-11SBD18-11-61	1.85608
R1	First	SBD18-11	PIN13-11	SBD	PIN	SI	SI	SIXSI	FirstPIN13-11SBD18-11-54	-0.0382606
NK	Nadja	SBD18-11	LPT27-11	SBD	LPT	SC	SI	SCXSI	NadjaLPT27-11SBD18-11-52	0.211765
R6	Sixth	SBD18-11	RON4-11	SBD	RON	SC	SI	SCXSI	SixthRON4-11SBD18-11-61	-0.0558165
R7	Seventh	SBD18-11	RON4-11	SBD	RON	SC	SI	SCXSI	SeventhRON4-11SBD18-11-60	0.488395
R2	Second	SBD18-11	RON4-11	SBD	RON	SC	SI	SCXSI	SecondRON4-11SBD18-11-61	0.939393
R2	Second	SBD18-11	PIN13-11	SBD	PIN	SI	SI	SIXSI	SecondPIN13-11SBD18-11-54	0.0797775
R5	Fifth	SBD18-11	LPT27-11	SBD	LPT	SC	SI	SCXSI	FifthLPT27-11SBD18-11-51	1.11529
R1	First	SBD18-11	IND4-11	SBD	IND	SI	SI	SIXSI	FirstIND4-11SBD18-11-57	-0.0634747
R7	Seventh	SBD18-11	PTP7-11	SBD	PTP	SC	SI	SCXSI	SeventhPTP7-11SBD18-11-104	-0.190367
R7	Seventh	SBD18-11	LPT27-11	SBD	LPT	SC	SI	SCXSI	SeventhLPT27-11SBD18-11-51	1.01395
R1	First	SBD18-11	SBD22-11	SBD	SBD	SI	SI	WITHINSI	FirstSBD22-11SBD18-11-71	-0.00644835
R6	Sixth	SBD18-11	KTT7-11	SBD	KTT	SC	SI	SCXSI	SixthKTT7-11SBD18-11-61	-0.0551588
R1	First	SBD18-11	KTT7-11	SBD	KTT	SC	SI	SCXSI	FirstKTT7-11SBD18-11-60	1.52232
R2	Second	SBD18-11	IND4-11	SBD	IND	SI	SI	SIXSI	SecondIND4-11SBD18-11-58	0.183872
R5	Fifth	SBD18-11	PTP3-11	SBD	PTP	SC	SI	SCXSI	FifthPTP3-11SBD18-11-107	1.00225
R1	First	SBD18-11	TC8-11	SBD	TC	SC	SI	SCXSI	FirstTC8-11SBD18-11-108	1.77916
R1	First	SBD18-11	RON4-11	SBD	RON	SC	SI	SCXSI	FirstRON4-11SBD18-11-60	0.0524676
R5	Fifth	SBD18-11	PIN13-11	SBD	PIN	SI	SI	SIXSI	FifthPIN13-11SBD18-11-54	-0.310155
R1	First	SBD18-11	MAN8-11	SBD	MAN	SI	SI	SIXSI	FirstMAN8-11SBD18-11-54	-0.142038
R5	Fifth	SBD18-11	KTT7-11	SBD	KTT	SC	SI	SCXSI	FifthKTT7-11SBD18-11-60	1.68904
R6	Sixth	SBD18-11	TSSA19-11	SBD	TSSA	SC	SI	SCXSI	SixthTSSA19-11SBD18-11-107	2.36536
R7	Seventh	SBD18-11	TSSA19-11	SBD	TSSA	SC	SI	SCXSI	SeventhTSSA19-11SBD18-11-107	1.95816
R7	Seventh	SBD18-11	PTP3-11	SBD	PTP	SC	SI	SCXSI	SeventhPTP3-11SBD18-11-107	-0.167344
R1	First	SBD18-11	TSS28-11	SBD	TSS	SI	SI	SIXSI	FirstTSS28-11SBD18-11-55	0.180541
R6	Sixth	SBD18-11	PTP3-11	SBD	PTP	SC	SI	SCXSI	SixthPTP3-11SBD18-11-108	-0.189093
R4	Fourth	SBD20-12	MAN2-11	SBD	MAN	SI	SI	SIXSI	FourthMAN2-11SBD20-12-12	0.306753
R3	Third	SBD20-12	RON3-11	SBD	RON	SC	SI	SCXSI	ThirdRON3-11SBD20-12-53	0.0268766
R4	Fourth	SBD20-12	MAN2-11	SBD	MAN	SI	SI	SIXSI	FourthMAN2-11SBD20-12-11	-0.0440036
R4	Fourth	SBD20-12	PCR11-11	SBD	PCR	SI	SI	SIXSI	FourthPCR11-11SBD20-12-15	-0.0502283
R4	Fourth	SBD20-12	TC21-11	SBD	TC	SC	SI	SCXSI	FourthTC21-11SBD20-12-57	0.241554
R3	Third	SBD20-12	LPT9-11	SBD	LPT	SC	SI	SCXSI	ThirdLPT9-11SBD20-12-76	-0.0613282
R4	Fourth	SBD20-12	PIN3-11	SBD	PIN	SI	SI	SIXSI	FourthPIN3-11SBD20-12-16	0.033156
R4	Fourth	SBD20-12	LPT9-11	SBD	LPT	SC	SI	SCXSI	FourthLPT9-11SBD20-12-76	0.191591
NK	Nadja	SBD20-12	TC21-11	SBD	TC	SC	SI	SCXSI	NadjaTC21-11SBD20-12-57	0.639116
R3	Third	SBD20-12	PCR11-11	SBD	PCR	SI	SI	SIXSI	ThirdPCR11-11SBD20-12-15	-0.157131
R3	Third	SBD20-12	PIN3-11	SBD	PIN	SI	SI	SIXSI	ThirdPIN3-11SBD20-12-16	-0.0610624
NK	Nadja	SBD20-12	LPT9-11	SBD	LPT	SC	SI	SCXSI	NadjaLPT9-11SBD20-12-76	-0.0938939
NK	Nadja	SBD22-11	KTT11-11	SBD	KTT	SC	SI	SCXSI	NadjaKTT11-11SBD22-11-61	1.3593
R6	Sixth	SBD22-11	SBD28-11	SBD	SBD	SI	SI	WITHINSI	SixthSBD28-11SBD22-11-50	0.713607
R7	Seventh	SBD22-11	RON21-11	SBD	RON	SC	SI	SCXSI	SeventhRON21-11SBD22-11-78	0.00928778
R5	Fifth	SBD22-11	KTT11-11	SBD	KTT	SC	SI	SCXSI	FifthKTT11-11SBD22-11-60	1.07948
R1	First	SBD22-11	KTT11-11	SBD	KTT	SC	SI	SCXSI	FirstKTT11-11SBD22-11-60	1.31984
R1	First	SBD22-11	TC16-11	SBD	TC	SC	SI	SCXSI	FirstTC16-11SBD22-11-51	1.02942
R2	Second	SBD22-11	MAN12-11	SBD	MAN	SI	SI	SIXSI	SecondMAN12-11SBD22-11-52	1.48019
R5	Fifth	SBD22-11	RON21-11	SBD	RON	SC	SI	SCXSI	FifthRON21-11SBD22-11-78	0.08359
R1	First	SBD22-11	LPT1-11	SBD	LPT	SC	SI	SCXSI	FirstLPT1-11SBD22-11-51	1.6388
R6	Sixth	SBD22-11	TC16-11	SBD	TC	SC	SI	SCXSI	SixthTC16-11SBD22-11-51	1.79693
R5	Fifth	SBD22-11	PIN18-11	SBD	PIN	SI	SI	SIXSI	FifthPIN18-11SBD22-11-65	-0.22824
R1	First	SBD22-11	RON21-11	SBD	RON	SC	SI	SCXSI	FirstRON21-11SBD22-11-78	0.565393
R1	First	SBD22-11	SBD28-11	SBD	SBD	SI	SI	WITHINSI	FirstSBD28-11SBD22-11-51	-0.116724
R6	Sixth	SBD22-11	KTT11-11	SBD	KTT	SC	SI	SCXSI	SixthKTT11-11SBD22-11-61	1.54552
R7	Seventh	SBD22-11	PTP10-11	SBD	PTP	SC	SI	SCXSI	SeventhPTP10-11SBD22-11-101	0.955525
R5	Fifth	SBD22-11	LPT1-11	SBD	LPT	SC	SI	SCXSI	FifthLPT1-11SBD22-11-51	1.05859
R5	Fifth	SBD22-11	PCR17-11	SBD	PCR	SI	SI	SIXSI	FifthPCR17-11SBD22-11-60	-0.137912
R7	Seventh	SBD22-11	LPT1-11	SBD	LPT	SC	SI	SCXSI	SeventhLPT1-11SBD22-11-51	1.30584
R1	First	SBD22-11	SBD18-11	SBD	SBD	SI	SI	WITHINSI	FirstSBD18-11SBD22-11-71	0.573524
R5	Fifth	SBD22-11	MAN12-11	SBD	MAN	SI	SI	SIXSI	FifthMAN12-11SBD22-11-51	0.0980259
R5	Fifth	SBD22-11	SBD28-11	SBD	SBD	SI	SI	WITHINSI	FifthSBD28-11SBD22-11-51	-0.179728
R2	Second	SBD22-11	PCR17-11	SBD	PCR	SI	SI	SIXSI	SecondPCR17-11SBD22-11-61	0.35411
R1	First	SBD22-11	PCR17-11	SBD	PCR	SI	SI	SIXSI	FirstPCR17-11SBD22-11-60	0.163061
R5	Fifth	SBD22-11	PTP10-11	SBD	PTP	SC	SI	SCXSI	FifthPTP10-11SBD22-11-101	-0.0208255
R6	Sixth	SBD22-11	RON21-11	SBD	RON	SC	SI	SCXSI	SixthRON21-11SBD22-11-79	-0.117258
R1	First	SBD22-11	MAN12-11	SBD	MAN	SI	SI	SIXSI	FirstMAN12-11SBD22-11-51	0.719401
R6	Sixth	SBD22-11	PTP10-11	SBD	PTP	SC	SI	SCXSI	SixthPTP10-11SBD22-11-101	1.10988
R2	Second	SBD22-11	SBD18-11	SBD	SBD	SI	SI	WITHINSI	SecondSBD18-11SBD22-11-72	0.806423
R6	Sixth	SBD22-11	SBD18-11	SBD	SBD	SI	SI	WITHINSI	SixthSBD18-11SBD22-11-72	-0.330762
R7	Seventh	SBD22-11	KTT11-11	SBD	KTT	SC	SI	SCXSI	SeventhKTT11-11SBD22-11-60	1.2882
R2	Second	SBD22-11	TSSA22-11	SBD	TSSA	SC	SI	SCXSI	SecondTSSA22-11SBD22-11-102	1.96974
R1	First	SBD22-11	PIN18-11	SBD	PIN	SI	SI	SIXSI	FirstPIN18-11SBD22-11-65	1.0864
NK	Nadja	SBD28-11	PTP7-11	SBD	PTP	SC	SI	SCXSI	NadjaPTP7-11SBD28-11-105	1.03818
R1	First	SBD28-11	SBD22-11	SBD	SBD	SI	SI	WITHINSI	FirstSBD22-11SBD28-11-75	0.3064
R5	Fifth	SBD28-11	IND10-11	SBD	IND	SI	SI	SIXSI	FifthIND10-11SBD28-11-55	-0.120897
R5	Fifth	SBD28-11	IND7-11	SBD	IND	SI	SI	SIXSI	FifthIND7-11SBD28-11-40	-0.0228717
R1	First	SBD28-11	MAN14-11	SBD	MAN	SI	SI	SIXSI	FirstMAN14-11SBD28-11-32	-0.0329048
R5	Fifth	SBD28-11	RON17-11	SBD	RON	SC	SI	SCXSI	FifthRON17-11SBD28-11-63	0.794945
R6	Sixth	SBD28-11	TC19-11	SBD	TC	SC	SI	SCXSI	SixthTC19-11SBD28-11-114	1.57956
R5	Fifth	SBD28-11	PIN23-11	SBD	PIN	SI	SI	SIXSI	FifthPIN23-11SBD28-11-43	0.0852745
R5	Fifth	SBD28-11	TC19-11	SBD	TC	SC	SI	SCXSI	FifthTC19-11SBD28-11-113	-0.0723038
R2	Second	SBD28-11	TSS11-11	SBD	TSS	SI	SI	SIXSI	SecondTSS11-11SBD28-11-33	0.27585
R5	Fifth	SBD28-11	LPT3-11	SBD	LPT	SC	SI	SCXSI	FifthLPT3-11SBD28-11-54	1.5916
R5	Fifth	SBD28-11	SBD22-11	SBD	SBD	SI	SI	WITHINSI	FifthSBD22-11SBD28-11-75	0.337239
NK	Nadja	SBD28-11	LPT3-11	SBD	LPT	SC	SI	SCXSI	NadjaLPT3-11SBD28-11-55	1.20789
NK	Nadja	SBD28-11	KTT17-11	SBD	KTT	SC	SI	SCXSI	NadjaKTT17-11SBD28-11-55	1.8573
R7	Seventh	SBD28-11	TC19-11	SBD	TC	SC	SI	SCXSI	SeventhTC19-11SBD28-11-113	1.58628
R7	Seventh	SBD28-11	KTT17-11	SBD	KTT	SC	SI	SCXSI	SeventhKTT17-11SBD28-11-54	1.61447
R5	Fifth	SBD28-11	KTT17-11	SBD	KTT	SC	SI	SCXSI	FifthKTT17-11SBD28-11-54	1.29674
R6	Sixth	SBD28-11	RON17-11	SBD	RON	SC	SI	SCXSI	SixthRON17-11SBD28-11-63	0.568642
R6	Sixth	SBD28-11	KTT17-11	SBD	KTT	SC	SI	SCXSI	SixthKTT17-11SBD28-11-55	1.29362
R1	First	SBD28-11	PIN23-11	SBD	PIN	SI	SI	SIXSI	FirstPIN23-11SBD28-11-43	-0.128374
R1	First	SBD28-11	RON17-11	SBD	RON	SC	SI	SCXSI	FirstRON17-11SBD28-11-63	0.466856
R7	Seventh	SBD28-11	LPT3-11	SBD	LPT	SC	SI	SCXSI	SeventhLPT3-11SBD28-11-54	0.00500852
R1	First	SBD28-11	LPT3-11	SBD	LPT	SC	SI	SCXSI	FirstLPT3-11SBD28-11-54	1.67424
R1	First	SBD28-11	PTP7-11	SBD	PTP	SC	SI	SCXSI	FirstPTP7-11SBD28-11-104	0.6731
R6	Sixth	SBD28-11	PTP7-11	SBD	PTP	SC	SI	SCXSI	SixthPTP7-11SBD28-11-105	1.13652
R2	Second	SBD28-11	TSSA30-11	SBD	TSSA	SC	SI	SCXSI	SecondTSSA30-11SBD28-11-117	1.71622
R6	Sixth	SBD28-11	LPT3-11	SBD	LPT	SC	SI	SCXSI	SixthLPT3-11SBD28-11-55	1.78387
R3	Third	SBD29-12	SBD20-12	SBD	SBD	SI	SI	WITHINSI	ThirdSBD20-12SBD29-12-29	0.0706541
R4	Fourth	SBD29-12	TSS17-11	SBD	TSS	SI	SI	SIXSI	FourthTSS17-11SBD29-12-24	0.690988
R3	Third	SBD29-12	LPT24-12	SBD	LPT	SC	SI	SCXSI	ThirdLPT24-12SBD29-12-57	1.6901
NK	Nadja	SBD29-12	KTT1-11	SBD	KTT	SC	SI	SCXSI	NadjaKTT1-11SBD29-12-37	1.08708
R4	Fourth	SBD29-12	LPT24-12	SBD	LPT	SC	SI	SCXSI	FourthLPT24-12SBD29-12-57	1.62918
R3	Third	SBD29-12	PTP1-12	SBD	PTP	SC	SI	SCXSI	ThirdPTP1-12SBD29-12-66	1.02904
NK	Nadja	SBD29-12	PTP1-12	SBD	PTP	SC	SI	SCXSI	NadjaPTP1-12SBD29-12-66	1.25552
R4	Fourth	SBD29-12	TC25-11	SBD	TC	SC	SI	SCXSI	FourthTC25-11SBD29-12-43	1.37436
R3	Third	SBD29-12	KTT1-11	SBD	KTT	SC	SI	SCXSI	ThirdKTT1-11SBD29-12-37	1.40352
R4	Fourth	SBD29-12	KTT1-11	SBD	KTT	SC	SI	SCXSI	FourthKTT1-11SBD29-12-37	1.25915
R3	Third	SBD29-12	RON7-12	SBD	RON	SC	SI	SCXSI	ThirdRON7-12SBD29-12-41	-0.112322
R4	Fourth	SBD29-12	PTP1-12	SBD	PTP	SC	SI	SCXSI	FourthPTP1-12SBD29-12-66	-0.137921
R4	Fourth	SBD29-12	TSS17-11	SBD	TSS	SI	SI	SIXSI	FourthTSS17-11SBD29-12-23	0.787175
R3	Third	SBD29-12	TSS17-11	SBD	TSS	SI	SI	SIXSI	ThirdTSS17-11SBD29-12-24	-0.0567259
R3	Third	SBD29-12	TSSA16-11	SBD	TSSA	SC	SI	SCXSI	ThirdTSSA16-11SBD29-12-39	-0.0870979
NK	Nadja	SBD29-12	TC25-11	SBD	TC	SC	SI	SCXSI	NadjaTC25-11SBD29-12-43	0.944695
R3	Third	SBD29-12	TC25-11	SBD	TC	SC	SI	SCXSI	ThirdTC25-11SBD29-12-43	1.53462
R4	Fourth	SBD29-12	SBD11-12	SBD	SBD	SI	SI	WITHINSI	FourthSBD11-12SBD29-12-62	0.360044
NK	Nadja	SBD29-12	LPT24-12	SBD	LPT	SC	SI	SCXSI	NadjaLPT24-12SBD29-12-57	1.76434
R3	Third	SBD29-12	MAN1-11	SBD	MAN	SI	SI	SIXSI	ThirdMAN1-11SBD29-12-21	0.344805
R6	Sixth	TC16-11	SBD22-11	TC	SBD	SI	SC	SIXSC	SixthSBD22-11TC16-11-8	1.30536
NK	Nadja	TC16-11	IND10-11	TC	IND	SI	SC	SIXSC	NadjaIND10-11TC16-11-29	-0.0427053
R5	Fifth	TC16-11	TSSA22-11	TC	TSSA	SC	SC	SCXSC	FifthTSSA22-11TC16-11-90	0.856278
R5	Fifth	TC16-11	LPT1-11	TC	LPT	SC	SC	SCXSC	FifthLPT1-11TC16-11-40	1.25681
NK	Nadja	TC16-11	MAN12-11	TC	MAN	SI	SC	SIXSC	NadjaMAN12-11TC16-11-29	-0.0250068
R5	Fifth	TC16-11	RON21-11	TC	RON	SC	SC	SCXSC	FifthRON21-11TC16-11-10	1.47682
R1	First	TC16-11	TSSA22-11	TC	TSSA	SC	SC	SCXSC	FirstTSSA22-11TC16-11-90	1.65882
NK	Nadja	TC16-11	SBD22-11	TC	SBD	SI	SC	SIXSC	NadjaSBD22-11TC16-11-8	0.609718
R1	First	TC16-11	PIN18-11	TC	PIN	SI	SC	SIXSC	FirstPIN18-11TC16-11-7	1.20347
R6	Sixth	TC16-11	PCR17-11	TC	PCR	SI	SC	SIXSC	SixthPCR17-11TC16-11-29	1.07873
R1	First	TC16-11	RON21-11	TC	RON	SC	SC	SCXSC	FirstRON21-11TC16-11-10	1.23323
R7	Seventh	TC16-11	MAN12-11	TC	MAN	SI	SC	SIXSC	SeventhMAN12-11TC16-11-28	0.0119824
R6	Sixth	TC16-11	IND10-11	TC	IND	SI	SC	SIXSC	SixthIND10-11TC16-11-29	0.351715
R5	Fifth	TC16-11	PIN18-11	TC	PIN	SI	SC	SIXSC	FifthPIN18-11TC16-11-7	0.972573
R2	Second	TC16-11	TC19-11	TC	TC	SC	SC	WITHINSC	SecondTC19-11TC16-11-119	1.27142
R5	Fifth	TC16-11	MAN12-11	TC	MAN	SI	SC	SIXSC	FifthMAN12-11TC16-11-28	-0.151083
R5	Fifth	TC16-11	TSS25-11	TC	TSS	SI	SC	SIXSC	FifthTSS25-11TC16-11-7	0.555297
R5	Fifth	TC16-11	KTT11-11	TC	KTT	SC	SC	SCXSC	FifthKTT11-11TC16-11-10	0.840461
R6	Sixth	TC16-11	PIN18-11	TC	PIN	SI	SC	SIXSC	SixthPIN18-11TC16-11-8	0.0856465
NK	Nadja	TC16-11	TSS25-11	TC	TSS	SI	SC	SIXSC	NadjaTSS25-11TC16-11-8	0.709547
R5	Fifth	TC16-11	TC19-11	TC	TC	SC	SC	WITHINSC	FifthTC19-11TC16-11-119	1.36281
R1	First	TC16-11	MAN12-11	TC	MAN	SI	SC	SIXSC	FirstMAN12-11TC16-11-28	0.728062
R1	First	TC16-11	PCR17-11	TC	PCR	SI	SC	SIXSC	FirstPCR17-11TC16-11-28	1.7148
R1	First	TC16-11	TC19-11	TC	TC	SC	SC	WITHINSC	FirstTC19-11TC16-11-72	1.2432
R5	Fifth	TC16-11	IND10-11	TC	IND	SI	SC	SIXSC	FifthIND10-11TC16-11-28	-0.246563
R5	Fifth	TC16-11	PTP10-11	TC	PTP	SC	SC	SCXSC	FifthPTP10-11TC16-11-78	1.26292
NK	Nadja	TC16-11	PCR17-11	TC	PCR	SI	SC	SIXSC	NadjaPCR17-11TC16-11-29	1.50278
R7	Seventh	TC19-11	SBD28-11	TC	SBD	SI	SC	SIXSC	SeventhSBD28-11TC19-11-8	1.43959
R1	First	TC19-11	TC16-11	TC	TC	SC	SC	WITHINSC	FirstTC16-11TC19-11-93	1.39238
R5	Fifth	TC19-11	RON17-11	TC	RON	SC	SC	SCXSC	FifthRON17-11TC19-11-16	1.38172
R7	Seventh	TC19-11	MAN14-11	TC	MAN	SI	SC	SIXSC	SeventhMAN14-11TC19-11-7	-0.066314
NK	Nadja	TC19-11	PIN23-11	TC	PIN	SI	SC	SIXSC	NadjaPIN23-11TC19-11-8	-0.000792297
R6	Sixth	TC19-11	MAN14-11	TC	MAN	SI	SC	SIXSC	SixthMAN14-11TC19-11-8	1.34929
R5	Fifth	TC19-11	TSSA30-11	TC	TSSA	SC	SC	SCXSC	FifthTSSA30-11TC19-11-16	1.43146
R1	First	TC19-11	PIN23-11	TC	PIN	SI	SC	SIXSC	FirstPIN23-11TC19-11-7	1.39656
R5	Fifth	TC19-11	PIN23-11	TC	PIN	SI	SC	SIXSC	FifthPIN23-11TC19-11-7	1.33713
R1	First	TC19-11	RON17-11	TC	RON	SC	SC	SCXSC	FirstRON17-11TC19-11-16	1.53464
R5	Fifth	TC19-11	IND7-11	TC	IND	SI	SC	SIXSC	FifthIND7-11TC19-11-10	-0.106382
R5	Fifth	TC19-11	TC16-11	TC	TC	SC	SC	WITHINSC	FifthTC16-11TC19-11-93	1.25744
R1	First	TC19-11	TSSA30-11	TC	TSSA	SC	SC	SCXSC	FirstTSSA30-11TC19-11-16	1.43905
R1	First	TC19-11	MAN14-11	TC	MAN	SI	SC	SIXSC	FirstMAN14-11TC19-11-7	0.448009
R5	Fifth	TC19-11	MAN14-11	TC	MAN	SI	SC	SIXSC	FifthMAN14-11TC19-11-7	0.0105322
R5	Fifth	TC19-11	TSSA30-11	TC	TSSA	SC	SC	SCXSC	FifthTSSA30-11TC19-11-60	1.16116
R1	First	TC19-11	PTP7-11	TC	PTP	SC	SC	SCXSC	FirstPTP7-11TC19-11-14	1.03736
R5	Fifth	TC19-11	LPT3-11	TC	LPT	SC	SC	SCXSC	FifthLPT3-11TC19-11-19	1.30082
R1	First	TC19-11	SBD28-11	TC	SBD	SI	SC	SIXSC	FirstSBD28-11TC19-11-7	1.5003
R5	Fifth	TC19-11	SBD28-11	TC	SBD	SI	SC	SIXSC	FifthSBD28-11TC19-11-8	1.19881
R5	Fifth	TC19-11	PTP7-11	TC	PTP	SC	SC	SCXSC	FifthPTP7-11TC19-11-14	0.988517
R2	Second	TC19-11	MAN14-11	TC	MAN	SI	SC	SIXSC	SecondMAN14-11TC19-11-8	0.408416
NK	Nadja	TC19-11	IND7-11	TC	IND	SI	SC	SIXSC	NadjaIND7-11TC19-11-11	-0.00490241
R1	First	TC19-11	TSS11-11	TC	TSS	SI	SC	SIXSC	FirstTSS11-11TC19-11-10	1.36565
NK	Nadja	TC19-11	SBD28-11	TC	SBD	SI	SC	SIXSC	NadjaSBD28-11TC19-11-9	0.906579
R2	Second	TC19-11	PTP7-11	TC	PTP	SC	SC	SCXSC	SecondPTP7-11TC19-11-15	1.0824
R7	Seventh	TC19-11	IND7-11	TC	IND	SI	SC	SIXSC	SeventhIND7-11TC19-11-10	0.012256
R5	Fifth	TC19-11	TSS11-11	TC	TSS	SI	SC	SIXSC	FifthTSS11-11TC19-11-10	0.600425
R5	Fifth	TC19-11	PCR20-11	TC	PCR	SI	SC	SIXSC	FifthPCR20-11TC19-11-7	1.13762
R7	Seventh	TC19-11	PIN23-11	TC	PIN	SI	SC	SIXSC	SeventhPIN23-11TC19-11-7	-0.0380303
R5	Fifth	TC19-11	LPT3-11	TC	LPT	SC	SC	SCXSC	FifthLPT3-11TC19-11-17	0.884076
R6	Sixth	TC19-11	TC16-11	TC	TC	SC	SC	WITHINSC	SixthTC16-11TC19-11-93	1.26604
R2	Second	TC19-11	TC8-11	TC	TC	SC	SC	WITHINSC	SecondTC8-11TC19-11-143	1.10516
R1	First	TC19-11	TSSA30-11	TC	TSSA	SC	SC	SCXSC	FirstTSSA30-11TC19-11-60	1.4408
R2	Second	TC19-11	TC16-11	TC	TC	SC	SC	WITHINSC	SecondTC16-11TC19-11-93	1.54667
R2	Second	TC19-11	TSSA30-11	TC	TSSA	SC	SC	SCXSC	SecondTSSA30-11TC19-11-17	1.63374
R6	Sixth	TC19-11	PCR20-11	TC	PCR	SI	SC	SIXSC	SixthPCR20-11TC19-11-8	1.25165
R1	First	TC19-11	TC8-11	TC	TC	SC	SC	WITHINSC	FirstTC8-11TC19-11-143	1.18826
R1	First	TC19-11	LPT3-11	TC	LPT	SC	SC	SCXSC	FirstLPT3-11TC19-11-17	1.77614
R2	Second	TC19-11	TSSA30-11	TC	TSSA	SC	SC	SCXSC	SecondTSSA30-11TC19-11-61	1.53362
R1	First	TC19-11	IND7-11	TC	IND	SI	SC	SIXSC	FirstIND7-11TC19-11-10	1.44646
R4	Fourth	TC21-11	TC25-11	TC	TC	SC	SC	WITHINSC	FourthTC25-11TC21-11-32	1.144
R4	Fourth	TC21-11	TC24-11	TC	TC	SC	SC	WITHINSC	FourthTC24-11TC21-11-32	0.946296
R4	Fourth	TC21-11	TSSA9-11	TC	TSSA	SC	SC	SCXSC	FourthTSSA9-11TC21-11-11	1.26619
R3	Third	TC21-11	TSSA9-11	TC	TSSA	SC	SC	SCXSC	ThirdTSSA9-11TC21-11-11	0.951686
R3	Third	TC21-11	TC25-11	TC	TC	SC	SC	WITHINSC	ThirdTC25-11TC21-11-32	1.11667
R4	Fourth	TC21-11	RON3-11	TC	RON	SC	SC	SCXSC	FourthRON3-11TC21-11-67	0.918902
R3	Third	TC21-11	RON3-11	TC	RON	SC	SC	SCXSC	ThirdRON3-11TC21-11-67	0.875818
R3	Third	TC24-11	LPT10-11	TC	LPT	SC	SC	SCXSC	ThirdLPT10-11TC24-11-70	1.64458
R4	Fourth	TC24-11	KTT2-11	TC	KTT	SC	SC	SCXSC	FourthKTT2-11TC24-11-10	1.16208
R4	Fourth	TC24-11	TSSA10-11	TC	TSSA	SC	SC	SCXSC	FourthTSSA10-11TC24-11-7	1.47985
R4	Fourth	TC24-11	RON14-11	TC	RON	SC	SC	SCXSC	FourthRON14-11TC24-11-9	1.12684
R3	Third	TC24-11	TC25-11	TC	TC	SC	SC	WITHINSC	ThirdTC25-11TC24-11-28	1.11093
NK	Nadja	TC24-11	PCR1-11	TC	PCR	SI	SC	SIXSC	NadjaPCR1-11TC24-11-53	-0.18552
R3	Third	TC24-11	KTT2-11	TC	KTT	SC	SC	SCXSC	ThirdKTT2-11TC24-11-10	1.25849
R4	Fourth	TC24-11	SBD11-12	TC	SBD	SI	SC	SIXSC	FourthSBD11-12TC24-11-40	1.45122
R3	Third	TC24-11	TSSA10-11	TC	TSSA	SC	SC	SCXSC	ThirdTSSA10-11TC24-11-7	1.486
R3	Third	TC24-11	PCR1-11	TC	PCR	SI	SC	SIXSC	ThirdPCR1-11TC24-11-53	-0.144324
R3	Third	TC24-11	IND15-11	TC	IND	SI	SC	SIXSC	ThirdIND15-11TC24-11-50	1.41253
R4	Fourth	TC24-11	PCR1-11	TC	PCR	SI	SC	SIXSC	FourthPCR1-11TC24-11-53	-0.0862122
R4	Fourth	TC24-11	MAN27-12	TC	MAN	SI	SC	SIXSC	FourthMAN27-12TC24-11-46	1.27824
R3	Third	TC24-11	RON14-11	TC	RON	SC	SC	SCXSC	ThirdRON14-11TC24-11-9	1.11584
R3	Third	TC24-11	PTP8-11	TC	PTP	SC	SC	SCXSC	ThirdPTP8-11TC24-11-7	1.17297
R3	Third	TC24-11	SBD11-12	TC	SBD	SI	SC	SIXSC	ThirdSBD11-12TC24-11-40	1.10981
R4	Fourth	TC24-11	IND15-11	TC	IND	SI	SC	SIXSC	FourthIND15-11TC24-11-50	1.40518
R3	Third	TC24-11	PIN8-12	TC	PIN	SI	SC	SIXSC	ThirdPIN8-12TC24-11-38	0.964091
R4	Fourth	TC24-11	TC25-11	TC	TC	SC	SC	WITHINSC	FourthTC25-11TC24-11-28	1.31854
R4	Fourth	TC24-11	LPT10-11	TC	LPT	SC	SC	SCXSC	FourthLPT10-11TC24-11-70	1.57646
R3	Third	TC25-11	PIN20-11	TC	PIN	SI	SC	SIXSC	ThirdPIN20-11TC25-11-41	-0.0899638
R4	Fourth	TC25-11	IND9-11	TC	IND	SI	SC	SIXSC	FourthIND9-11TC25-11-41	-0.0782408
R4	Fourth	TC25-11	PTP1-12	TC	PTP	SC	SC	SCXSC	FourthPTP1-12TC25-11-75	1.19807
R4	Fourth	TC25-11	RON7-12	TC	RON	SC	SC	SCXSC	FourthRON7-12TC25-11-7	1.20305
R3	Third	TC25-11	TSSA16-11	TC	TSSA	SC	SC	SCXSC	ThirdTSSA16-11TC25-11-7	1.66815
R3	Third	TC25-11	LPT24-12	TC	LPT	SC	SC	SCXSC	ThirdLPT24-12TC25-11-7	1.64289
R4	Fourth	TC25-11	MAN1-11	TC	MAN	SI	SC	SIXSC	FourthMAN1-11TC25-11-40	1.46681
R3	Third	TC25-11	KTT1-11	TC	KTT	SC	SC	SCXSC	ThirdKTT1-11TC25-11-11	0.70402
R4	Fourth	TC25-11	TC24-11	TC	TC	SC	SC	WITHINSC	FourthTC24-11TC25-11-28	0.977314
R4	Fourth	TC25-11	LPT24-12	TC	LPT	SC	SC	SCXSC	FourthLPT24-12TC25-11-7	1.37123
R3	Third	TC25-11	RON7-12	TC	RON	SC	SC	SCXSC	ThirdRON7-12TC25-11-7	1.41492
R4	Fourth	TC25-11	KTT1-11	TC	KTT	SC	SC	SCXSC	FourthKTT1-11TC25-11-11	0.757169
R3	Third	TC25-11	TC24-11	TC	TC	SC	SC	WITHINSC	ThirdTC24-11TC25-11-28	1.1451
R4	Fourth	TC25-11	PIN20-11	TC	PIN	SI	SC	SIXSC	FourthPIN20-11TC25-11-41	1.08974
R3	Third	TC25-11	MAN1-11	TC	MAN	SI	SC	SIXSC	ThirdMAN1-11TC25-11-40	1.27377
R3	Third	TC25-11	TC21-11	TC	TC	SC	SC	WITHINSC	ThirdTC21-11TC25-11-35	1.09125
R3	Third	TC25-11	IND9-11	TC	IND	SI	SC	SIXSC	ThirdIND9-11TC25-11-41	1.2405
R4	Fourth	TC25-11	TSSA16-11	TC	TSSA	SC	SC	SCXSC	FourthTSSA16-11TC25-11-7	1.38076
R3	Third	TC25-11	PTP1-12	TC	PTP	SC	SC	SCXSC	ThirdPTP1-12TC25-11-75	1.43391
NK	Nadja	TC8-11	PCR5-11	TC	PCR	SI	SC	SIXSC	NadjaPCR5-11TC8-11-14	-0.0378606
R2	Second	TC8-11	TC19-11	TC	TC	SC	SC	WITHINSC	SecondTC19-11TC8-11-82	1.56416
R1	First	TC8-11	RON4-11	TC	RON	SC	SC	SCXSC	FirstRON4-11TC8-11-29	1.16797
R1	First	TC8-11	PCR5-11	TC	PCR	SI	SC	SIXSC	FirstPCR5-11TC8-11-13	0.108173
R5	Fifth	TC8-11	RON4-11	TC	RON	SC	SC	SCXSC	FifthRON4-11TC8-11-29	1.2249
R6	Sixth	TC8-11	SBD18-11	TC	SBD	SI	SC	SIXSC	SixthSBD18-11TC8-11-35	-0.0966999
R1	First	TC8-11	LPT27-11	TC	LPT	SC	SC	SCXSC	FirstLPT27-11TC8-11-28	1.57224
R2	Second	TC8-11	MAN8-11	TC	MAN	SI	SC	SIXSC	SecondMAN8-11TC8-11-14	0.191029
R2	Second	TC8-11	RON4-11	TC	RON	SC	SC	SCXSC	SecondRON4-11TC8-11-29	1.19668
R2	Second	TC8-11	TSS28-11	TC	TSS	SI	SC	SIXSC	SecondTSS28-11TC8-11-69	1.8145
R6	Sixth	TC8-11	PCR5-11	TC	PCR	SI	SC	SIXSC	SixthPCR5-11TC8-11-14	0.00240385
R5	Fifth	TC8-11	PIN13-11	TC	PIN	SI	SC	SIXSC	FifthPIN13-11TC8-11-19	1.2519
R1	First	TC8-11	TSSA19-11	TC	TSSA	SC	SC	SCXSC	FirstTSSA19-11TC8-11-51	1.71767
R1	First	TC8-11	TSS28-11	TC	TSS	SI	SC	SIXSC	FirstTSS28-11TC8-11-13	1.08233
R1	First	TC8-11	SBD18-11	TC	SBD	SI	SC	SIXSC	FirstSBD18-11TC8-11-34	1.01046
NK	Nadja	TC8-11	MAN8-11	TC	MAN	SI	SC	SIXSC	NadjaMAN8-11TC8-11-13	1.4655
R2	Second	TC8-11	SBD18-11	TC	SBD	SI	SC	SIXSC	SecondSBD18-11TC8-11-35	0.581639
R6	Sixth	TC8-11	TC19-11	TC	TC	SC	SC	WITHINSC	SixthTC19-11TC8-11-73	1.6311
R2	Second	TC8-11	IND4-11	TC	IND	SI	SC	SIXSC	SecondIND4-11TC8-11-32	0.853964
R2	Second	TC8-11	TSSA19-11	TC	TSSA	SC	SC	SCXSC	SecondTSSA19-11TC8-11-51	1.68085
R5	Fifth	TC8-11	TSSA19-11	TC	TSSA	SC	SC	SCXSC	FifthTSSA19-11TC8-11-51	1.28452
R1	First	TC8-11	TC16-11	TC	TC	SC	SC	WITHINSC	FirstTC16-11TC8-11-90	1.46512
R1	First	TC8-11	PTP3-11	TC	PTP	SC	SC	SCXSC	FirstPTP3-11TC8-11-17	1.0964
R6	Sixth	TC8-11	MAN8-11	TC	MAN	SI	SC	SIXSC	SixthMAN8-11TC8-11-14	1.62516
R5	Fifth	TC8-11	PTP3-11	TC	PTP	SC	SC	SCXSC	FifthPTP3-11TC8-11-17	1.02605
R5	Fifth	TC8-11	KTT7-11	TC	KTT	SC	SC	SCXSC	FifthKTT7-11TC8-11-39	1.20565
R5	Fifth	TC8-11	SBD18-11	TC	SBD	SI	SC	SIXSC	FifthSBD18-11TC8-11-34	0.0178434
R7	Seventh	TC8-11	SBD18-11	TC	SBD	SI	SC	SIXSC	SeventhSBD18-11TC8-11-34	1.40157
R1	First	TC8-11	TC19-11	TC	TC	SC	SC	WITHINSC	FirstTC19-11TC8-11-81	1.30848
R5	Fifth	TC8-11	PCR5-11	TC	PCR	SI	SC	SIXSC	FifthPCR5-11TC8-11-13	-0.078726
R5	Fifth	TC8-11	MAN8-11	TC	MAN	SI	SC	SIXSC	FifthMAN8-11TC8-11-13	-0.136136
R5	Fifth	TSS11-11	SBD28-11	TSS	SBD	SI	SI	SIXSI	FifthSBD28-11TSS11-11-34	-0.197767
R1	First	TSS11-11	PIN23-11	TSS	PIN	SI	SI	SIXSI	FirstPIN23-11TSS11-11-40	0.225034
R6	Sixth	TSS11-11	KTT17-11	TSS	KTT	SC	SI	SCXSI	SixthKTT17-11TSS11-11-61	0.911685
R7	Seventh	TSS11-11	PTP7-11	TSS	PTP	SC	SI	SCXSI	SeventhPTP7-11TSS11-11-116	1.18668
R5	Fifth	TSS11-11	MAN14-11	TSS	MAN	SI	SI	SIXSI	FifthMAN14-11TSS11-11-43	-0.151412
R7	Seventh	TSS11-11	LPT3-11	TSS	LPT	SC	SI	SCXSI	SeventhLPT3-11TSS11-11-66	1.86389
R2	Second	TSS11-11	TSSA30-11	TSS	TSSA	SC	SI	SCXSI	SecondTSSA30-11TSS11-11-114	1.47737
R6	Sixth	TSS11-11	TC19-11	TSS	TC	SC	SI	SCXSI	SixthTC19-11TSS11-11-117	1.40253
R5	Fifth	TSS11-11	LPT3-11	TSS	LPT	SC	SI	SCXSI	FifthLPT3-11TSS11-11-66	0.310951
R5	Fifth	TSS11-11	TC19-11	TSS	TC	SC	SI	SCXSI	FifthTC19-11TSS11-11-116	1.67076
R1	First	TSS11-11	MAN14-11	TSS	MAN	SI	SI	SIXSI	FirstMAN14-11TSS11-11-43	0.114026
NK	Nadja	TSS11-11	LPT3-11	TSS	LPT	SC	SI	SCXSI	NadjaLPT3-11TSS11-11-66	0.984498
R1	First	TSS11-11	PTP7-11	TSS	PTP	SC	SI	SCXSI	FirstPTP7-11TSS11-11-116	1.1263
R5	Fifth	TSS11-11	KTT17-11	TSS	KTT	SC	SI	SCXSI	FifthKTT17-11TSS11-11-60	0.562529
R2	Second	TSS11-11	TC19-11	TSS	TC	SC	SI	SCXSI	SecondTC19-11TSS11-11-117	1.25501
R5	Fifth	TSS11-11	PIN23-11	TSS	PIN	SI	SI	SIXSI	FifthPIN23-11TSS11-11-40	-0.0440917
R5	Fifth	TSS11-11	IND7-11	TSS	IND	SI	SI	SIXSI	FifthIND7-11TSS11-11-37	-0.192418
R2	Second	TSS11-11	PTP7-11	TSS	PTP	SC	SI	SCXSI	SecondPTP7-11TSS11-11-117	1.23439
R1	First	TSS11-11	TC19-11	TSS	TC	SC	SI	SCXSI	FirstTC19-11TSS11-11-116	1.46188
R5	Fifth	TSS11-11	PTP7-11	TSS	PTP	SC	SI	SCXSI	FifthPTP7-11TSS11-11-116	1.31164
R2	Second	TSS11-11	MAN14-11	TSS	MAN	SI	SI	SIXSI	SecondMAN14-11TSS11-11-43	-0.0101475
R7	Seventh	TSS11-11	TC19-11	TSS	TC	SC	SI	SCXSI	SeventhTC19-11TSS11-11-116	1.34491
NK	Nadja	TSS11-11	KTT17-11	TSS	KTT	SC	SI	SCXSI	NadjaKTT17-11TSS11-11-61	0.529703
R1	First	TSS11-11	PCR20-11	TSS	PCR	SI	SI	SIXSI	FirstPCR20-11TSS11-11-40	0.24134
R2	Second	TSS11-11	PCR20-11	TSS	PCR	SI	SI	SIXSI	SecondPCR20-11TSS11-11-40	0.471328
R7	Seventh	TSS11-11	KTT17-11	TSS	KTT	SC	SI	SCXSI	SeventhKTT17-11TSS11-11-60	0.655041
R4	Fourth	TSS12-11	LPT10-11	TSS	LPT	SC	SI	SCXSI	FourthLPT10-11TSS12-11-39	1.68732
NK	Nadja	TSS12-11	TC24-11	TSS	TC	SC	SI	SCXSI	NadjaTC24-11TSS12-11-45	1.19682
R4	Fourth	TSS12-11	RON14-11	TSS	RON	SC	SI	SCXSI	FourthRON14-11TSS12-11-47	0.43407
R4	Fourth	TSS12-11	SBD11-12	TSS	SBD	SI	SI	SIXSI	FourthSBD11-12TSS12-11-19	0.0791417
R3	Third	TSS12-11	KTT2-11	TSS	KTT	SC	SI	SCXSI	ThirdKTT2-11TSS12-11-49	1.58763
R4	Fourth	TSS12-11	MAN27-12	TSS	MAN	SI	SI	SIXSI	FourthMAN27-12TSS12-11-7	-0.0422892
NK	Nadja	TSS12-11	RON14-11	TSS	RON	SC	SI	SCXSI	NadjaRON14-11TSS12-11-47	0.249529
R4	Fourth	TSS12-11	PCR1-11	TSS	PCR	SI	SI	SIXSI	FourthPCR1-11TSS12-11-11	-0.0600687
R4	Fourth	TSS12-11	KTT2-11	TSS	KTT	SC	SI	SCXSI	FourthKTT2-11TSS12-11-49	0.0229814
R3	Third	TSS12-11	RON14-11	TSS	RON	SC	SI	SCXSI	ThirdRON14-11TSS12-11-47	-0.0830848
R3	Third	TSS12-11	SBD11-12	TSS	SBD	SI	SI	SIXSI	ThirdSBD11-12TSS12-11-19	-0.134875
R3	Third	TSS12-11	LPT10-11	TSS	LPT	SC	SI	SCXSI	ThirdLPT10-11TSS12-11-39	1.08989
NK	Nadja	TSS12-11	KTT2-11	TSS	KTT	SC	SI	SCXSI	NadjaKTT2-11TSS12-11-49	0.589583
R3	Third	TSS12-11	PCR1-11	TSS	PCR	SI	SI	SIXSI	ThirdPCR1-11TSS12-11-11	-0.108315
R4	Fourth	TSS12-11	TC24-11	TSS	TC	SC	SI	SCXSI	FourthTC24-11TSS12-11-45	0.93843
R4	Fourth	TSS12-11	PIN8-12	TSS	PIN	SI	SI	SIXSI	FourthPIN8-12TSS12-11-16	-0.0425296
R3	Third	TSS12-11	TC24-11	TSS	TC	SC	SI	SCXSI	ThirdTC24-11TSS12-11-45	1.10495
R4	Fourth	TSS12-11	IND15-11	TSS	IND	SI	SI	SIXSI	FourthIND15-11TSS12-11-24	-0.0317611
R3	Third	TSS17-11	TC25-11	TSS	TC	SC	SI	SCXSI	ThirdTC25-11TSS17-11-37	1.34243
R3	Third	TSS17-11	RON7-12	TSS	RON	SC	SI	SCXSI	ThirdRON7-12TSS17-11-47	-0.274153
R4	Fourth	TSS17-11	KTT1-11	TSS	KTT	SC	SI	SCXSI	FourthKTT1-11TSS17-11-45	0.258016
NK	Nadja	TSS17-11	KTT1-11	TSS	KTT	SC	SI	SCXSI	NadjaKTT1-11TSS17-11-45	0.821097
R3	Third	TSS17-11	PTP1-12	TSS	PTP	SC	SI	SCXSI	ThirdPTP1-12TSS17-11-47	-0.212124
R3	Third	TSS17-11	IND9-11	TSS	IND	SI	SI	SIXSI	ThirdIND9-11TSS17-11-15	-0.184491
R4	Fourth	TSS17-11	IND9-11	TSS	IND	SI	SI	SIXSI	FourthIND9-11TSS17-11-15	-0.0809668
NK	Nadja	TSS17-11	PTP1-12	TSS	PTP	SC	SI	SCXSI	NadjaPTP1-12TSS17-11-47	-0.245072
R4	Fourth	TSS17-11	RON7-12	TSS	RON	SC	SI	SCXSI	FourthRON7-12TSS17-11-47	1.92855
R4	Fourth	TSS17-11	PTP1-12	TSS	PTP	SC	SI	SCXSI	FourthPTP1-12TSS17-11-47	-0.057751
NK	Nadja	TSS17-11	TC25-11	TSS	TC	SC	SI	SCXSI	NadjaTC25-11TSS17-11-37	1.2481
NK	Nadja	TSS17-11	RON7-12	TSS	RON	SC	SI	SCXSI	NadjaRON7-12TSS17-11-47	1.56646
R4	Fourth	TSS17-11	TC25-11	TSS	TC	SC	SI	SCXSI	FourthTC25-11TSS17-11-37	1.46169
R3	Third	TSS17-11	KTT1-11	TSS	KTT	SC	SI	SCXSI	ThirdKTT1-11TSS17-11-45	0.921786
NK	Nadja	TSS25-11	PTP10-11	TSS	PTP	SC	SI	SCXSI	NadjaPTP10-11TSS25-11-115	0.511637
R5	Fifth	TSS25-11	MAN12-11	TSS	MAN	SI	SI	SIXSI	FifthMAN12-11TSS25-11-65	-0.162959
R5	Fifth	TSS25-11	RON21-11	TSS	RON	SC	SI	SCXSI	FifthRON21-11TSS25-11-81	0.906144
R5	Fifth	TSS25-11	TSS11-11	TSS	TSS	SI	SI	WITHINSI	FifthTSS11-11TSS25-11-47	0.189557
R6	Sixth	TSS25-11	RON21-11	TSS	RON	SC	SI	SCXSI	SixthRON21-11TSS25-11-82	-0.15121
R1	First	TSS25-11	RON21-11	TSS	RON	SC	SI	SCXSI	FirstRON21-11TSS25-11-81	0.315051
R5	Fifth	TSS25-11	PCR17-11	TSS	PCR	SI	SI	SIXSI	FifthPCR17-11TSS25-11-55	0.0120486
NK	Nadja	TSS25-11	KTT11-11	TSS	KTT	SC	SI	SCXSI	NadjaKTT11-11TSS25-11-69	1.4131
R1	First	TSS25-11	MAN12-11	TSS	MAN	SI	SI	SIXSI	FirstMAN12-11TSS25-11-65	-0.0740724
R5	Fifth	TSS25-11	SBD22-11	TSS	SBD	SI	SI	SIXSI	FifthSBD22-11TSS25-11-67	0.2426
R2	Second	TSS25-11	TC16-11	TSS	TC	SC	SI	SCXSI	SecondTC16-11TSS25-11-63	1.02121
R6	Sixth	TSS25-11	TC16-11	TSS	TC	SC	SI	SCXSI	SixthTC16-11TSS25-11-63	1.84229
R2	Second	TSS25-11	MAN12-11	TSS	MAN	SI	SI	SIXSI	SecondMAN12-11TSS25-11-66	-0.083067
R1	First	TSS25-11	LPT1-11	TSS	LPT	SC	SI	SCXSI	FirstLPT1-11TSS25-11-60	1.87277
R1	First	TSS25-11	PCR17-11	TSS	PCR	SI	SI	SIXSI	FirstPCR17-11TSS25-11-55	0.406931
R5	Fifth	TSS25-11	PTP10-11	TSS	PTP	SC	SI	SCXSI	FifthPTP10-11TSS25-11-115	-0.147076
R1	First	TSS25-11	IND10-11	TSS	IND	SI	SI	SIXSI	FirstIND10-11TSS25-11-51/52	-0.205096
R5	Fifth	TSS25-11	TC16-11	TSS	TC	SC	SI	SCXSI	FifthTC16-11TSS25-11-63	1.28146
R5	Fifth	TSS25-11	PIN18-11	TSS	PIN	SI	SI	SIXSI	FifthPIN18-11TSS25-11-62	0.253824
R1	First	TSS25-11	PIN18-11	TSS	PIN	SI	SI	SIXSI	FirstPIN18-11TSS25-11-62	0.503116
R7	Seventh	TSS28-11	PTP3-11	TSS	PTP	SC	SI	SCXSI	SeventhPTP3-11TSS28-11-110	1.63168
R1	First	TSS28-11	TSSA19-11	TSS	TSSA	SC	SI	SCXSI	FirstTSSA19-11TSS28-11-112	2.71058
NK	Nadja	TSS28-11	LPT27-11	TSS	LPT	SC	SI	SCXSI	NadjaLPT27-11TSS28-11-64	1.25902
R2	Second	TSS28-11	TC8-11	TSS	TC	SC	SI	SCXSI	SecondTC8-11TSS28-11-111	2.02279
R2	Second	TSS28-11	PIN13-11	TSS	PIN	SI	SI	SIXSI	SecondPIN13-11TSS28-11-60	-0.216157
R6	Sixth	TSS28-11	TSSA19-11	TSS	TSSA	SC	SI	SCXSI	SixthTSSA19-11TSS28-11-110	1.94814
R1	First	TSS28-11	PCR5-11	TSS	PCR	SI	SI	SIXSI	FirstPCR5-11TSS28-11-63	-0.0813804
R1	First	TSS28-11	LPT27-11	TSS	LPT	SC	SI	SCXSI	FirstLPT27-11TSS28-11-63	2.11889
R6	Sixth	TSS28-11	RON4-11	TSS	RON	SC	SI	SCXSI	SixthRON4-11TSS28-11-58	0.891444
R5	Fifth	TSS28-11	SBD18-11	TSS	SBD	SI	SI	SIXSI	FifthSBD18-11TSS28-11-60	-0.245191
R2	Second	TSS28-11	SBD18-11	TSS	SBD	SI	SI	SIXSI	SecondSBD18-11TSS28-11-60	0.0555511
R5	Fifth	TSS28-11	TSS11-11	TSS	TSS	SI	SI	WITHINSI	FifthTSS11-11TSS28-11-50	-0.346219
R2	Second	TSS28-11	TSSA19-11	TSS	TSSA	SC	SI	SCXSI	SecondTSSA19-11TSS28-11-112	2.4407
R5	Fifth	TSS28-11	PTP3-11	TSS	PTP	SC	SI	SCXSI	FifthPTP3-11TSS28-11-110	1.61193
NK	Nadja	TSS28-11	PTP3-11	TSS	PTP	SC	SI	SCXSI	NadjaPTP3-11TSS28-11-111	0.484798
R5	Fifth	TSS28-11	LPT27-11	TSS	LPT	SC	SI	SCXSI	FifthLPT27-11TSS28-11-63	1.10687
R5	Fifth	TSS28-11	PCR5-11	TSS	PCR	SI	SI	SIXSI	FifthPCR5-11TSS28-11-63	-0.253927
R1	First	TSS28-11	PTP3-11	TSS	PTP	SC	SI	SCXSI	FirstPTP3-11TSS28-11-110	1.76191
R7	Seventh	TSS28-11	LPT27-11	TSS	LPT	SC	SI	SCXSI	SeventhLPT27-11TSS28-11-63	1.19348
R1	First	TSS28-11	RON4-11	TSS	RON	SC	SI	SCXSI	FirstRON4-11TSS28-11-57	0.754617
R3	Third	TSS6-11	PIN3-11	TSS	PIN	SI	SI	SIXSI	ThirdPIN3-11TSS6-11-11	-0.127448
R4	Fourth	TSS6-11	RON3-11	TSS	RON	SC	SI	SCXSI	FourthRON3-11TSS6-11-41	0.11713
R3	Third	TSS6-11	SBD20-12	TSS	SBD	SI	SI	SIXSI	ThirdSBD20-12TSS6-11-24	-0.0951877
R4	Fourth	TSS6-11	PIN3-11	TSS	PIN	SI	SI	SIXSI	FourthPIN3-11TSS6-11-11	-0.0341111
R4	Fourth	TSS6-11	SBD20-12	TSS	SBD	SI	SI	SIXSI	FourthSBD20-12TSS6-11-24	-0.0719196
R4	Fourth	TSS6-11	TC21-11	TSS	TC	SC	SI	SCXSI	FourthTC21-11TSS6-11-49	1.56842
R3	Third	TSS6-11	TC21-11	TSS	TC	SC	SI	SCXSI	ThirdTC21-11TSS6-11-49	1.32536
R3	Third	TSS6-11	TSS17-11	TSS	TSS	SI	SI	WITHINSI	ThirdTSS17-11TSS6-11-33	0.658462
R3	Third	TSS6-11	RON3-11	TSS	RON	SC	SI	SCXSI	ThirdRON3-11TSS6-11-41	0.302343
R4	Fourth	TSSA10-11	PCR1-11	TSSA	PCR	SI	SC	SIXSC	FourthPCR1-11TSSA10-11-38	-0.127777
R4	Fourth	TSSA10-11	PIN8-12	TSSA	PIN	SI	SC	SIXSC	FourthPIN8-12TSSA10-11-42	0.48278
NK	Nadja	TSSA10-11	SBD11-12	TSSA	SBD	SI	SC	SIXSC	NadjaSBD11-12TSSA10-11-42	-0.0938875
R3	Third	TSSA10-11	TSSA16-11	TSSA	TSSA	SC	SC	WITHINSC	ThirdTSSA16-11TSSA10-11-30	0.586664
R3	Third	TSSA10-11	PCR1-11	TSSA	PCR	SI	SC	SIXSC	ThirdPCR1-11TSSA10-11-38	-0.15815
NK	Nadja	TSSA10-11	PCR1-11	TSSA	PCR	SI	SC	SIXSC	NadjaPCR1-11TSSA10-11-38	-0.015012
R3	Third	TSSA10-11	RON14-11	TSSA	RON	SC	SC	SCXSC	ThirdRON14-11TSSA10-11-11	1.20952
R4	Fourth	TSSA10-11	TC24-11	TSSA	TC	SC	SC	SCXSC	FourthTC24-11TSSA10-11-11	1.49455
R3	Third	TSSA10-11	SBD11-12	TSSA	SBD	SI	SC	SIXSC	ThirdSBD11-12TSSA10-11-42	-0.0932857
R4	Fourth	TSSA10-11	KTT2-11	TSSA	KTT	SC	SC	SCXSC	FourthKTT2-11TSSA10-11-20	1.60454
R4	Fourth	TSSA10-11	TSSA16-11	TSSA	TSSA	SC	SC	WITHINSC	FourthTSSA16-11TSSA10-11-30	0.554198
R3	Third	TSSA10-11	TC24-11	TSSA	TC	SC	SC	SCXSC	ThirdTC24-11TSSA10-11-11	1.3459
R3	Third	TSSA16-11	TC25-11	TSSA	TC	SC	SC	SCXSC	ThirdTC25-11TSSA16-11-7	1.54144
R3	Third	TSSA16-11	KTT1-11	TSSA	KTT	SC	SC	SCXSC	ThirdKTT1-11TSSA16-11-15	1.45155
R4	Fourth	TSSA16-11	PCR9-12	TSSA	PCR	SI	SC	SIXSC	FourthPCR9-12TSSA16-11-41	-0.0548043
R4	Fourth	TSSA16-11	RON7-12	TSSA	RON	SC	SC	SCXSC	FourthRON7-12TSSA16-11-11	1.65441
R4	Fourth	TSSA16-11	TSS17-11	TSSA	TSS	SI	SC	SIXSC	FourthTSS17-11TSSA16-11-58	0.27467
R4	Fourth	TSSA16-11	PIN20-11	TSSA	PIN	SI	SC	SIXSC	FourthPIN20-11TSSA16-11-54	0.506042
R3	Third	TSSA16-11	IND9-11	TSSA	IND	SI	SC	SIXSC	ThirdIND9-11TSSA16-11-50	0.367445
R4	Fourth	TSSA16-11	TC25-11	TSSA	TC	SC	SC	SCXSC	FourthTC25-11TSSA16-11-7	1.41015
NK	Nadja	TSSA16-11	TSS17-11	TSSA	TSS	SI	SC	SIXSC	NadjaTSS17-11TSSA16-11-57	1.12239
R3	Third	TSSA16-11	RON7-12	TSSA	RON	SC	SC	SCXSC	ThirdRON7-12TSSA16-11-11	0.656714
R4	Fourth	TSSA16-11	IND9-11	TSSA	IND	SI	SC	SIXSC	FourthIND9-11TSSA16-11-50	-0.129582
R3	Third	TSSA16-11	MAN1-11	TSSA	MAN	SI	SC	SIXSC	ThirdMAN1-11TSSA16-11-52	0.302186
R3	Third	TSSA16-11	TSS17-11	TSSA	TSS	SI	SC	SIXSC	ThirdTSS17-11TSSA16-11-57	0.468816
NK	Nadja	TSSA16-11	IND9-11	TSSA	IND	SI	SC	SIXSC	NadjaIND9-11TSSA16-11-50	-0.265554
R3	Third	TSSA16-11	PTP1-12	TSSA	PTP	SC	SC	SCXSC	ThirdPTP1-12TSSA16-11-7	-0.101795
R4	Fourth	TSSA16-11	PTP1-12	TSSA	PTP	SC	SC	SCXSC	FourthPTP1-12TSSA16-11-7	1.45149
R3	Third	TSSA16-11	PIN20-11	TSSA	PIN	SI	SC	SIXSC	ThirdPIN20-11TSSA16-11-54	-0.014129
NK	Nadja	TSSA16-11	PIN20-11	TSSA	PIN	SI	SC	SIXSC	NadjaPIN20-11TSSA16-11-54	0.104109
NK	Nadja	TSSA16-11	PCR9-12	TSSA	PCR	SI	SC	SIXSC	NadjaPCR9-12TSSA16-11-41	0.552313
R3	Third	TSSA16-11	LPT24-12	TSSA	LPT	SC	SC	SCXSC	ThirdLPT24-12TSSA16-11-13	1.77771
R1	First	TSSA19-11	RON4-11	TSSA	RON	SC	SC	SCXSC	FirstRON4-11TSSA19-11-14	1.75297
R2	Second	TSSA19-11	KTT7-11	TSSA	KTT	SC	SC	SCXSC	SecondKTT7-11TSSA19-11-43	1.89106
R1	First	TSSA19-11	LPT27-11	TSSA	LPT	SC	SC	SCXSC	FirstLPT27-11TSSA19-11-37	1.52133
R5	Fifth	TSSA19-11	TSSA30-11	TSSA	TSSA	SC	SC	WITHINSC	FifthTSSA30-11TSSA19-11-87	1.28011
R2	Second	TSSA19-11	TC8-11	TSSA	TC	SC	SC	SCXSC	SecondTC8-11TSSA19-11-14	1.66772
R5	Fifth	TSSA19-11	LPT27-11	TSSA	LPT	SC	SC	SCXSC	FifthLPT27-11TSSA19-11-37	0.715066
R5	Fifth	TSSA19-11	PTP3-11	TSSA	PTP	SC	SC	SCXSC	FifthPTP3-11TSSA19-11-75	1.21076
R2	Second	TSSA19-11	TSSA30-11	TSSA	TSSA	SC	SC	WITHINSC	SecondTSSA30-11TSSA19-11-87	1.5869
R1	First	TSSA19-11	TC8-11	TSSA	TC	SC	SC	SCXSC	FirstTC8-11TSSA19-11-13	1.75012
R2	Second	TSSA19-11	SBD18-11	TSSA	SBD	SI	SC	SIXSC	SecondSBD18-11TSSA19-11-26	0.278612
R7	Seventh	TSSA19-11	TSS28-11	TSSA	TSS	SI	SC	SIXSC	SeventhTSS28-11TSSA19-11-4	-0.244808
R5	Fifth	TSSA19-11	PIN13-11	TSSA	PIN	SI	SC	SIXSC	FifthPIN13-11TSSA19-11-26	1.96657
R5	Fifth	TSSA19-11	TC8-11	TSSA	TC	SC	SC	SCXSC	FifthTC8-11TSSA19-11-13	1.87992
R6	Sixth	TSSA19-11	MAN8-11	TSSA	MAN	SI	SC	SIXSC	SixthMAN8-11TSSA19-11-5	-0.054009
R1	First	TSSA19-11	MAN8-11	TSSA	MAN	SI	SC	SIXSC	FirstMAN8-11TSSA19-11-4	1.87881
R1	First	TSSA19-11	TSSA30-11	TSSA	TSSA	SC	SC	WITHINSC	FirstTSSA30-11TSSA19-11-87	1.22832
R6	Sixth	TSSA19-11	PCR5-11	TSSA	PCR	SI	SC	SIXSC	SixthPCR5-11TSSA19-11-5	-0.218726
R5	Fifth	TSSA19-11	KTT7-11	TSSA	KTT	SC	SC	SCXSC	FifthKTT7-11TSSA19-11-42	1.25721
R1	First	TSSA19-11	IND4-11	TSSA	IND	SI	SC	SIXSC	FirstIND4-11TSSA19-11-22	0.884254
R2	Second	TSSA19-11	TSS28-11	TSSA	TSS	SI	SC	SIXSC	SecondTSS28-11TSSA19-11-49	2.04842
R2	Second	TSSA19-11	RON4-11	TSSA	RON	SC	SC	SCXSC	SecondRON4-11TSSA19-11-15	2.07108
R1	First	TSSA19-11	SBD18-11	TSSA	SBD	SI	SC	SIXSC	FirstSBD18-11TSSA19-11-25	-0.172766
R6	Sixth	TSSA19-11	IND4-11	TSSA	IND	SI	SC	SIXSC	SixthIND4-11TSSA19-11-23	-0.269019
R7	Seventh	TSSA19-11	SBD18-11	TSSA	SBD	SI	SC	SIXSC	SeventhSBD18-11TSSA19-11-25	1.7399
R1	First	TSSA19-11	PTP3-11	TSSA	PTP	SC	SC	SCXSC	FirstPTP3-11TSSA19-11-75	1.45741
R2	Second	TSSA19-11	IND4-11	TSSA	IND	SI	SC	SIXSC	SecondIND4-11TSSA19-11-23	1.10298
R2	Second	TSSA19-11	PIN13-11	TSSA	PIN	SI	SC	SIXSC	SecondPIN13-11TSSA19-11-27	2.12368
R5	Fifth	TSSA19-11	IND4-11	TSSA	IND	SI	SC	SIXSC	FifthIND4-11TSSA19-11-22	1.8381
R7	Seventh	TSSA19-11	PCR5-11	TSSA	PCR	SI	SC	SIXSC	SeventhPCR5-11TSSA19-11-4	-0.265929
R2	Second	TSSA19-11	MAN8-11	TSSA	MAN	SI	SC	SIXSC	SecondMAN8-11TSSA19-11-5	0.84114
R5	Fifth	TSSA19-11	RON4-11	TSSA	RON	SC	SC	SCXSC	FifthRON4-11TSSA19-11-14	1.57655
R5	Fifth	TSSA19-11	SBD18-11	TSSA	SBD	SI	SC	SIXSC	FifthSBD18-11TSSA19-11-25	0.048112
R2	Second	TSSA19-11	PTP3-11	TSSA	PTP	SC	SC	SCXSC	SecondPTP3-11TSSA19-11-76	1.3655
R5	Fifth	TSSA19-11	PCR5-11	TSSA	PCR	SI	SC	SIXSC	FifthPCR5-11TSSA19-11-4	-0.272472
R6	Sixth	TSSA19-11	PIN13-11	TSSA	PIN	SI	SC	SIXSC	SixthPIN13-11TSSA19-11-27	2.02106
R5	Fifth	TSSA19-11	MAN8-11	TSSA	MAN	SI	SC	SIXSC	FifthMAN8-11TSSA19-11-4	-0.107518
R6	Sixth	TSSA19-11	SBD18-11	TSSA	SBD	SI	SC	SIXSC	SixthSBD18-11TSSA19-11-26	0.0551101
R2	Second	TSSA19-11	PCR5-11	TSSA	PCR	SI	SC	SIXSC	SecondPCR5-11TSSA19-11-5	0.379498
R6	Sixth	TSSA22-11	PIN18-11	TSSA	PIN	SI	SC	SIXSC	SixthPIN18-11TSSA22-11-2	1.46035
R1	First	TSSA22-11	TC16-11	TSSA	TC	SC	SC	SCXSC	FirstTC16-11TSSA22-11-96	1.48219
R1	First	TSSA22-11	PTP10-11	TSSA	PTP	SC	SC	SCXSC	FirstPTP10-11TSSA22-11-75	1.11555
R5	Fifth	TSSA22-11	RON21-11	TSSA	RON	SC	SC	SCXSC	FifthRON21-11TSSA22-11-40	0.853078
NK	Nadja	TSSA22-11	PIN18-11	TSSA	PIN	SI	SC	SIXSC	NadjaPIN18-11TSSA22-11-2	1.48961
R7	Seventh	TSSA22-11	SBD22-11	TSSA	SBD	SI	SC	SIXSC	SeventhSBD22-11TSSA22-11-1	1.73255
R1	First	TSSA22-11	PIN18-11	TSSA	PIN	SI	SC	SIXSC	FirstPIN18-11TSSA22-11-1	1.59175
R1	First	TSSA22-11	SBD22-11	TSSA	SBD	SI	SC	SIXSC	FirstSBD22-11TSSA22-11-1	1.95738
R1	First	TSSA22-11	LPT1-11	TSSA	LPT	SC	SC	SCXSC	FirstLPT1-11TSSA22-11-34	0.591253
R2	Second	TSSA22-11	MAN12-11	TSSA	MAN	SI	SC	SIXSC	SecondMAN12-11TSSA22-11-23	0.627484
R7	Seventh	TSSA22-11	PIN18-11	TSSA	PIN	SI	SC	SIXSC	SeventhPIN18-11TSSA22-11-1	2.03576
R1	First	TSSA22-11	TSSA19-11	TSSA	TSSA	SC	SC	WITHINSC	FirstTSSA19-11TSSA22-11-66	1.72137
R5	Fifth	TSSA22-11	PTP10-11	TSSA	PTP	SC	SC	SCXSC	FifthPTP10-11TSSA22-11-75	0.82274
R5	Fifth	TSSA22-11	TSSA19-11	TSSA	TSSA	SC	SC	WITHINSC	FifthTSSA19-11TSSA22-11-66	1.08106
R7	Seventh	TSSA22-11	PCR17-11	TSSA	PCR	SI	SC	SIXSC	SeventhPCR17-11TSSA22-11-22	1.08647
R1	First	TSSA22-11	RON21-11	TSSA	RON	SC	SC	SCXSC	FirstRON21-11TSSA22-11-40	1.86518
R6	Sixth	TSSA22-11	MAN12-11	TSSA	MAN	SI	SC	SIXSC	SixthMAN12-11TSSA22-11-23	1.20102
R5	Fifth	TSSA22-11	PIN18-11	TSSA	PIN	SI	SC	SIXSC	FifthPIN18-11TSSA22-11-1	1.72726
R7	Seventh	TSSA22-11	MAN12-11	TSSA	MAN	SI	SC	SIXSC	SeventhMAN12-11TSSA22-11-22	0.569563
R6	Sixth	TSSA22-11	SBD22-11	TSSA	SBD	SI	SC	SIXSC	SixthSBD22-11TSSA22-11-2	1.87657
R2	Second	TSSA22-11	PCR17-11	TSSA	PCR	SI	SC	SIXSC	SecondPCR17-11TSSA22-11-23	1.29772
R5	Fifth	TSSA22-11	PCR17-11	TSSA	PCR	SI	SC	SIXSC	FifthPCR17-11TSSA22-11-22	0.735258
R1	First	TSSA22-11	TSSA30-11	TSSA	TSSA	SC	SC	WITHINSC	FirstTSSA30-11TSSA22-11-90	1.24904
R2	Second	TSSA22-11	SBD22-11	TSSA	SBD	SI	SC	SIXSC	SecondSBD22-11TSSA22-11-2	1.45877
R5	Fifth	TSSA22-11	SBD22-11	TSSA	SBD	SI	SC	SIXSC	FifthSBD22-11TSSA22-11-1	0.679236
NK	Nadja	TSSA22-11	TSS25-11	TSSA	TSS	SI	SC	SIXSC	NadjaTSS25-11TSSA22-11-1	-0.238761
R5	Fifth	TSSA22-11	KTT11-11	TSSA	KTT	SC	SC	SCXSC	FifthKTT11-11TSSA22-11-37	1.31251
R6	Sixth	TSSA22-11	PCR17-11	TSSA	PCR	SI	SC	SIXSC	SixthPCR17-11TSSA22-11-23	1.14047
R1	First	TSSA22-11	PCR17-11	TSSA	PCR	SI	SC	SIXSC	FirstPCR17-11TSSA22-11-22	1.65239
R1	First	TSSA22-11	KTT11-11	TSSA	KTT	SC	SC	SCXSC	FirstKTT11-11TSSA22-11-37	1.46821
R5	Fifth	TSSA22-11	LPT1-11	TSSA	LPT	SC	SC	SCXSC	FifthLPT1-11TSSA22-11-34	1.33759
R2	Second	TSSA22-11	TSSA30-11	TSSA	TSSA	SC	SC	WITHINSC	SecondTSSA30-11TSSA22-11-90	1.44743
R2	Second	TSSA22-11	KTT11-11	TSSA	KTT	SC	SC	SCXSC	SecondKTT11-11TSSA22-11-38	1.90549
R2	Second	TSSA22-11	TSSA19-11	TSSA	TSSA	SC	SC	WITHINSC	SecondTSSA19-11TSSA22-11-73	2.48655
R5	Fifth	TSSA22-11	TSS25-11	TSSA	TSS	SI	SC	SIXSC	FifthTSS25-11TSSA22-11-1	0.893545
R2	Second	TSSA22-11	IND10-11	TSSA	IND	SI	SC	SIXSC	SecondIND10-11TSSA22-11-23	2.50373
R5	Fifth	TSSA30-11	TC19-11	TSSA	TC	SC	SC	SCXSC	FifthTC19-11TSSA30-11-13	1.44168
R1	First	TSSA30-11	MAN14-11	TSSA	MAN	SI	SC	SIXSC	FirstMAN14-11TSSA30-11-16	0.0827083
R5	Fifth	TSSA30-11	KTT17-11	TSSA	KTT	SC	SC	SCXSC	FifthKTT17-11TSSA30-11-17	1.46713
R7	Seventh	TSSA30-11	PIN23-11	TSSA	PIN	SI	SC	SIXSC	SeventhPIN23-11TSSA30-11-16	0.195415
R6	Sixth	TSSA30-11	PIN23-11	TSSA	PIN	SI	SC	SIXSC	SixthPIN23-11TSSA30-11-17	1.72906
R5	Fifth	TSSA30-11	MAN14-11	TSSA	MAN	SI	SC	SIXSC	FifthMAN14-11TSSA30-11-16	1.24468
R1	First	TSSA30-11	TSSA19-11	TSSA	TSSA	SC	SC	WITHINSC	FirstTSSA19-11TSSA30-11-67	1.75691
R1	First	TSSA30-11	RON17-11	TSSA	RON	SC	SC	SCXSC	FirstRON17-11TSSA30-11-19	2.43814
R1	First	TSSA30-11	TC19-11	TSSA	TC	SC	SC	SCXSC	FirstTC19-11TSSA30-11-13	1.37542
R2	Second	TSSA30-11	PTP7-11	TSSA	PTP	SC	SC	SCXSC	SecondPTP7-11TSSA30-11-52	1.66146
R5	Fifth	TSSA30-11	IND7-11	TSSA	IND	SI	SC	SIXSC	FifthIND7-11TSSA30-11-19	1.73174
R2	Second	TSSA30-11	PCR20-11	TSSA	PCR	SI	SC	SIXSC	SecondPCR20-11TSSA30-11-20	1.20086
R5	Fifth	TSSA30-11	PTP7-11	TSSA	PTP	SC	SC	SCXSC	FifthPTP7-11TSSA30-11-51	1.26883
R2	Second	TSSA30-11	PIN23-11	TSSA	PIN	SI	SC	SIXSC	SecondPIN23-11TSSA30-11-17	1.86513
R6	Sixth	TSSA30-11	IND7-11	TSSA	IND	SI	SC	SIXSC	SixthIND7-11TSSA30-11-20	1.48855
R5	Fifth	TSSA30-11	TSSA19-11	TSSA	TSSA	SC	SC	WITHINSC	FifthTSSA19-11TSSA30-11-67	1.32345
R2	Second	TSSA30-11	KTT17-11	TSSA	KTT	SC	SC	SCXSC	SecondKTT17-11TSSA30-11-17	1.14958
R1	First	TSSA30-11	PIN23-11	TSSA	PIN	SI	SC	SIXSC	FirstPIN23-11TSSA30-11-16	1.63326
R6	Sixth	TSSA30-11	MAN14-11	TSSA	MAN	SI	SC	SIXSC	SixthMAN14-11TSSA30-11-17	0.29083
R6	Sixth	TSSA30-11	TSS11-11	TSSA	TSS	SI	SC	SIXSC	SixthTSS11-11TSSA30-11-17	1.84781
R2	Second	TSSA30-11	TC19-11	TSSA	TC	SC	SC	SCXSC	SecondTC19-11TSSA30-11-14	1.51085
R5	Fifth	TSSA30-11	RON17-11	TSSA	RON	SC	SC	SCXSC	FifthRON17-11TSSA30-11-45	1.78075
NK	Nadja	TSSA30-11	IND7-11	TSSA	IND	SI	SC	SIXSC	NadjaIND7-11TSSA30-11-20	-0.110472
R2	Second	TSSA30-11	TSS11-11	TSSA	TSS	SI	SC	SIXSC	SecondTSS11-11TSSA30-11-17	2.29949
NK	Nadja	TSSA30-11	MAN14-11	TSSA	MAN	SI	SC	SIXSC	NadjaMAN14-11TSSA30-11-17	1.22819
R5	Fifth	TSSA30-11	TSS11-11	TSSA	TSS	SI	SC	SIXSC	FifthTSS11-11TSSA30-11-16	1.49645
R7	Seventh	TSSA30-11	SBD28-11	TSSA	SBD	SI	SC	SIXSC	SeventhSBD28-11TSSA30-11-13	1.9413
R7	Seventh	TSSA30-11	MAN14-11	TSSA	MAN	SI	SC	SIXSC	SeventhMAN14-11TSSA30-11-16	1.10413
R5	Fifth	TSSA30-11	PIN23-11	TSSA	PIN	SI	SC	SIXSC	FifthPIN23-11TSSA30-11-16	-0.23187
R1	First	TSSA30-11	TSS11-11	TSSA	TSS	SI	SC	SIXSC	FirstTSS11-11TSSA30-11-16	1.75973
R6	Sixth	TSSA30-11	SBD28-11	TSSA	SBD	SI	SC	SIXSC	SixthSBD28-11TSSA30-11-14	1.75361
R5	Fifth	TSSA30-11	LPT3-11	TSSA	LPT	SC	SC	SCXSC	FifthLPT3-11TSSA30-11-10	1.8546
R6	Sixth	TSSA30-11	PCR20-11	TSSA	PCR	SI	SC	SIXSC	SixthPCR20-11TSSA30-11-20	1.6354
R1	First	TSSA30-11	PCR20-11	TSSA	PCR	SI	SC	SIXSC	FirstPCR20-11TSSA30-11-19	1.66035
NK	Nadja	TSSA30-11	SBD28-11	TSSA	SBD	SI	SC	SIXSC	NadjaSBD28-11TSSA30-11-14	1.41771
R3	Third	TSSA9-11	RON3-11	TSSA	RON	SC	SC	SCXSC	ThirdRON3-11TSSA9-11-11	1.11637
R4	Fourth	TSSA9-11	TSSA16-11	TSSA	TSSA	SC	SC	WITHINSC	FourthTSSA16-11TSSA9-11-32	0.708571
NK	Nadja	TSSA9-11	SBD20-12	TSSA	SBD	SI	SC	SIXSC	NadjaSBD20-12TSSA9-11-46	-0.0234133
R4	Fourth	TSSA9-11	SBD20-12	TSSA	SBD	SI	SC	SIXSC	FourthSBD20-12TSSA9-11-46	-0.133121
R3	Third	TSSA9-11	TC21-11	TSSA	TC	SC	SC	SCXSC	ThirdTC21-11TSSA9-11-15	1.13752
R3	Third	TSSA9-11	TSSA16-11	TSSA	TSSA	SC	SC	WITHINSC	ThirdTSSA16-11TSSA9-11-32	0.422857
R3	Third	TSSA9-11	SBD20-12	TSSA	SBD	SI	SC	SIXSC	ThirdSBD20-12TSSA9-11-46	-0.182289
R4	Fourth	TSSA9-11	RON3-11	TSSA	RON	SC	SC	SCXSC	FourthRON3-11TSSA9-11-11	1.41582

## Sheet: Supplementary Table 5
Round_code	Round	GrandFather.plant.ID	GrandMother.plant.ID	GrandFather.Pop	GrandMother.Pop	GrandMother_matingsystem	GrandFather_matingsystem	F1.crosstype	unique_plant	Parent.replication	median	Maternal_self	Paternal_self
R1	First	KTT11-11	RON21-11	KTT	RON	SC	SC	SCXSC	FirstRON21-11KTT11-11-34	1	31.5	20.605	22.06
R5	Fifth	KTT11-11	PTP10-11	KTT	PTP	SC	SC	SCXSC	FifthPTP10-11KTT11-11-81	1	20.815	21.79	22.06
R5	Fifth	KTT11-11	RON21-11	KTT	RON	SC	SC	SCXSC	FifthRON21-11KTT11-11-34	1	28.275	20.605	22.06
R2	Second	KTT17-11	PTP7-11	KTT	PTP	SC	SC	SCXSC	SecondPTP7-11KTT17-11-137	3	33.76	29.35	22.635
R5	Fifth	KTT17-11	PTP7-11	KTT	PTP	SC	SC	SCXSC	FifthPTP7-11KTT17-11-54	3	30.3	29.35	22.635
R5	Fifth	KTT17-11	PTP7-11	KTT	PTP	SC	SC	SCXSC	FifthPTP7-11KTT17-11-137	3	22.405	29.35	22.635
R5	Fifth	KTT17-11	RON17-11	KTT	RON	SC	SC	SCXSC	FifthRON17-11KTT17-11-11	3	22.2	19.48	22.635
R6	Sixth	KTT17-11	KTT11-11	KTT	KTT	SC	SC	WITHINSC	SixthKTT11-11KTT17-11-97	1	26.115	22.06	22.635
R3	Third	KTT2-11	PTP8-11	KTT	PTP	SC	SC	SCXSC	ThirdPTP8-11KTT2-11-23	4	24.985	33.52	25.29
R3	Third	KTT2-11	TC24-11	KTT	TC	SC	SC	SCXSC	ThirdTC24-11KTT2-11-25	4	32.76	29.25	25.29
R4	Fourth	KTT2-11	TC24-11	KTT	TC	SC	SC	SCXSC	FourthTC24-11KTT2-11-25	4	36.39	29.25	25.29
R5	Fifth	KTT7-11	PTP3-11	KTT	PTP	SC	SC	SCXSC	FifthPTP3-11KTT7-11-27	2	34.06	26.98	22.34
R5	Fifth	KTT7-11	KTT11-11	KTT	KTT	SC	SC	WITHINSC	FifthKTT11-11KTT7-11-96	1	27.5	22.06	22.34
R1	First	KTT7-11	PTP3-11	KTT	PTP	SC	SC	SCXSC	FirstPTP3-11KTT7-11-27	2	31.635	26.98	22.34
R1	First	KTT7-11	RON4-11	KTT	RON	SC	SC	SCXSC	FirstRON4-11KTT7-11-28	2	34.45	32.835	22.34
R2	Second	KTT7-11	TC8-11	KTT	TC	SC	SC	SCXSC	SecondTC8-11KTT7-11-29	2	34.245	23.01	22.34
R5	Fifth	KTT7-11	RON4-11	KTT	RON	SC	SC	SCXSC	FifthRON4-11KTT7-11-28	2	28.61	32.835	22.34
R5	Fifth	KTT7-11	KTT17-11	KTT	KTT	SC	SC	WITHINSC	FifthKTT17-11KTT7-11-93	3	22.61	22.635	22.34
R5	Fifth	LPT1-11	PTP10-11	LPT	PTP	SC	SC	SCXSC	FifthPTP10-11LPT1-11-87	1	35.01	21.79	31.06
R5	Fifth	LPT1-11	RON21-11	LPT	RON	SC	SC	SCXSC	FifthRON21-11LPT1-11-37	1	34.91	20.605	31.06
R5	Fifth	LPT1-11	KTT11-11	LPT	KTT	SC	SC	SCXSC	FifthKTT11-11LPT1-11-40	1	30.4	22.06	31.06
R1	First	LPT1-11	LPT27-11	LPT	LPT	SC	SC	WITHINSC	FirstLPT27-11LPT1-11-69	2	39.72	36.1	31.06
R1	First	LPT1-11	TC16-11	LPT	TC	SC	SC	SCXSC	FirstTC16-11LPT1-11-37	1	28.73	21.12	31.06
R5	Fifth	LPT1-11	LPT27-11	LPT	LPT	SC	SC	WITHINSC	FifthLPT27-11LPT1-11-69	2	30.565	36.1	31.06
R1	First	LPT1-11	RON21-11	LPT	RON	SC	SC	SCXSC	FirstRON21-11LPT1-11-37	1	35.65	20.605	31.06
R4	Fourth	LPT10-11	KTT2-11	LPT	KTT	SC	SC	SCXSC	FourthKTT2-11LPT10-11-12	4	30.01	25.29	33.98
R3	Third	LPT10-11	KTT2-11	LPT	KTT	SC	SC	SCXSC	ThirdKTT2-11LPT10-11-12	4	30.115	25.29	33.98
R3	Third	LPT10-11	RON14-11	LPT	RON	SC	SC	SCXSC	ThirdRON14-11LPT10-11-19	4	34.975	26.54	33.98
R4	Fourth	LPT24-12	PTP1-12	LPT	PTP	SC	SC	SCXSC	FourthPTP1-12LPT24-12-29	5	33.735	30.22	37.09
R4	Fourth	LPT24-12	LPT10-11	LPT	LPT	SC	SC	WITHINSC	FourthLPT10-11LPT24-12-34	4	37.385	33.98	37.09
R3	Third	LPT24-12	PTP1-12	LPT	PTP	SC	SC	SCXSC	ThirdPTP1-12LPT24-12-29	5	34.955	30.22	37.09
R4	Fourth	LPT24-12	TC25-11	LPT	TC	SC	SC	SCXSC	FourthTC25-11LPT24-12-23	5	42.605	30.85	37.09
R3	Third	LPT24-12	TC25-11	LPT	TC	SC	SC	SCXSC	ThirdTC25-11LPT24-12-23	5	38.21	30.85	37.09
R4	Fourth	LPT24-12	RON7-12	LPT	RON	SC	SC	SCXSC	FourthRON7-12LPT24-12-25	5	34.91	26.785	37.09
R3	Third	LPT24-12	LPT10-11	LPT	LPT	SC	SC	WITHINSC	ThirdLPT10-11LPT24-12-34	4	36.895	33.98	37.09
R3	Third	LPT24-12	KTT1-11	LPT	KTT	SC	SC	SCXSC	ThirdKTT1-11LPT24-12-19	5	37.915	32.59	37.09
R4	Fourth	LPT24-12	KTT1-11	LPT	KTT	SC	SC	SCXSC	FourthKTT1-11LPT24-12-19	5	31.98	32.59	37.09
R5	Fifth	LPT27-11	KTT7-11	LPT	KTT	SC	SC	SCXSC	FifthKTT7-11LPT27-11-30	2	34.655	22.34	36.1
R5	Fifth	LPT27-11	LPT1-11	LPT	LPT	SC	SC	WITHINSC	FifthLPT1-11LPT27-11-70	1	36.685	31.06	36.1
R5	Fifth	LPT27-11	PTP3-11	LPT	PTP	SC	SC	SCXSC	FifthPTP3-11LPT27-11-81	2	31.515	26.98	36.1
R1	First	LPT27-11	RON4-11	LPT	RON	SC	SC	SCXSC	FirstRON4-11LPT27-11-22	2	41.245	32.835	36.1
R5	Fifth	LPT27-11	RON4-11	LPT	RON	SC	SC	SCXSC	FifthRON4-11LPT27-11-22	2	41.34	32.835	36.1
R5	Fifth	LPT3-11	PTP7-11	LPT	PTP	SC	SC	SCXSC	FifthPTP7-11LPT3-11-30	3	39.84	29.35	25.75
R6	Sixth	LPT3-11	LPT1-11	LPT	LPT	SC	SC	WITHINSC	SixthLPT1-11LPT3-11-45	1	22.395	31.06	25.75
R5	Fifth	LPT3-11	LPT1-11	LPT	LPT	SC	SC	WITHINSC	FifthLPT1-11LPT3-11-45	1	26.565	31.06	25.75
R5	Fifth	LPT3-11	RON17-11	LPT	RON	SC	SC	SCXSC	FifthRON17-11LPT3-11-13	3	26.25	19.48	25.75
R5	Fifth	LPT3-11	KTT17-11	LPT	KTT	SC	SC	SCXSC	FifthKTT17-11LPT3-11-24	3	24.79	22.635	25.75
R1	First	LPT3-11	LPT27-11	LPT	LPT	SC	SC	WITHINSC	FirstLPT27-11LPT3-11-43	2	39.455	36.1	25.75
R1	First	LPT3-11	PTP7-11	LPT	PTP	SC	SC	SCXSC	FirstPTP7-11LPT3-11-30	3	27.375	29.35	25.75
R4	Fourth	LPT9-11	RON3-11	LPT	RON	SC	SC	SCXSC	FourthRON3-11LPT9-11-15	6	32.555	26.53	37.535
R4	Fourth	LPT9-11	LPT10-11	LPT	LPT	SC	SC	WITHINSC	FourthLPT10-11LPT9-11-28	4	33.97	33.98	37.535
R4	Fourth	LPT9-11	TC21-11	LPT	TC	SC	SC	SCXSC	FourthTC21-11LPT9-11-11	6	38.56	37.35	37.535
R3	Third	LPT9-11	TC21-11	LPT	TC	SC	SC	SCXSC	ThirdTC21-11LPT9-11-11	6	36.835	37.35	37.535
R3	Third	LPT9-11	RON3-11	LPT	RON	SC	SC	SCXSC	ThirdRON3-11LPT9-11-15	6	33.7	26.53	37.535
R4	Fourth	PTP1-12	TC25-11	PTP	TC	SC	SC	SCXSC	FourthTC25-11PTP1-12-11	5	39.815	30.85	30.22
R3	Third	PTP1-12	TC25-11	PTP	TC	SC	SC	SCXSC	ThirdTC25-11PTP1-12-11	5	37.025	30.85	30.22
R4	Fourth	PTP1-12	PTP8-11	PTP	PTP	SC	SC	WITHINSC	FourthPTP8-11PTP1-12-62	4	23.73	33.52	30.22
R4	Fourth	PTP1-12	KTT1-11	PTP	KTT	SC	SC	SCXSC	FourthKTT1-11PTP1-12-7	5	24.125	32.59	30.22
R4	Fourth	PTP1-12	RON7-12	PTP	RON	SC	SC	SCXSC	FourthRON7-12PTP1-12-17	5	30.055	26.785	30.22
R3	Third	PTP1-12	PTP8-11	PTP	PTP	SC	SC	WITHINSC	ThirdPTP8-11PTP1-12-62	4	30.195	33.52	30.22
R3	Third	PTP1-12	KTT1-11	PTP	KTT	SC	SC	SCXSC	ThirdKTT1-11PTP1-12-7	5	30.265	32.59	30.22
R3	Third	PTP1-12	RON7-12	PTP	RON	SC	SC	SCXSC	ThirdRON7-12PTP1-12-17	5	27.975	26.785	30.22
R5	Fifth	PTP10-11	RON21-11	PTP	RON	SC	SC	SCXSC	FifthRON21-11PTP10-11-31	1	25.415	20.605	21.79
R5	Fifth	PTP10-11	PTP7-11	PTP	PTP	SC	SC	WITHINSC	FifthPTP7-11PTP10-11-144	3	21.395	29.35	21.79
R5	Fifth	PTP10-11	LPT1-11	PTP	LPT	SC	SC	SCXSC	FifthLPT1-11PTP10-11-31	1	29.34	31.06	21.79
R1	First	PTP10-11	KTT11-11	PTP	KTT	SC	SC	SCXSC	FirstKTT11-11PTP10-11-31	1	26.855	22.06	21.79
R5	Fifth	PTP10-11	TC16-11	PTP	TC	SC	SC	SCXSC	FifthTC16-11PTP10-11-20	1	21.44	21.12	21.79
R6	Sixth	PTP10-11	PTP7-11	PTP	PTP	SC	SC	WITHINSC	SixthPTP7-11PTP10-11-144	3	20.39	29.35	21.79
R5	Fifth	PTP10-11	PTP3-11	PTP	PTP	SC	SC	WITHINSC	FifthPTP3-11PTP10-11-88	2	24.69	26.98	21.79
R5	Fifth	PTP10-11	KTT11-11	PTP	KTT	SC	SC	SCXSC	FifthKTT11-11PTP10-11-31	1	24.28	22.06	21.79
R6	Sixth	PTP10-11	PTP3-11	PTP	PTP	SC	SC	WITHINSC	SixthPTP3-11PTP10-11-88	2	30.43	26.98	21.79
R1	First	PTP10-11	RON21-11	PTP	RON	SC	SC	SCXSC	FirstRON21-11PTP10-11-31	1	26.83	20.605	21.79
R2	Second	PTP3-11	PTP10-11	PTP	PTP	SC	SC	WITHINSC	SecondPTP10-11PTP3-11-134	1	24.42	21.79	26.98
R6	Sixth	PTP3-11	PTP10-11	PTP	PTP	SC	SC	WITHINSC	SixthPTP10-11PTP3-11-134	1	16.6	21.79	26.98
R1	First	PTP3-11	LPT27-11	PTP	LPT	SC	SC	SCXSC	FirstLPT27-11PTP3-11-40	2	30.26	36.1	26.98
R1	First	PTP3-11	RON4-11	PTP	RON	SC	SC	SCXSC	FirstRON4-11PTP3-11-16	2	26.69	32.835	26.98
R5	Fifth	PTP3-11	KTT7-11	PTP	KTT	SC	SC	SCXSC	FifthKTT7-11PTP3-11-36	2	32.265	22.34	26.98
R5	Fifth	PTP3-11	RON4-11	PTP	RON	SC	SC	SCXSC	FifthRON4-11PTP3-11-16	2	28.99	32.835	26.98
R5	Fifth	PTP3-11	PTP10-11	PTP	PTP	SC	SC	WITHINSC	FifthPTP10-11PTP3-11-134	1	21.33	21.79	26.98
R4	Fourth	PTP6-12	TC21-11	PTP	TC	SC	SC	SCXSC	FourthTC21-11PTP6-12-19	6	30.66	37.35	30.8
R6	Sixth	PTP7-11	PTP10-11	PTP	PTP	SC	SC	WITHINSC	SixthPTP10-11PTP7-11-136	1	26.9	21.79	29.35
R2	Second	PTP7-11	RON17-11	PTP	RON	SC	SC	SCXSC	SecondRON17-11PTP7-11-23	3	23.59	19.48	29.35
R5	Fifth	PTP7-11	PTP3-11	PTP	PTP	SC	SC	WITHINSC	FifthPTP3-11PTP7-11-84	2	28.885	26.98	29.35
R5	Fifth	PTP7-11	TC19-11	PTP	TC	SC	SC	SCXSC	FifthTC19-11PTP7-11-16	3	28.95	28.18	29.35
R1	First	PTP7-11	PTP3-11	PTP	PTP	SC	SC	WITHINSC	FirstPTP3-11PTP7-11-84	2	31.475	26.98	29.35
R1	First	PTP7-11	TC19-11	PTP	TC	SC	SC	SCXSC	FirstTC19-11PTP7-11-16	3	31.68	28.18	29.35
R5	Fifth	PTP7-11	PTP10-11	PTP	PTP	SC	SC	WITHINSC	FifthPTP10-11PTP7-11-136	1	24.59	21.79	29.35
R6	Sixth	PTP7-11	PTP3-11	PTP	PTP	SC	SC	WITHINSC	SixthPTP3-11PTP7-11-87	2	32.585	26.98	29.35
R5	Fifth	PTP7-11	KTT17-11	PTP	KTT	SC	SC	SCXSC	FifthKTT17-11PTP7-11-7	3	31.825	22.635	29.35
R5	Fifth	PTP7-11	RON17-11	PTP	RON	SC	SC	SCXSC	FifthRON17-11PTP7-11-22	3	27.6	19.48	29.35
R3	Third	PTP8-11	RON14-11	PTP	RON	SC	SC	SCXSC	ThirdRON14-11PTP8-11-15	4	28.17	26.54	33.52
R3	Third	PTP8-11	PTP1-12	PTP	PTP	SC	SC	WITHINSC	ThirdPTP1-12PTP8-11-34	5	24.45	30.22	33.52
R4	Fourth	PTP8-11	LPT10-11	PTP	LPT	SC	SC	SCXSC	FourthLPT10-11PTP8-11-13	4	38.025	33.98	33.52
R4	Fourth	PTP8-11	PTP1-12	PTP	PTP	SC	SC	WITHINSC	FourthPTP1-12PTP8-11-34	5	28.49	30.22	33.52
R3	Third	PTP8-11	LPT10-11	PTP	LPT	SC	SC	SCXSC	ThirdLPT10-11PTP8-11-13	4	37.795	33.98	33.52
R4	Fourth	PTP8-11	TC24-11	PTP	TC	SC	SC	SCXSC	FourthTC24-11PTP8-11-15	4	35.38	29.25	33.52
R3	Third	PTP8-11	KTT2-11	PTP	KTT	SC	SC	SCXSC	ThirdKTT2-11PTP8-11-8	4	31.42	25.29	33.52
R4	Fourth	PTP8-11	RON14-11	PTP	RON	SC	SC	SCXSC	FourthRON14-11PTP8-11-15	4	28.115	26.54	33.52
R4	Fourth	RON14-11	KTT2-11	RON	KTT	SC	SC	SCXSC	FourthKTT2-11RON14-11-16	4	28.03	25.29	26.54
R3	Third	RON14-11	RON7-12	RON	RON	SC	SC	WITHINSC	ThirdRON7-12RON14-11-28	5	29.9	26.785	26.54
R4	Fourth	RON14-11	TC24-11	RON	TC	SC	SC	SCXSC	FourthTC24-11RON14-11-7	4	32.625	29.25	26.54
R4	Fourth	RON14-11	RON3-11	RON	RON	SC	SC	WITHINSC	FourthRON3-11RON14-11-28	6	29.545	26.53	26.54
R4	Fourth	RON14-11	PTP8-11	RON	PTP	SC	SC	SCXSC	FourthPTP8-11RON14-11-15	4	29.945	33.52	26.54
R4	Fourth	RON14-11	RON7-12	RON	RON	SC	SC	WITHINSC	FourthRON7-12RON14-11-28	5	25.3	26.785	26.54
R3	Third	RON14-11	TC24-11	RON	TC	SC	SC	SCXSC	ThirdTC24-11RON14-11-7	4	34.865	29.25	26.54
R3	Third	RON14-11	PTP8-11	RON	PTP	SC	SC	SCXSC	ThirdPTP8-11RON14-11-15	4	29.295	33.52	26.54
R3	Third	RON14-11	RON3-11	RON	RON	SC	SC	WITHINSC	ThirdRON3-11RON14-11-28	6	27.46	26.53	26.54
R3	Third	RON14-11	KTT2-11	RON	KTT	SC	SC	SCXSC	ThirdKTT2-11RON14-11-16	4	24.12	25.29	26.54
R5	Fifth	RON17-11	RON4-11	RON	RON	SC	SC	WITHINSC	FifthRON4-11RON17-11-46	2	25.63	32.835	19.48
R5	Fifth	RON17-11	KTT17-11	RON	KTT	SC	SC	SCXSC	FifthKTT17-11RON17-11-10	3	22.39	22.635	19.48
R5	Fifth	RON17-11	TC19-11	RON	TC	SC	SC	SCXSC	FifthTC19-11RON17-11-25	3	26.18	28.18	19.48
R1	First	RON17-11	RON4-11	RON	RON	SC	SC	WITHINSC	FirstRON4-11RON17-11-46	2	28.525	32.835	19.48
R1	First	RON17-11	TC19-11	RON	TC	SC	SC	SCXSC	FirstTC19-11RON17-11-25	3	32.56	28.18	19.48
R5	Fifth	RON17-11	PTP7-11	RON	PTP	SC	SC	SCXSC	FifthPTP7-11RON17-11-27	3	27.995	29.35	19.48
R1	First	RON21-11	KTT11-11	RON	KTT	SC	SC	SCXSC	FirstKTT11-11RON21-11-34	1	32.685	22.06	20.605
R1	First	RON21-11	LPT1-11	RON	LPT	SC	SC	SCXSC	FirstLPT1-11RON21-11-43	1	37.955	31.06	20.605
R5	Fifth	RON21-11	KTT11-11	RON	KTT	SC	SC	SCXSC	FifthKTT11-11RON21-11-34	1	28.825	22.06	20.605
R6	Sixth	RON21-11	RON17-11	RON	RON	SC	SC	WITHINSC	SixthRON17-11RON21-11-44	3	27.475	19.48	20.605
R1	First	RON21-11	RON4-11	RON	RON	SC	SC	WITHINSC	FirstRON4-11RON21-11-98	2	31.745	32.835	20.605
R2	Second	RON21-11	RON4-11	RON	RON	SC	SC	WITHINSC	SecondRON4-11RON21-11-98	2	33.15	32.835	20.605
R5	Fifth	RON21-11	PTP10-11	RON	PTP	SC	SC	SCXSC	FifthPTP10-11RON21-11-84	1	19.42	21.79	20.605
R5	Fifth	RON21-11	TC16-11	RON	TC	SC	SC	SCXSC	FifthTC16-11RON21-11-10	1	23.555	21.12	20.605
R5	Fifth	RON21-11	RON17-11	RON	RON	SC	SC	WITHINSC	FifthRON17-11RON21-11-44	3	20.945	19.48	20.605
R2	Second	RON21-11	PTP10-11	RON	PTP	SC	SC	SCXSC	SecondPTP10-11RON21-11-84	1	29.095	21.79	20.605
R1	First	RON21-11	TC16-11	RON	TC	SC	SC	SCXSC	FirstTC16-11RON21-11-10	1	26.81	21.12	20.605
R4	Fourth	RON3-11	TC21-11	RON	TC	SC	SC	SCXSC	FourthTC21-11RON3-11-7	6	30.84	37.35	26.53
R3	Third	RON3-11	RON14-11	RON	RON	SC	SC	WITHINSC	ThirdRON14-11RON3-11-30	4	27.18	26.54	26.53
R4	Fourth	RON3-11	RON14-11	RON	RON	SC	SC	WITHINSC	FourthRON14-11RON3-11-30	4	23.23	26.54	26.53
R3	Third	RON3-11	TC21-11	RON	TC	SC	SC	SCXSC	ThirdTC21-11RON3-11-7	6	24.815	37.35	26.53
R1	First	RON4-11	PTP3-11	RON	PTP	SC	SC	SCXSC	FirstPTP3-11RON4-11-78	2	29.18	26.98	32.835
R5	Fifth	RON4-11	KTT7-11	RON	KTT	SC	SC	SCXSC	FifthKTT7-11RON4-11-33	2	30.945	22.34	32.835
R1	First	RON4-11	TC8-11	RON	TC	SC	SC	SCXSC	FirstTC8-11RON4-11-81	2	31.27	23.01	32.835
R6	Sixth	RON4-11	RON21-11	RON	RON	SC	SC	WITHINSC	SixthRON21-11RON4-11-90	1	27.46	20.605	32.835
R5	Fifth	RON4-11	RON17-11	RON	RON	SC	SC	WITHINSC	FifthRON17-11RON4-11-43	3	27.725	19.48	32.835
R5	Fifth	RON4-11	RON21-11	RON	RON	SC	SC	WITHINSC	FifthRON21-11RON4-11-90	1	28.455	20.605	32.835
R1	First	RON4-11	RON21-11	RON	RON	SC	SC	WITHINSC	FirstRON21-11RON4-11-90	1	30.275	20.605	32.835
R6	Sixth	RON4-11	RON17-11	RON	RON	SC	SC	WITHINSC	SixthRON17-11RON4-11-43	3	28.585	19.48	32.835
R1	First	RON4-11	LPT27-11	RON	LPT	SC	SC	SCXSC	FirstLPT27-11RON4-11-34	2	40.12	36.1	32.835
R2	Second	RON4-11	RON21-11	RON	RON	SC	SC	WITHINSC	SecondRON21-11RON4-11-90	1	27.05	20.605	32.835
R2	Second	RON4-11	TC8-11	RON	TC	SC	SC	SCXSC	SecondTC8-11RON4-11-82	2	34.15	23.01	32.835
R5	Fifth	RON4-11	PTP3-11	RON	PTP	SC	SC	SCXSC	FifthPTP3-11RON4-11-78	2	29.785	26.98	32.835
R3	Third	RON7-12	PTP1-12	RON	PTP	SC	SC	SCXSC	ThirdPTP1-12RON7-12-22	5	27.025	30.22	26.785
R3	Third	RON7-12	RON3-11	RON	RON	SC	SC	WITHINSC	ThirdRON3-11RON7-12-32	6	24.895	26.53	26.785
R3	Third	RON7-12	RON14-11	RON	RON	SC	SC	WITHINSC	ThirdRON14-11RON7-12-32	4	29.775	26.54	26.785
R4	Fourth	RON7-12	RON14-11	RON	RON	SC	SC	WITHINSC	FourthRON14-11RON7-12-32	4	25.225	26.54	26.785
R2	Second	TC16-11	TC19-11	TC	TC	SC	SC	WITHINSC	SecondTC19-11TC16-11-119	3	31.15	28.18	21.12
R5	Fifth	TC16-11	LPT1-11	TC	LPT	SC	SC	SCXSC	FifthLPT1-11TC16-11-40	1	30.14	31.06	21.12
R5	Fifth	TC16-11	TC19-11	TC	TC	SC	SC	WITHINSC	FifthTC19-11TC16-11-119	3	32.85	28.18	21.12
R1	First	TC16-11	RON21-11	TC	RON	SC	SC	SCXSC	FirstRON21-11TC16-11-10	1	24.73	20.605	21.12
R1	First	TC16-11	TC19-11	TC	TC	SC	SC	WITHINSC	FirstTC19-11TC16-11-72	3	30.625	28.18	21.12
R5	Fifth	TC16-11	PTP10-11	TC	PTP	SC	SC	SCXSC	FifthPTP10-11TC16-11-78	1	24.065	21.79	21.12
R5	Fifth	TC16-11	KTT11-11	TC	KTT	SC	SC	SCXSC	FifthKTT11-11TC16-11-10	1	21.085	22.06	21.12
R5	Fifth	TC16-11	RON21-11	TC	RON	SC	SC	SCXSC	FifthRON21-11TC16-11-10	1	28.08	20.605	21.12
R1	First	TC19-11	RON17-11	TC	RON	SC	SC	SCXSC	FirstRON17-11TC19-11-16	3	34.515	19.48	28.18
R6	Sixth	TC19-11	TC16-11	TC	TC	SC	SC	WITHINSC	SixthTC16-11TC19-11-93	1	31.05	21.12	28.18
R5	Fifth	TC19-11	PTP7-11	TC	PTP	SC	SC	SCXSC	FifthPTP7-11TC19-11-14	3	29.61	29.35	28.18
R1	First	TC19-11	TC16-11	TC	TC	SC	SC	WITHINSC	FirstTC16-11TC19-11-93	1	33.4	21.12	28.18
R2	Second	TC19-11	TC8-11	TC	TC	SC	SC	WITHINSC	SecondTC8-11TC19-11-143	2	31.77	23.01	28.18
R5	Fifth	TC19-11	LPT3-11	TC	LPT	SC	SC	SCXSC	FifthLPT3-11TC19-11-17	3	26.315	25.75	28.18
R1	First	TC19-11	TC8-11	TC	TC	SC	SC	WITHINSC	FirstTC8-11TC19-11-143	2	33.595	23.01	28.18
R1	First	TC19-11	PTP7-11	TC	PTP	SC	SC	SCXSC	FirstPTP7-11TC19-11-14	3	30.7	29.35	28.18
R2	Second	TC19-11	TC16-11	TC	TC	SC	SC	WITHINSC	SecondTC16-11TC19-11-93	1	36.27	21.12	28.18
R1	First	TC19-11	LPT3-11	TC	LPT	SC	SC	SCXSC	FirstLPT3-11TC19-11-17	3	44.745	25.75	28.18
R2	Second	TC19-11	PTP7-11	TC	PTP	SC	SC	SCXSC	SecondPTP7-11TC19-11-15	3	31.705	29.35	28.18
R5	Fifth	TC19-11	RON17-11	TC	RON	SC	SC	SCXSC	FifthRON17-11TC19-11-16	3	31.85	19.48	28.18
R5	Fifth	TC19-11	LPT3-11	TC	LPT	SC	SC	SCXSC	FifthLPT3-11TC19-11-19	3	34.925	25.75	28.18
R5	Fifth	TC19-11	TC16-11	TC	TC	SC	SC	WITHINSC	FifthTC16-11TC19-11-93	1	30.89	21.12	28.18
R3	Third	TC21-11	TC25-11	TC	TC	SC	SC	WITHINSC	ThirdTC25-11TC21-11-32	5	36.925	30.85	37.35
R4	Fourth	TC21-11	TC24-11	TC	TC	SC	SC	WITHINSC	FourthTC24-11TC21-11-32	4	32.18	29.25	37.35
R3	Third	TC21-11	RON3-11	TC	RON	SC	SC	SCXSC	ThirdRON3-11TC21-11-67	6	28.505	26.53	37.35
R4	Fourth	TC21-11	RON3-11	TC	RON	SC	SC	SCXSC	FourthRON3-11TC21-11-67	6	29.525	26.53	37.35
R4	Fourth	TC21-11	TC25-11	TC	TC	SC	SC	WITHINSC	FourthTC25-11TC21-11-32	5	37.645	30.85	37.35
R3	Third	TC24-11	KTT2-11	TC	KTT	SC	SC	SCXSC	ThirdKTT2-11TC24-11-10	4	33.87	25.29	29.25
R3	Third	TC24-11	LPT10-11	TC	LPT	SC	SC	SCXSC	ThirdLPT10-11TC24-11-70	4	39.555	33.98	29.25
R4	Fourth	TC24-11	TC25-11	TC	TC	SC	SC	WITHINSC	FourthTC25-11TC24-11-28	5	37.795	30.85	29.25
R4	Fourth	TC24-11	RON14-11	TC	RON	SC	SC	SCXSC	FourthRON14-11TC24-11-9	4	31.335	26.54	29.25
R3	Third	TC24-11	TC25-11	TC	TC	SC	SC	WITHINSC	ThirdTC25-11TC24-11-28	5	33.025	30.85	29.25
R4	Fourth	TC24-11	KTT2-11	TC	KTT	SC	SC	SCXSC	FourthKTT2-11TC24-11-10	4	31.85	25.29	29.25
R3	Third	TC24-11	PTP8-11	TC	PTP	SC	SC	SCXSC	ThirdPTP8-11TC24-11-7	4	34.09	33.52	29.25
R4	Fourth	TC24-11	LPT10-11	TC	LPT	SC	SC	SCXSC	FourthLPT10-11TC24-11-70	4	38.25	33.98	29.25
R3	Third	TC24-11	RON14-11	TC	RON	SC	SC	SCXSC	ThirdRON14-11TC24-11-9	4	31.105	26.54	29.25
R4	Fourth	TC25-11	TC24-11	TC	TC	SC	SC	WITHINSC	FourthTC24-11TC25-11-28	4	29.955	29.25	30.85
R3	Third	TC25-11	PTP1-12	TC	PTP	SC	SC	SCXSC	ThirdPTP1-12TC25-11-75	5	37.525	30.22	30.85
R4	Fourth	TC25-11	LPT24-12	TC	LPT	SC	SC	SCXSC	FourthLPT24-12TC25-11-7	5	37.3	37.09	30.85
R3	Third	TC25-11	KTT1-11	TC	KTT	SC	SC	SCXSC	ThirdKTT1-11TC25-11-11	5	24.455	32.59	30.85
R3	Third	TC25-11	LPT24-12	TC	LPT	SC	SC	SCXSC	ThirdLPT24-12TC25-11-7	5	43.095	37.09	30.85
R3	Third	TC25-11	TC24-11	TC	TC	SC	SC	WITHINSC	ThirdTC24-11TC25-11-28	4	33.81	29.25	30.85
R3	Third	TC25-11	RON7-12	TC	RON	SC	SC	SCXSC	ThirdRON7-12TC25-11-7	5	34.65	26.785	30.85
R4	Fourth	TC25-11	PTP1-12	TC	PTP	SC	SC	SCXSC	FourthPTP1-12TC25-11-75	5	32.595	30.22	30.85
R4	Fourth	TC25-11	RON7-12	TC	RON	SC	SC	SCXSC	FourthRON7-12TC25-11-7	5	30.625	26.785	30.85
R4	Fourth	TC25-11	KTT1-11	TC	KTT	SC	SC	SCXSC	FourthKTT1-11TC25-11-11	5	25.735	32.59	30.85
R3	Third	TC25-11	TC21-11	TC	TC	SC	SC	WITHINSC	ThirdTC21-11TC25-11-35	6	36.255	37.35	30.85
R1	First	TC8-11	RON4-11	TC	RON	SC	SC	SCXSC	FirstRON4-11TC8-11-29	2	31.36	32.835	23.01
R1	First	TC8-11	TC16-11	TC	TC	SC	SC	WITHINSC	FirstTC16-11TC8-11-90	1	31.375	21.12	23.01
R2	Second	TC8-11	RON4-11	TC	RON	SC	SC	SCXSC	SecondRON4-11TC8-11-29	2	31.94	32.835	23.01
R1	First	TC8-11	TC19-11	TC	TC	SC	SC	WITHINSC	FirstTC19-11TC8-11-81	3	36.235	28.18	23.01
R1	First	TC8-11	LPT27-11	TC	LPT	SC	SC	SCXSC	FirstLPT27-11TC8-11-28	2	42.82	36.1	23.01
R2	Second	TC8-11	TC19-11	TC	TC	SC	SC	WITHINSC	SecondTC19-11TC8-11-82	3	41.85	28.18	23.01
R5	Fifth	TC8-11	PTP3-11	TC	PTP	SC	SC	SCXSC	FifthPTP3-11TC8-11-17	2	26.875	26.98	23.01
R5	Fifth	TC8-11	KTT7-11	TC	KTT	SC	SC	SCXSC	FifthKTT7-11TC8-11-39	2	29.595	22.34	23.01
R1	First	TC8-11	PTP3-11	TC	PTP	SC	SC	SCXSC	FirstPTP3-11TC8-11-17	2	28.2	26.98	23.01
R6	Sixth	TC8-11	TC19-11	TC	TC	SC	SC	WITHINSC	SixthTC19-11TC8-11-73	3	43.32	28.18	23.01
R5	Fifth	TC8-11	RON4-11	TC	RON	SC	SC	SCXSC	FifthRON4-11TC8-11-29	2	32.51	32.835	23.01

## Sheet: Supplementary Fig. 1
Round_code	Round	GrandFather.plant.ID	GrandMother.plant.ID	GrandFather.Pop	GrandMother.Pop	GrandMother_matingsystem	GrandFather_matingsystem	F1.crosstype	unique_plant	Parent.replication	Index_SC
R5	Fifth	IND10-11	RON21-11	IND	RON	SC	SI	SCXSI	FifthRON21-11IND10-11-87	1	-0.112649
R6	Sixth	IND10-11	TC16-11	IND	TC	SC	SI	SCXSI	SixthTC16-11IND10-11-66	1	-0.157123
R5	Fifth	IND10-11	MAN12-11	IND	MAN	SI	SI	SIXSI	FifthMAN12-11IND10-11-60	1	-0.129358
R5	Fifth	IND10-11	TC16-11	IND	TC	SC	SI	SCXSI	FifthTC16-11IND10-11-66	1	1.13653
R5	Fifth	IND10-11	KTT11-11	IND	KTT	SC	SI	SCXSI	FifthKTT11-11IND10-11-51	1	1.21434
R7	Seventh	IND10-11	KTT11-11	IND	KTT	SC	SI	SCXSI	SeventhKTT11-11IND10-11-51	1	1.58331
R2	Second	IND10-11	SBD22-11	IND	SBD	SI	SI	SIXSI	SecondSBD22-11IND10-11-55	1	0.641716
R1	First	IND10-11	MAN12-11	IND	MAN	SI	SI	SIXSI	FirstMAN12-11IND10-11-60	1	-0.0570459
R5	Fifth	IND10-11	PTP10-11	IND	PTP	SC	SI	SCXSI	FifthPTP10-11IND10-11-111	1	-0.272881
R5	Fifth	IND10-11	TSS25-11	IND	TSS	SI	SI	SIXSI	FifthTSS25-11IND10-11-52	1	-0.234396
R1	First	IND10-11	IND7-11	IND	IND	SI	SI	WITHINSI	FirstIND7-11IND10-11-46	3	-0.109449
R7	Seventh	IND10-11	PTP10-11	IND	PTP	SC	SI	SCXSI	SeventhPTP10-11IND10-11-111	1	-0.0820635
R1	First	IND10-11	PCR17-11	IND	PCR	SI	SI	SIXSI	FirstPCR17-11IND10-11-65	1	-0.0941953
R5	Fifth	IND10-11	SBD22-11	IND	SBD	SI	SI	SIXSI	FifthSBD22-11IND10-11-55	1	-0.173168
R1	First	IND10-11	TC16-11	IND	TC	SC	SI	SCXSI	FirstTC16-11IND10-11-66	1	1.65262
R2	Second	IND10-11	MAN12-11	IND	MAN	SI	SI	SIXSI	SecondMAN12-11IND10-11-61	1	0.418605
R2	Second	IND10-11	PCR17-11	IND	PCR	SI	SI	SIXSI	SecondPCR17-11IND10-11-66	1	0.351847
R2	Second	IND10-11	PIN18-11	IND	PIN	SI	SI	SIXSI	SecondPIN18-11IND10-11-70	1	0.677778
R1	First	IND10-11	RON21-11	IND	RON	SC	SI	SCXSI	FirstRON21-11IND10-11-87	1	-0.0041582
R5	Fifth	IND10-11	PIN18-11	IND	PIN	SI	SI	SIXSI	FifthPIN18-11IND10-11-69	1	-0.195833
R5	Fifth	IND10-11	PCR17-11	IND	PCR	SI	SI	SIXSI	FifthPCR17-11IND10-11-65	1	-0.00237467
R1	First	IND10-11	TSSA22-11	IND	TSSA	SC	SI	SCXSI	FirstTSSA22-11IND10-11-117	1	0.972212
R2	Second	IND10-11	IND4-11	IND	IND	SI	SI	WITHINSI	SecondIND4-11IND10-11-71	2	-0.0725987
R1	First	IND10-11	PIN18-11	IND	PIN	SI	SI	SIXSI	FirstPIN18-11IND10-11-69	1	0.242593
R1	First	IND10-11	KTT11-11	IND	KTT	SC	SI	SCXSI	FirstKTT11-11IND10-11-51	1	1.21434
R4	Fourth	IND15-11	SBD11-12	IND	SBD	SI	SI	SIXSI	FourthSBD11-12IND15-11-8	4	-0.0539154
R3	Third	IND15-11	RON14-11	IND	RON	SC	SI	SCXSI	ThirdRON14-11IND15-11-41	4	-0.071491
R3	Third	IND15-11	PTP8-11	IND	PTP	SC	SI	SCXSI	ThirdPTP8-11IND15-11-44	4	-0.0363993
R3	Third	IND15-11	SBD11-12	IND	SBD	SI	SI	SIXSI	ThirdSBD11-12IND15-11-8	4	-0.0941548
R3	Third	IND15-11	KTT2-11	IND	KTT	SC	SI	SCXSI	ThirdKTT2-11IND15-11-34	4	1.27298
R3	Third	IND15-11	LPT10-11	IND	LPT	SC	SI	SCXSI	ThirdLPT10-11IND15-11-49	4	1.84357
NK	Nadja	IND15-11	RON14-11	IND	RON	SC	SI	SCXSI	NadjaRON14-11IND15-11-41	4	0.835616
R3	Third	IND15-11	TC24-11	IND	TC	SC	SI	SCXSI	ThirdTC24-11IND15-11-37	4	1.29735
R4	Fourth	IND15-11	RON14-11	IND	RON	SC	SI	SCXSI	FourthRON14-11IND15-11-41	4	-0.0774486
R4	Fourth	IND15-11	TC24-11	IND	TC	SC	SI	SCXSI	FourthTC24-11IND15-11-37	4	1.4405
R3	Third	IND15-11	PCR1-11	IND	PCR	SI	SI	SIXSI	ThirdPCR1-11IND15-11-19	4	0.0287124
R2	Second	IND4-11	SBD18-11	IND	SBD	SI	SI	SIXSI	SecondSBD18-11IND4-11-54	2	0.347678
NK	Nadja	IND4-11	KTT7-11	IND	KTT	SC	SI	SCXSI	NadjaKTT7-11IND4-11-58	2	1.84729
R7	Seventh	IND4-11	KTT7-11	IND	KTT	SC	SI	SCXSI	SeventhKTT7-11IND4-11-57	2	1.88566
R2	Second	IND4-11	PIN13-11	IND	PIN	SI	SI	SIXSI	SecondPIN13-11IND4-11-63	2	-0.103169
R1	First	IND4-11	SBD18-11	IND	SBD	SI	SI	SIXSI	FirstSBD18-11IND4-11-54	2	0.137187
R1	First	IND4-11	PTP3-11	IND	PTP	SC	SI	SCXSI	FirstPTP3-11IND4-11-113	2	1.20916
R6	Sixth	IND4-11	KTT7-11	IND	KTT	SC	SI	SCXSI	SixthKTT7-11IND4-11-58	2	1.67597
R5	Fifth	IND4-11	PTP3-11	IND	PTP	SC	SI	SCXSI	FifthPTP3-11IND4-11-113	2	-0.0632744
R5	Fifth	IND4-11	SBD18-11	IND	SBD	SI	SI	SIXSI	FifthSBD18-11IND4-11-54	2	-0.0892741
R2	Second	IND4-11	TSSA19-11	IND	TSSA	SC	SI	SCXSI	SecondTSSA19-11IND4-11-117	2	2.1504
NK	Nadja	IND4-11	PTP3-11	IND	PTP	SC	SI	SCXSI	NadjaPTP3-11IND4-11-113	2	-0.189092
R1	First	IND4-11	PCR5-11	IND	PCR	SI	SI	SIXSI	FirstPCR5-11IND4-11-71	2	-0.0941074
R2	Second	IND4-11	TC8-11	IND	TC	SC	SI	SCXSI	SecondTC8-11IND4-11-114	2	0.0358837
R5	Fifth	IND4-11	TSSA19-11	IND	TSSA	SC	SI	SCXSI	FifthTSSA19-11IND4-11-116	2	-0.389493
R1	First	IND4-11	RON4-11	IND	RON	SC	SI	SCXSI	FirstRON4-11IND4-11-66	2	1.08356
R5	Fifth	IND4-11	KTT7-11	IND	KTT	SC	SI	SCXSI	FifthKTT7-11IND4-11-57	2	1.63153
R1	First	IND4-11	TSSA19-11	IND	TSSA	SC	SI	SCXSI	FirstTSSA19-11IND4-11-116	2	2.62352
R7	Seventh	IND4-11	RON4-11	IND	RON	SC	SI	SCXSI	SeventhRON4-11IND4-11-66	2	1.01738
R3	Third	IND5-12	MAN2-11	IND	MAN	SI	SI	SIXSI	ThirdMAN2-11IND5-12-24	6	-0.0132316
NK	Nadja	IND5-12	RON3-11	IND	RON	SC	SI	SCXSI	NadjaRON3-11IND5-12-47	6	1.32205
R3	Third	IND5-12	TC21-11	IND	TC	SC	SI	SCXSI	ThirdTC21-11IND5-12-53	6	0.805638
R3	Third	IND5-12	SBD20-12	IND	SBD	SI	SI	SIXSI	ThirdSBD20-12IND5-12-7	6	0.0370813
NK	Nadja	IND5-12	TC21-11	IND	TC	SC	SI	SCXSI	NadjaTC21-11IND5-12-53	6	1.17213
R4	Fourth	IND5-12	TSS6-11	IND	TSS	SI	SI	SIXSI	FourthTSS6-11IND5-12-23	6	0.453177
R4	Fourth	IND5-12	TC21-11	IND	TC	SC	SI	SCXSI	FourthTC21-11IND5-12-53	6	1.1485
R4	Fourth	IND5-12	SBD20-12	IND	SBD	SI	SI	SIXSI	FourthSBD20-12IND5-12-7	6	-0.069106
R4	Fourth	IND5-12	MAN2-11	IND	MAN	SI	SI	SIXSI	FourthMAN2-11IND5-12-24	6	0.0108013
R3	Third	IND5-12	PCR11-11	IND	PCR	SI	SI	SIXSI	ThirdPCR11-11IND5-12-23	6	0.00629516
R4	Fourth	IND5-12	RON3-11	IND	RON	SC	SI	SCXSI	FourthRON3-11IND5-12-47	6	1.11483
R4	Fourth	IND5-12	IND9-11	IND	IND	SI	SI	WITHINSI	FourthIND9-11IND5-12-34	5	0.256414
R3	Third	IND5-12	IND9-11	IND	IND	SI	SI	WITHINSI	ThirdIND9-11IND5-12-34	5	-0.0420798
R3	Third	IND5-12	RON3-11	IND	RON	SC	SI	SCXSI	ThirdRON3-11IND5-12-47	6	1.33015
R2	Second	IND7-11	TC19-11	IND	TC	SC	SI	SCXSI	SecondTC19-11IND7-11-101	3	0.23409
NK	Nadja	IND7-11	LPT3-11	IND	LPT	SC	SI	SCXSI	NadjaLPT3-11IND7-11-67	3	1.49685
R7	Seventh	IND7-11	PTP7-11	IND	PTP	SC	SI	SCXSI	SeventhPTP7-11IND7-11-107	3	-0.0691127
R5	Fifth	IND7-11	TC19-11	IND	TC	SC	SI	SCXSI	FifthTC19-11IND7-11-101	3	1.03318
R2	Second	IND7-11	PTP7-11	IND	PTP	SC	SI	SCXSI	SecondPTP7-11IND7-11-108	3	0.620388
R1	First	IND7-11	TSS11-11	IND	TSS	SI	SI	SIXSI	FirstTSS11-11IND7-11-44	3	0.209843
R5	Fifth	IND7-11	IND4-11	IND	IND	SI	SI	WITHINSI	FifthIND4-11IND7-11-72	2	-0.210384
R5	Fifth	IND7-11	PTP7-11	IND	PTP	SC	SI	SCXSI	FifthPTP7-11IND7-11-107	3	-0.101636
R1	First	IND7-11	PTP7-11	IND	PTP	SC	SI	SCXSI	FirstPTP7-11IND7-11-107	3	-0.00731782
NK	Nadja	IND7-11	KTT17-11	IND	KTT	SC	SI	SCXSI	NadjaKTT17-11IND7-11-52	3	1.30537
R6	Sixth	IND7-11	KTT17-11	IND	KTT	SC	SI	SCXSI	SixthKTT17-11IND7-11-88	3	0.968232
R5	Fifth	IND7-11	PIN23-11	IND	PIN	SI	SI	SIXSI	FifthPIN23-11IND7-11-37	3	0.0404934
R5	Fifth	IND7-11	SBD28-11	IND	SBD	SI	SI	SIXSI	FifthSBD28-11IND7-11-43	3	-0.142595
R1	First	IND7-11	PIN23-11	IND	PIN	SI	SI	SIXSI	FirstPIN23-11IND7-11-37	3	0.430492
R2	Second	IND7-11	TSS11-11	IND	TSS	SI	SI	SIXSI	SecondTSS11-11IND7-11-44	3	0.26768
R6	Sixth	IND7-11	TC19-11	IND	TC	SC	SI	SCXSI	SixthTC19-11IND7-11-101	3	1.28296
R7	Seventh	IND7-11	TC19-11	IND	TC	SC	SI	SCXSI	SeventhTC19-11IND7-11-101	3	1.66608
R1	First	IND7-11	TC19-11	IND	TC	SC	SI	SCXSI	FirstTC19-11IND7-11-101	3	1.72908
R2	Second	IND7-11	MAN14-11	IND	MAN	SI	SI	SIXSI	SecondMAN14-11IND7-11-40	3	0.0126335
R5	Fifth	IND7-11	KTT17-11	IND	KTT	SC	SI	SCXSI	FifthKTT17-11IND7-11-88	3	1.09318
NK	Nadja	IND7-11	RON17-11	IND	RON	SC	SI	SCXSI	NadjaRON17-11IND7-11-66	3	-0.0955059
R4	Fourth	IND9-11	PTP1-12	IND	PTP	SC	SI	SCXSI	FourthPTP1-12IND9-11-62	5	-0.131091
R4	Fourth	IND9-11	TC25-11	IND	TC	SC	SI	SCXSI	FourthTC25-11IND9-11-59	5	-0.0779885
R3	Third	IND9-11	IND15-11	IND	IND	SI	SI	WITHINSI	ThirdIND15-11IND9-11-32	4	-0.116556
R3	Third	IND9-11	TSSA16-11	IND	TSSA	SC	SI	SCXSI	ThirdTSSA16-11IND9-11-53	5	-0.139522
R4	Fourth	IND9-11	RON7-12	IND	RON	SC	SI	SCXSI	FourthRON7-12IND9-11-61	5	-0.070043
NK	Nadja	IND9-11	KTT1-11	IND	KTT	SC	SI	SCXSI	NadjaKTT1-11IND9-11-53	5	-0.0353554
R3	Third	IND9-11	KTT1-11	IND	KTT	SC	SI	SCXSI	ThirdKTT1-11IND9-11-53	5	1.25947
R4	Fourth	KTT1-11	PCR9-12	KTT	PCR	SI	SC	SIXSC	FourthPCR9-12KTT1-11-49	5	1.00055
R4	Fourth	KTT1-11	MAN1-11	KTT	MAN	SI	SC	SIXSC	FourthMAN1-11KTT1-11-57	5	1.49003
NK	Nadja	KTT1-11	PIN20-11	KTT	PIN	SI	SC	SIXSC	NadjaPIN20-11KTT1-11-47	5	-0.0369792
R3	Third	KTT1-11	TSSA16-11	KTT	TSSA	SC	SC	SCXSC	ThirdTSSA16-11KTT1-11-19	5	0.853388
NK	Nadja	KTT1-11	IND9-11	KTT	IND	SI	SC	SIXSC	NadjaIND9-11KTT1-11-53	5	-0.0828187
R3	Third	KTT1-11	MAN1-11	KTT	MAN	SI	SC	SIXSC	ThirdMAN1-11KTT1-11-57	5	1.51491
R4	Fourth	KTT1-11	TSSA16-11	KTT	TSSA	SC	SC	SCXSC	FourthTSSA16-11KTT1-11-19	5	0.795642
R3	Third	KTT1-11	IND9-11	KTT	IND	SI	SC	SIXSC	ThirdIND9-11KTT1-11-53	5	1.37983
R3	Third	KTT1-11	PIN20-11	KTT	PIN	SI	SC	SIXSC	ThirdPIN20-11KTT1-11-47	5	1.28653
R4	Fourth	KTT1-11	IND9-11	KTT	IND	SI	SC	SIXSC	FourthIND9-11KTT1-11-53	5	0.982443
R5	Fifth	KTT11-11	PCR17-11	KTT	PCR	SI	SC	SIXSC	FifthPCR17-11KTT11-11-31	1	1.03683
NK	Nadja	KTT11-11	SBD22-11	KTT	SBD	SI	SC	SIXSC	NadjaSBD22-11KTT11-11-11	1	1.13362
R5	Fifth	KTT11-11	PIN18-11	KTT	PIN	SI	SC	SIXSC	FifthPIN18-11KTT11-11-10	1	1.1111
R6	Sixth	KTT11-11	PIN18-11	KTT	PIN	SI	SC	SIXSC	SixthPIN18-11KTT11-11-11	1	1.16058
NK	Nadja	KTT11-11	MAN12-11	KTT	MAN	SI	SC	SIXSC	NadjaMAN12-11KTT11-11-31	1	1.2278
R1	First	KTT11-11	PCR17-11	KTT	PCR	SI	SC	SIXSC	FirstPCR17-11KTT11-11-31	1	1.16407
R6	Sixth	KTT11-11	MAN12-11	KTT	MAN	SI	SC	SIXSC	SixthMAN12-11KTT11-11-32	1	1.31186
R6	Sixth	KTT11-11	SBD22-11	KTT	SBD	SI	SC	SIXSC	SixthSBD22-11KTT11-11-11	1	1.50703
R1	First	KTT11-11	RON21-11	KTT	RON	SC	SC	SCXSC	FirstRON21-11KTT11-11-34	1	1.39753
R1	First	KTT11-11	PIN18-11	KTT	PIN	SI	SC	SIXSC	FirstPIN18-11KTT11-11-10	1	1.47082
R5	Fifth	KTT11-11	PTP10-11	KTT	PTP	SC	SC	SCXSC	FifthPTP10-11KTT11-11-81	1	0.813585
R5	Fifth	KTT11-11	RON21-11	KTT	RON	SC	SC	SCXSC	FifthRON21-11KTT11-11-34	1	1.2076
R2	Second	KTT11-11	PIN18-11	KTT	PIN	SI	SC	SIXSC	SecondPIN18-11KTT11-11-11	1	1.74636
R7	Seventh	KTT11-11	PIN18-11	KTT	PIN	SI	SC	SIXSC	SeventhPIN18-11KTT11-11-10	1	1.43337
R7	Seventh	KTT11-11	PCR17-11	KTT	PCR	SI	SC	SIXSC	SeventhPCR17-11KTT11-11-31	1	1.09298
R2	Second	KTT11-11	MAN12-11	KTT	MAN	SI	SC	SIXSC	SecondMAN12-11KTT11-11-32	1	1.44834
R5	Fifth	KTT11-11	IND10-11	KTT	IND	SI	SC	SIXSC	FifthIND10-11KTT11-11-31	1	1.45861
R6	Sixth	KTT17-11	PIN23-11	KTT	PIN	SI	SC	SIXSC	SixthPIN23-11KTT17-11-11	3	0.358772
R6	Sixth	KTT17-11	MAN14-11	KTT	MAN	SI	SC	SIXSC	SixthMAN14-11KTT17-11-11	3	-0.149643
R5	Fifth	KTT17-11	PIN23-11	KTT	PIN	SI	SC	SIXSC	FifthPIN23-11KTT17-11-10	3	0.898431
R5	Fifth	KTT17-11	RON17-11	KTT	RON	SC	SC	SCXSC	FifthRON17-11KTT17-11-11	3	1.07072
R6	Sixth	KTT17-11	KTT11-11	KTT	KTT	SC	SC	WITHINSC	SixthKTT11-11KTT17-11-97	1	1.04122
R5	Fifth	KTT17-11	PTP7-11	KTT	PTP	SC	SC	SCXSC	FifthPTP7-11KTT17-11-54	3	1.23873
R5	Fifth	KTT17-11	TSSA30-11	KTT	TSSA	SC	SC	SCXSC	FifthTSSA30-11KTT17-11-57	3	0.613867
R2	Second	KTT17-11	TSSA30-11	KTT	TSSA	SC	SC	SCXSC	SecondTSSA30-11KTT17-11-58	3	1.16855
R7	Seventh	KTT17-11	SBD28-11	KTT	SBD	SI	SC	SIXSC	SeventhSBD28-11KTT17-11-10	3	1.98156
R5	Fifth	KTT17-11	PTP7-11	KTT	PTP	SC	SC	SCXSC	FifthPTP7-11KTT17-11-137	3	0.808848
R5	Fifth	KTT17-11	MAN14-11	KTT	MAN	SI	SC	SIXSC	FifthMAN14-11KTT17-11-10	3	-0.0352778
R1	First	KTT17-11	PIN23-11	KTT	PIN	SI	SC	SIXSC	FirstPIN23-11KTT17-11-10	3	0.0423851
NK	Nadja	KTT17-11	MAN14-11	KTT	MAN	SI	SC	SIXSC	NadjaMAN14-11KTT17-11-11	3	-0.166936
R2	Second	KTT17-11	TSS11-11	KTT	TSS	SI	SC	SIXSC	SecondTSS11-11KTT17-11-55	3	0.402499
R5	Fifth	KTT17-11	SBD28-11	KTT	SBD	SI	SC	SIXSC	FifthSBD28-11KTT17-11-10	3	-0.152908
R6	Sixth	KTT17-11	PCR20-11	KTT	PCR	SI	SC	SIXSC	SixthPCR20-11KTT17-11-11	3	0.859808
NK	Nadja	KTT17-11	SBD28-11	KTT	SBD	SI	SC	SIXSC	NadjaSBD28-11KTT17-11-11	3	-0.123404
R2	Second	KTT17-11	PTP7-11	KTT	PTP	SC	SC	SCXSC	SecondPTP7-11KTT17-11-137	3	1.42712
R7	Seventh	KTT17-11	PCR20-11	KTT	PCR	SI	SC	SIXSC	SeventhPCR20-11KTT17-11-10	3	0.957616
R7	Seventh	KTT17-11	MAN14-11	KTT	MAN	SI	SC	SIXSC	SeventhMAN14-11KTT17-11-10	3	1.05603
NK	Nadja	KTT17-11	PIN23-11	KTT	PIN	SI	SC	SIXSC	NadjaPIN23-11KTT17-11-11	3	0.0620759
R4	Fourth	KTT2-11	MAN27-12	KTT	MAN	SI	SC	SIXSC	FourthMAN27-12KTT2-11-58	4	-0.061403
R4	Fourth	KTT2-11	PCR1-11	KTT	PCR	SI	SC	SIXSC	FourthPCR1-11KTT2-11-57	4	-0.0817527
R3	Third	KTT2-11	PTP8-11	KTT	PTP	SC	SC	SCXSC	ThirdPTP8-11KTT2-11-23	4	0.83526
[truncated: 1,356 more rows]

## Sheet: Supplementary Fig. 2
MF_genotype	phenotype	N
S1Sn&S1Sn	5_SC2	4
[truncated: 11 more rows]

## Sheet: Supplementary Fig. 3
GrandMother.plant.genotype	GrandFather.plant.genotype	phenotype	N
[truncated: 13 more rows]

[truncated: 1 more sheets: Supplementary Fig. 4]
